# Supplementary material for: Characterization of fin whale song off the Western Antarctic Peninsula
Source: PLoS One. 2022 Mar 10;17(3):e0264214. doi: 10.1371/journal.pone.0264214 (PMC8912240; doi:10.1371/journal.pone.0264214)
Supplement: S1 Data — (XLSX) [file pone.0264214.s001.xlsx]

## Sheet: Data DescriptionRa
Raw call log data. Spreadsheet is organized in tabs containing logged 20 Hz pulses used to produce results of this study. Each tab displays inofrmation for a given deployment, labeled in Site_Year format. For each call, the start time of the call is reported as UTC date and time information. Overtone frequency is reported in Hertz and calculated IPI values are in h:mm:ss format. Additionally, the…

## Sheet: S1_2001
Species Code	Call	Start time	Overtone Freq (Hz)	IPI (s)	Pattern
Bp	20Hz	2001-04-05 10:48:36	89
Bp	20Hz	2001-04-05 10:48:48	88	00:00:12.880000	singlet
Bp	20Hz	2001-04-05 10:49:14		00:00:25.304000
Bp	20Hz	2001-04-05 10:49:27		00:00:13.222000
Bp	20Hz	2001-04-05 10:49:53	89	00:00:25.874000
Bp	20Hz	2001-04-05 10:50:05		00:00:12.628000
Bp	20Hz	2001-04-05 10:50:32		00:00:26.102000
Bp	20Hz	2001-04-05 10:50:45		00:00:13.222000
Bp	20Hz	2001-04-05 10:51:11		00:00:25.988000
Bp	20Hz	2001-04-05 10:51:23		00:00:12.083000
Bp	20Hz	2001-04-05 10:52:27		00:01:04.604000
Bp	20Hz	2001-04-05 10:52:40		00:00:12.652000	singlet
Bp	20Hz	2001-04-05 10:53:05	89	00:00:25.076000
Bp	20Hz	2001-04-05 10:53:18		00:00:12.994000
Bp	20Hz	2001-04-05 10:53:43	89	00:00:25.076000
Bp	20Hz	2001-04-05 10:53:56	89	00:00:12.881000
Bp	20Hz	2001-04-05 10:56:23		00:02:26.990000
Bp	20Hz	2001-04-05 10:56:48	87	00:00:25.076000	skip
Bp	20Hz	2001-04-05 10:57:02		00:00:13.336000
Bp	20Hz	2001-04-05 10:57:27	89	00:00:25.190000
Bp	20Hz	2001-04-05 10:57:39		00:00:12.652000
Bp	20Hz	2001-04-05 10:58:05		00:00:25.508000
Bp	20Hz	2001-04-05 10:58:17		00:00:12.311000
Bp	20Hz	2001-04-05 10:58:45		00:00:27.811000
Bp	20Hz	2001-04-05 10:58:57		00:00:12.196000
Bp	20Hz	2001-04-05 10:59:25		00:00:27.356000
Bp	20Hz	2001-04-05 10:59:38		00:00:12.994000
Bp	20Hz	2001-04-05 11:04:28	88	00:04:50.927000
Bp	20Hz	2001-04-05 11:04:42	89	00:00:13.222000	singlet
Bp	20Hz	2001-04-05 11:05:08	88	00:00:26.102000
Bp	20Hz	2001-04-05 11:05:20		00:00:11.968000
Bp	20Hz	2001-04-05 11:05:46		00:00:25.760000
Bp	20Hz	2001-04-05 11:05:58		00:00:12.865000
Bp	20Hz	2001-04-05 11:06:23		00:00:24.954000
Bp	20Hz	2001-04-05 11:06:36		00:00:12.196000
Bp	20Hz	2001-04-05 11:07:01		00:00:25.532000
Bp	20Hz	2001-04-05 11:07:14		00:00:13.108000
Bp	20Hz	2001-04-05 11:07:40		00:00:25.418000
Bp	20Hz	2001-04-05 11:07:53		00:00:13.564000
Bp	20Hz	2001-04-05 11:08:19	88	00:00:25.736000
Bp	20Hz	2001-04-05 11:08:31	88	00:00:12.538000
Bp	20Hz	2001-04-05 11:08:58	88	00:00:26.558000
Bp	20Hz	2001-04-05 11:09:10	90	00:00:12.310000
Bp	20Hz	2001-04-05 11:12:35	88	00:03:24.666000
Bp	20Hz	2001-04-05 11:12:48	89	00:00:13.222000	singlet
Bp	20Hz	2001-04-05 11:13:15	87	00:00:27.014000
Bp	20Hz	2001-04-05 11:13:28	88	00:00:12.424000
Bp	20Hz	2001-04-05 11:13:54		00:00:25.874000
Bp	20Hz	2001-04-05 11:14:07		00:00:13.198000
Bp	20Hz	2001-04-05 11:14:37	88	00:00:30.092000
Bp	20Hz	2001-04-05 11:14:51	89	00:00:13.905000
Bp	20Hz	2001-04-05 11:15:16	87	00:00:25.533000
Bp	20Hz	2001-04-05 11:15:29		00:00:12.538000
Bp	20Hz	2001-04-05 11:15:54	88	00:00:25.646000
Bp	20Hz	2001-04-05 11:16:07		00:00:12.856000
Bp	20Hz	2001-04-05 11:16:32	87	00:00:24.848000
Bp	20Hz	2001-04-05 11:16:46	89	00:00:13.564000
Bp	20Hz	2001-04-05 11:17:11	88	00:00:25.532000
Bp	20Hz	2001-04-05 11:17:25		00:00:13.450000
Bp	20Hz	2001-04-05 11:17:35		00:00:10.715000
Bp	20Hz	2001-04-05 11:17:48		00:00:12.538000
Bp	20Hz	2001-04-05 11:18:13	88	00:00:25.280000
Bp	20Hz	2001-04-05 11:18:26		00:00:12.310000
Bp	20Hz	2001-04-05 11:30:36	88	00:12:10.259000
Bp	20Hz	2001-04-05 11:30:48		00:00:12.196000	singlet
Bp	20Hz	2001-04-05 11:31:11	88	00:00:23.366000
Bp	20Hz	2001-04-05 11:31:25	88	00:00:13.792000
Bp	20Hz	2001-04-05 11:31:53	88	00:00:28.268000
Bp	20Hz	2001-04-05 11:32:06		00:00:12.856000
Bp	20Hz	2001-04-05 11:32:34	88	00:00:27.356000
Bp	20Hz	2001-04-05 11:32:46	88	00:00:12.880000
Bp	20Hz	2001-04-05 11:33:12		00:00:25.304000
Bp	20Hz	2001-04-05 11:33:24		00:00:12.652000
Bp	20Hz	2001-04-05 11:33:53	87	00:00:28.382000
Bp	20Hz	2001-04-05 11:34:05		00:00:12.286000
Bp	20Hz	2001-04-05 11:34:32	88	00:00:27.242000
Bp	20Hz	2001-04-05 11:34:45	89	00:00:12.766000
Bp	20Hz	2001-04-05 11:35:12	88	00:00:26.786000
Bp	20Hz	2001-04-05 11:35:25	89	00:00:12.652000
Bp	20Hz	2001-04-05 11:35:51	89	00:00:26.330000
Bp	20Hz	2001-04-05 11:36:03	90	00:00:12.401000
Bp	20Hz	2001-04-05 11:36:41	88	00:00:37.728000
Bp	20Hz	2001-04-05 11:37:07	87	00:00:26.216000
Bp	20Hz	2001-04-05 11:37:20		00:00:12.994000
Bp	20Hz	2001-04-05 11:37:31	89	00:00:10.714000
Bp	20Hz	2001-04-05 11:39:49	88	00:02:18.124000
Bp	20Hz	2001-04-05 11:40:02		00:00:12.970000	singlet
Bp	20Hz	2001-04-05 11:40:31	88	00:00:29.065000
Bp	20Hz	2001-04-05 11:40:44		00:00:12.425000
Bp	20Hz	2001-04-05 11:41:13	88	00:00:29.863000
Bp	20Hz	2001-04-05 11:41:26	89	00:00:12.538000
Bp	20Hz	2001-04-05 11:41:52	88	00:00:26.330000
Bp	20Hz	2001-04-05 11:42:04	90	00:00:12.173000
Bp	20Hz	2001-04-05 11:42:31	88	00:00:26.216000
Bp	20Hz	2001-04-05 11:42:44		00:00:12.880000
Bp	20Hz	2001-04-05 11:43:10	88	00:00:26.216000
Bp	20Hz	2001-04-05 11:43:23	89	00:00:12.994000
Bp	20Hz	2001-04-05 11:43:49	88	00:00:25.874000
Bp	20Hz	2001-04-05 11:44:02		00:00:13.198000
Bp	20Hz	2001-04-05 11:44:28	88	00:00:26.444000
Bp	20Hz	2001-04-05 11:44:41	90	00:00:12.994000
Bp	20Hz	2001-04-05 11:45:09	87	00:00:27.926000
Bp	20Hz	2001-04-05 11:45:22	88	00:00:12.994000
Bp	20Hz	2001-04-05 11:45:49	87	00:00:26.672000
Bp	20Hz	2001-04-05 11:46:02		00:00:13.540000
Bp	20Hz	2001-04-05 11:46:28	89	00:00:25.988000
Bp	20Hz	2001-04-05 11:46:41		00:00:12.880000
Bp	20Hz	2001-04-05 11:46:52	87	00:00:10.942000
Bp	20Hz	2001-04-05 11:49:02		00:02:10.145000
Bp	20Hz	2001-04-05 11:49:16		00:00:13.336000	singlet
Bp	20Hz	2001-04-05 11:49:43		00:00:27.128000
Bp	20Hz	2001-04-05 11:49:56		00:00:12.994000
Bp	20Hz	2001-04-05 11:50:23	88	00:00:26.990000
Bp	20Hz	2001-04-05 11:50:36	90	00:00:12.766000
Bp	20Hz	2001-04-05 11:51:01	88	00:00:25.418000
Bp	20Hz	2001-04-05 11:51:14	88	00:00:13.108000
Bp	20Hz	2001-04-05 11:52:11	88	00:00:57.082000
Bp	20Hz	2001-04-05 11:52:25		00:00:13.449000	singlet
Bp	20Hz	2001-04-05 11:52:56	88	00:00:31.802000
Bp	20Hz	2001-04-05 11:53:09	88	00:00:12.880000
Bp	20Hz	2001-04-05 11:53:36	90	00:00:26.786000
Bp	20Hz	2001-04-05 11:53:49	88	00:00:13.108000
Bp	20Hz	2001-04-05 11:54:15	88	00:00:25.736000
Bp	20Hz	2001-04-05 11:54:28	89	00:00:13.222000
Bp	20Hz	2001-04-05 11:54:54	88	00:00:26.102000
Bp	20Hz	2001-04-05 11:55:08	88	00:00:13.564000
Bp	20Hz	2001-04-05 11:55:33	89	00:00:25.418000
Bp	20Hz	2001-04-05 11:55:47	88	00:00:13.906000
Bp	20Hz	2001-04-05 11:56:14	88	00:00:26.534000
Bp	20Hz	2001-04-05 11:56:26	87	00:00:12.538000
Bp	20Hz	2001-04-05 11:58:35		00:02:08.891000
Bp	20Hz	2001-04-05 11:58:48		00:00:12.880000	singlet
Bp	20Hz	2001-04-05 11:59:15	86	00:00:26.900000
Bp	20Hz	2001-04-05 11:59:27		00:00:12.310000
Bp	20Hz	2001-04-05 11:59:54		00:00:26.558000
Bp	20Hz	2001-04-05 12:00:06	90	00:00:12.400000
Bp	20Hz	2001-04-05 12:00:35	87	00:00:28.610000
Bp	20Hz	2001-04-05 12:00:48		00:00:12.994000
Bp	20Hz	2001-04-05 12:01:15		00:00:26.786000
Bp	20Hz	2001-04-05 12:01:28		00:00:13.336000
Bp	20Hz	2001-04-05 13:00:12		00:58:44.087000
Bp	20Hz	2001-04-05 13:00:24		00:00:12.424000	singlet
Bp	20Hz	2001-04-05 13:00:36		00:00:11.855000
Bp	20Hz	2001-04-05 13:00:49		00:00:12.766000
Bp	20Hz	2001-04-05 13:01:15	88	00:00:25.760000
Bp	20Hz	2001-04-05 13:01:28		00:00:12.880000
Bp	20Hz	2001-04-05 13:01:54	89	00:00:26.558000
Bp	20Hz	2001-04-05 13:02:07	88	00:00:12.628000
Bp	20Hz	2001-04-05 13:02:32	89	00:00:25.076000
Bp	20Hz	2001-04-05 13:02:45	89	00:00:12.994000
Bp	20Hz	2001-04-05 13:03:16	88	00:00:30.890000
Bp	20Hz	2001-04-05 13:03:28	90	00:00:12.538000
Bp	20Hz	2001-04-05 13:03:55	88	00:00:26.900000
Bp	20Hz	2001-04-05 13:04:07	88	00:00:11.488000
Bp	20Hz	2001-04-05 13:06:12	88	00:02:05.471000
Bp	20Hz	2001-04-05 13:06:24	88	00:00:11.969000	singlet
Bp	20Hz	2001-04-05 13:06:51	88	00:00:26.671000
Bp	20Hz	2001-04-05 13:07:03	87	00:00:12.197000
Bp	20Hz	2001-04-05 13:07:29		00:00:25.760000
Bp	20Hz	2001-04-05 13:07:41		00:00:12.538000
Bp	20Hz	2001-04-05 13:08:10	88	00:00:28.358000
Bp	20Hz	2001-04-05 13:08:22		00:00:12.424000
Bp	20Hz	2001-04-05 13:08:48	88	00:00:26.330000
Bp	20Hz	2001-04-05 13:09:01	89	00:00:12.538000
Bp	20Hz	2001-04-05 13:09:35	89	00:00:33.853000
Bp	20Hz	2001-04-05 13:09:47		00:00:12.424000
Bp	20Hz	2001-04-05 13:09:58		00:00:11.041000
Bp	20Hz	2001-04-05 13:12:27	89	00:02:28.601000
Bp	20Hz	2001-04-05 13:12:39	88	00:00:12.082000	singlet
Bp	20Hz	2001-04-05 13:13:06	88	00:00:26.558000
Bp	20Hz	2001-04-05 13:13:18		00:00:12.766000
Bp	20Hz	2001-04-05 13:13:45	89	00:00:26.216000
Bp	20Hz	2001-04-05 13:13:57	88	00:00:12.766000
Bp	20Hz	2001-04-05 13:14:23	88	00:00:25.395000
Bp	20Hz	2001-04-05 13:14:35	89	00:00:12.424000
Bp	20Hz	2001-04-05 13:15:01	88	00:00:26.216000
Bp	20Hz	2001-04-05 13:15:14	90	00:00:12.424000
Bp	20Hz	2001-04-05 13:15:39	88	00:00:25.760000
Bp	20Hz	2001-04-05 13:15:52	88	00:00:12.310000
Bp	20Hz	2001-04-05 13:16:18		00:00:26.078000
Bp	20Hz	2001-04-05 13:16:30		00:00:12.311000
Bp	20Hz	2001-04-05 13:16:43	87	00:00:12.652000
Bp	20Hz	2001-04-05 13:18:40		00:01:56.808000
Bp	20Hz	2001-04-05 13:18:51		00:00:11.740000	singlet
Bp	20Hz	2001-04-05 13:19:18	88	00:00:26.444000
Bp	20Hz	2001-04-05 13:19:30	89	00:00:12.196000
Bp	20Hz	2001-04-05 13:19:42	88	00:00:12.425000
Bp	20Hz	2001-04-05 13:19:54	88	00:00:11.854000
Bp	20Hz	2001-04-05 13:20:22	88	00:00:27.218000
Bp	20Hz	2001-04-05 13:20:35		00:00:13.792000
Bp	20Hz	2001-04-05 13:21:02		00:00:26.330000
Bp	20Hz	2001-04-05 13:21:15		00:00:12.880000
Bp	20Hz	2001-04-05 13:21:41		00:00:26.900000
Bp	20Hz	2001-04-05 13:21:53		00:00:11.740000
Bp	20Hz	2001-04-05 13:22:22	88	00:00:28.472000
Bp	20Hz	2001-04-05 13:22:35		00:00:13.792000
Bp	20Hz	2001-04-05 13:23:01	86	00:00:25.760000
Bp	20Hz	2001-04-05 13:23:14		00:00:12.310000
Bp	20Hz	2001-04-05 13:23:40	86	00:00:26.786000
Bp	20Hz	2001-04-05 13:23:53	89	00:00:12.424000
Bp	20Hz	2001-04-05 13:24:04	89	00:00:10.919000
Bp	20Hz	2001-04-05 14:09:13		00:45:08.959000
Bp	20Hz	2001-04-05 14:09:25		00:00:12.310000	singlet
Bp	20Hz	2001-04-05 14:09:51		00:00:25.988000
Bp	20Hz	2001-04-05 14:10:03		00:00:12.401000
Bp	20Hz	2001-04-05 14:10:31	88	00:00:27.242000
Bp	20Hz	2001-04-05 14:10:43		00:00:12.766000
Bp	20Hz	2001-04-05 14:10:55	89	00:00:11.512000
Bp	20Hz	2001-04-05 14:11:07		00:00:12.424000
Bp	20Hz	2001-04-05 14:11:35	88	00:00:27.356000
Bp	20Hz	2001-04-05 14:11:47		00:00:12.310000
Bp	20Hz	2001-04-05 14:12:14		00:00:26.762000
Bp	20Hz	2001-04-05 14:12:27		00:00:13.792000
Bp	20Hz	2001-04-05 14:12:55	87	00:00:27.242000
Bp	20Hz	2001-04-05 14:13:08	90	00:00:13.564000
Bp	20Hz	2001-04-05 14:13:20	89	00:00:11.512000
Bp	20Hz	2001-04-05 14:13:32	88	00:00:12.652000
Bp	20Hz	2001-04-05 14:13:59	87	00:00:26.999000
Bp	20Hz	2001-04-05 14:14:12		00:00:12.415000
Bp	20Hz	2001-04-05 14:14:23		00:00:10.829000
Bp	20Hz	2001-04-05 14:16:23		00:02:00.570000
Bp	20Hz	2001-04-05 14:16:36		00:00:12.424000	singlet
Bp	20Hz	2001-04-05 14:17:04		00:00:28.153000
Bp	20Hz	2001-04-05 14:17:18		00:00:13.906000
Bp	20Hz	2001-04-05 14:17:41	88	00:00:23.595000
Bp	20Hz	2001-04-05 14:18:11	88	00:00:29.726000
Bp	20Hz	2001-04-05 14:18:24		00:00:12.538000
Bp	20Hz	2001-04-05 14:18:50	89	00:00:26.444000
Bp	20Hz	2001-04-05 14:19:04		00:00:13.564000
Bp	20Hz	2001-04-05 14:19:29		00:00:25.646000
Bp	20Hz	2001-04-05 14:19:42	87	00:00:12.994000
Bp	20Hz	2001-04-05 14:20:10	87	00:00:27.902000
Bp	20Hz	2001-04-05 14:20:23	88	00:00:12.538000
Bp	20Hz	2001-04-05 14:20:50	88	00:00:26.900000
Bp	20Hz	2001-04-05 14:21:03	88	00:00:13.564000
Bp	20Hz	2001-04-05 14:21:30	88	00:00:26.558000
Bp	20Hz	2001-04-05 14:21:42		00:00:12.766000
Bp	20Hz	2001-04-05 14:21:53	88	00:00:10.714000
Bp	20Hz	2001-04-05 14:22:05	90	00:00:12.172000
Bp	20Hz	2001-04-05 14:22:31	87	00:00:25.988000
Bp	20Hz	2001-04-05 14:22:44		00:00:12.539000
Bp	20Hz	2001-04-05 14:22:54	88	00:00:10.258000
Bp	20Hz	2001-04-05 14:25:13	88	00:02:18.921000
Bp	20Hz	2001-04-05 14:25:26		00:00:12.652000	singlet
Bp	20Hz	2001-04-05 14:25:55	88	00:00:29.408000
Bp	20Hz	2001-04-05 14:26:08		00:00:12.742000
Bp	20Hz	2001-04-05 14:26:36	88	00:00:28.496000
Bp	20Hz	2001-04-05 14:26:49	88	00:00:12.538000
Bp	20Hz	2001-04-05 14:27:01	87	00:00:12.310000
Bp	20Hz	2001-04-05 14:27:14	88	00:00:12.766000
Bp	20Hz	2001-04-05 14:27:45	88	00:00:30.889000
Bp	20Hz	2001-04-05 14:27:58	89	00:00:12.979000
Bp	20Hz	2001-04-05 14:28:28	89	00:00:30.539000
Bp	20Hz	2001-04-05 14:28:41	88	00:00:12.766000
Bp	20Hz	2001-04-05 14:29:19	90	00:00:37.956000
Bp	20Hz	2001-04-05 14:29:46	88	00:00:26.558000
Bp	20Hz	2001-04-05 14:29:58	89	00:00:12.637000
Bp	20Hz	2001-04-05 14:30:09	88	00:00:10.934000
Bp	20Hz	2001-04-05 14:30:22	89	00:00:12.880000
Bp	20Hz	2001-04-05 14:30:51	88	00:00:28.609000
Bp	20Hz	2001-04-05 14:31:04		00:00:12.994000
Bp	20Hz	2001-04-05 14:31:29	88	00:00:25.647000
Bp	20Hz	2001-04-05 14:31:42	88	00:00:12.196000
Bp	20Hz	2001-04-05 14:31:52	89	00:00:10.258000
Bp	20Hz	2001-04-05 14:33:57	87	00:02:05.243000
Bp	20Hz	2001-04-05 14:34:10		00:00:12.629000	singlet
Bp	20Hz	2001-04-05 14:34:21	89	00:00:11.740000
Bp	20Hz	2001-04-05 14:34:34		00:00:12.196000
Bp	20Hz	2001-04-05 14:35:01	88	00:00:27.812000
Bp	20Hz	2001-04-05 14:35:15	88	00:00:13.678000
Bp	20Hz	2001-04-05 14:35:54	88	00:00:39.096000
Bp	20Hz	2001-04-05 14:36:22	88	00:00:28.016000
Bp	20Hz	2001-04-05 14:36:35		00:00:12.310000
Bp	20Hz	2001-04-05 14:37:02	88	00:00:27.242000
Bp	20Hz	2001-04-05 14:37:14		00:00:12.424000
Bp	20Hz	2001-04-05 14:37:41	88	00:00:26.672000
Bp	20Hz	2001-04-05 14:37:54		00:00:12.994000
Bp	20Hz	2001-04-05 14:38:22	89	00:00:28.016000
Bp	20Hz	2001-04-05 14:38:34		00:00:12.424000
Bp	20Hz	2001-04-05 14:39:03	89	00:00:29.180000
Bp	20Hz	2001-04-05 14:39:17		00:00:13.222000
Bp	20Hz	2001-04-05 14:39:43	88	00:00:26.443000
Bp	20Hz	2001-04-05 14:39:56	88	00:00:12.425000
Bp	20Hz	2001-04-05 14:40:06	87	00:00:10.918000
Bp	20Hz	2001-04-05 14:42:03	88	00:01:56.467000
Bp	20Hz	2001-04-05 14:42:16	88	00:00:12.652000	singlet
Bp	20Hz	2001-04-05 14:42:43	88	00:00:27.470000
Bp	20Hz	2001-04-05 14:42:55		00:00:12.424000
Bp	20Hz	2001-04-05 14:43:23	86	00:00:27.014000
Bp	20Hz	2001-04-05 14:43:36	89	00:00:13.336000
Bp	20Hz	2001-04-05 14:44:03	88	00:00:27.104000
Bp	20Hz	2001-04-05 14:44:15		00:00:12.310000
Bp	20Hz	2001-04-05 14:44:42	89	00:00:27.128000
Bp	20Hz	2001-04-05 14:44:56		00:00:13.336000
Bp	20Hz	2001-04-05 14:45:24		00:00:28.153000
Bp	20Hz	2001-04-05 14:45:37		00:00:12.880000
Bp	20Hz	2001-04-05 14:45:49		00:00:11.741000
Bp	20Hz	2001-04-05 15:06:09	88	00:20:20.265000
Bp	20Hz	2001-04-05 15:06:21	90	00:00:12.538000	singlet
Bp	20Hz	2001-04-05 15:06:49	88	00:00:27.356000
Bp	20Hz	2001-04-05 15:07:01	88	00:00:12.538000
Bp	20Hz	2001-04-05 15:07:28	88	00:00:26.558000
Bp	20Hz	2001-04-05 15:07:41	89	00:00:13.222000
Bp	20Hz	2001-04-05 15:08:08	88	00:00:27.218000
Bp	20Hz	2001-04-05 15:08:21	88	00:00:12.538000
Bp	20Hz	2001-04-05 15:08:54	87	00:00:32.827000
Bp	20Hz	2001-04-05 15:09:07	90	00:00:13.108000
Bp	20Hz	2001-04-05 15:09:34	88	00:00:27.812000
Bp	20Hz	2001-04-05 15:09:48	89	00:00:13.336000
Bp	20Hz	2001-04-05 15:10:17	87	00:00:29.042000
Bp	20Hz	2001-04-05 15:10:31	88	00:00:14.020000
Bp	20Hz	2001-04-05 15:11:00	87	00:00:29.065000
Bp	20Hz	2001-04-05 15:11:14	87	00:00:13.564000
Bp	20Hz	2001-04-05 15:11:42	87	00:00:28.040000
Bp	20Hz	2001-04-05 15:11:54	88	00:00:12.538000
Bp	20Hz	2001-04-05 15:12:24	87	00:00:29.840000
Bp	20Hz	2001-04-05 15:12:37	88	00:00:12.766000
Bp	20Hz	2001-04-05 15:13:05	88	00:00:28.381000
Bp	20Hz	2001-04-05 15:13:18	88	00:00:12.880000
Bp	20Hz	2001-04-05 15:13:44	87	00:00:26.216000
Bp	20Hz	2001-04-05 15:13:57	89	00:00:12.538000
Bp	20Hz	2001-04-05 15:14:06		00:00:08.867000
Bp	20Hz	2001-04-05 15:14:23	88	00:00:17.098000
Bp	20Hz	2001-04-05 15:14:35	88	00:00:12.652000
Bp	20Hz	2001-04-05 15:17:05	89	00:02:29.407000
Bp	20Hz	2001-04-05 15:17:18	90	00:00:12.994000	singlet
Bp	20Hz	2001-04-05 15:17:44	88	00:00:26.558000
Bp	20Hz	2001-04-05 15:17:57	88	00:00:12.523000
Bp	20Hz	2001-04-05 15:18:24	88	00:00:26.892000
Bp	20Hz	2001-04-05 15:18:36	90	00:00:12.310000
Bp	20Hz	2001-04-05 15:19:02	89	00:00:26.102000
Bp	20Hz	2001-04-05 15:19:15	89	00:00:12.766000
Bp	20Hz	2001-04-05 15:19:43	88	00:00:28.040000
Bp	20Hz	2001-04-05 15:19:56	89	00:00:12.880000
Bp	20Hz	2001-04-05 15:20:24	87	00:00:28.016000
Bp	20Hz	2001-04-05 15:20:37		00:00:13.222000
Bp	20Hz	2001-04-05 15:21:06	88	00:00:29.293000
Bp	20Hz	2001-04-05 15:21:19	88	00:00:13.108000
Bp	20Hz	2001-04-05 15:21:46	88	00:00:26.558000
Bp	20Hz	2001-04-05 15:21:59	88	00:00:13.435000
Bp	20Hz	2001-04-05 15:22:24	88	00:00:25.052000
Bp	20Hz	2001-04-05 15:24:37	89	00:02:12.196000
Bp	20Hz	2001-04-05 15:24:49	88	00:00:12.766000	singlet
Bp	20Hz	2001-04-05 15:25:20	88	00:00:30.092000
Bp	20Hz	2001-04-05 15:25:32	90	00:00:12.310000
Bp	20Hz	2001-04-05 15:26:02	88	00:00:29.749000
Bp	20Hz	2001-04-05 15:26:14	89	00:00:12.629000
Bp	20Hz	2001-04-05 15:26:41	87	00:00:27.014000
Bp	20Hz	2001-04-05 15:26:56	89	00:00:14.931000
Bp	20Hz	2001-04-05 15:27:31	89	00:00:35.221000
Bp	20Hz	2001-04-05 15:27:45	89	00:00:13.678000
Bp	20Hz	2001-04-05 15:28:18	88	00:00:32.461000
Bp	20Hz	2001-04-05 15:28:30	91	00:00:12.880000
Bp	20Hz	2001-04-05 15:28:58	88	00:00:27.584000
Bp	20Hz	2001-04-05 15:29:12	87	00:00:14.248000
Bp	20Hz	2001-04-05 15:29:39	87	00:00:26.900000
Bp	20Hz	2001-04-05 15:29:52	88	00:00:12.880000
Bp	20Hz	2001-04-05 15:30:31	87	00:00:38.616000
Bp	20Hz	2001-04-05 15:30:43	89	00:00:12.652000
Bp	20Hz	2001-04-05 15:31:09	88	00:00:25.760000
Bp	20Hz	2001-04-05 15:31:22	88	00:00:12.880000
Bp	20Hz	2001-04-05 15:34:04	89	00:02:42.052000
Bp	20Hz	2001-04-05 15:34:17	88	00:00:13.336000	singlet
Bp	20Hz	2001-04-05 15:34:49	89	00:00:32.029000
Bp	20Hz	2001-04-05 15:35:03	90	00:00:13.336000
Bp	20Hz	2001-04-05 15:35:30	88	00:00:27.697000
Bp	20Hz	2001-04-05 15:35:44		00:00:13.450000
Bp	20Hz	2001-04-05 15:36:11	88	00:00:26.877000
Bp	20Hz	2001-04-05 15:36:38	87	00:00:27.013000
Bp	20Hz	2001-04-05 15:36:51	89	00:00:12.880000
Bp	20Hz	2001-04-05 15:37:23		00:00:32.600000
Bp	20Hz	2001-04-05 15:37:36	87	00:00:12.994000
Bp	20Hz	2001-04-05 15:38:06	88	00:00:29.953000
Bp	20Hz	2001-04-05 15:38:20	88	00:00:13.450000
Bp	20Hz	2001-04-05 15:38:47	88	00:00:27.584000
Bp	20Hz	2001-04-05 15:39:01	89	00:00:13.336000
Bp	20Hz	2001-04-05 15:39:31	88	00:00:30.091000
Bp	20Hz	2001-04-05 15:39:44		00:00:13.564000
Bp	20Hz	2001-04-05 15:40:11	87	00:00:26.763000
Bp	20Hz	2001-04-05 15:40:24		00:00:12.880000
Bp	20Hz	2001-04-05 15:40:50	87	00:00:26.102000
Bp	20Hz	2001-04-05 15:41:03	88	00:00:12.880000
Bp	20Hz	2001-04-05 15:43:49	88	00:02:45.935000
Bp	20Hz	2001-04-05 15:44:02		00:00:13.084000	singlet
Bp	20Hz	2001-04-05 15:44:30	87	00:00:27.812000
Bp	20Hz	2001-04-05 15:44:43		00:00:13.450000
Bp	20Hz	2001-04-05 15:45:09	87	00:00:26.330000
Bp	20Hz	2001-04-05 15:45:22		00:00:12.424000
Bp	20Hz	2001-04-05 15:45:52	88	00:00:29.749000
Bp	20Hz	2001-04-05 15:46:04	90	00:00:12.857000
Bp	20Hz	2001-04-05 15:46:35	88	00:00:31.003000
Bp	20Hz	2001-04-05 15:46:49	89	00:00:13.108000
Bp	20Hz	2001-04-05 15:47:24	88	00:00:35.106000
Bp	20Hz	2001-04-05 15:47:37	90	00:00:12.994000
Bp	20Hz	2001-04-05 15:47:52		00:00:15.274000
Bp	20Hz	2001-04-05 15:48:04	89	00:00:11.717000
Bp	20Hz	2001-04-05 15:48:17	88	00:00:12.994000
Bp	20Hz	2001-04-05 15:48:45	87	00:00:28.381000
Bp	20Hz	2001-04-05 15:48:58	89	00:00:13.108000
Bp	20Hz	2001-04-05 15:49:34	88	00:00:35.791000
Bp	20Hz	2001-04-05 15:49:47		00:00:12.994000
Bp	20Hz	2001-04-05 15:50:13	89	00:00:25.964000
Bp	20Hz	2001-04-05 15:50:28	91	00:00:15.160000
Bp	20Hz	2001-04-05 15:50:53	87	00:00:25.190000
Bp	20Hz	2001-04-05 15:51:07	88	00:00:13.564000
Bp	20Hz	2001-04-05 15:51:33	88	00:00:25.988000
Bp	20Hz	2001-04-05 15:51:45	88	00:00:12.424000
Bp	20Hz	2001-04-05 16:04:27	87	00:12:42.150000
Bp	20Hz	2001-04-05 16:04:40	89	00:00:12.880000	singlet
Bp	20Hz	2001-04-05 16:05:08	89	00:00:27.584000
Bp	20Hz	2001-04-05 16:05:21	90	00:00:12.766000
Bp	20Hz	2001-04-05 16:05:58	89	00:00:37.257000
Bp	20Hz	2001-04-05 16:06:12	90	00:00:14.239000
Bp	20Hz	2001-04-05 16:06:39	86	00:00:26.558000
Bp	20Hz	2001-04-05 16:06:52	87	00:00:12.994000
Bp	20Hz	2001-04-05 16:07:28	87	00:00:36.133000
Bp	20Hz	2001-04-05 16:07:41	88	00:00:12.994000
Bp	20Hz	2001-04-05 16:08:10	87	00:00:28.928000
Bp	20Hz	2001-04-05 16:08:23	89	00:00:13.564000
Bp	20Hz	2001-04-05 16:08:51	88	00:00:27.697000
Bp	20Hz	2001-04-05 16:09:04	89	00:00:12.766000
Bp	20Hz	2001-04-05 16:09:38	88	00:00:34.309000
Bp	20Hz	2001-04-05 16:09:51	87	00:00:12.880000
Bp	20Hz	2001-04-05 16:10:28	89	00:00:37.135000
Bp	20Hz	2001-04-05 16:10:41	90	00:00:12.766000
Bp	20Hz	2001-04-05 16:11:06	86	00:00:25.532000
Bp	20Hz	2001-04-05 16:11:19		00:00:13.108000
Bp	20Hz	2001-04-05 16:11:47	89	00:00:27.698000
Bp	20Hz	2001-04-05 16:12:25	87	00:00:38.046000
Bp	20Hz	2001-04-05 16:12:37	88	00:00:12.310000
Bp	20Hz	2001-04-05 16:15:04	88	00:02:26.216000
Bp	20Hz	2001-04-05 16:15:17	90	00:00:13.678000	singlet
Bp	20Hz	2001-04-05 16:15:49	87	00:00:31.460000
Bp	20Hz	2001-04-05 16:16:02		00:00:13.084000
Bp	20Hz	2001-04-05 16:16:29	86	00:00:26.786000
Bp	20Hz	2001-04-05 16:16:41	90	00:00:12.538000
Bp	20Hz	2001-04-05 16:17:08	88	00:00:27.128000
Bp	20Hz	2001-04-05 16:17:21	89	00:00:13.108000
Bp	20Hz	2001-04-05 16:17:48	89	00:00:26.900000
Bp	20Hz	2001-04-05 16:18:02		00:00:13.312000
Bp	20Hz	2001-04-05 16:18:51	88	00:00:49.354000
Bp	20Hz	2001-04-05 16:19:04		00:00:12.880000	singlet
Bp	20Hz	2001-04-05 16:19:31	89	00:00:27.128000
Bp	20Hz	2001-04-05 16:19:44	88	00:00:12.766000
Bp	20Hz	2001-04-05 16:20:11	87	00:00:27.560000
Bp	20Hz	2001-04-05 16:20:24		00:00:12.994000
Bp	20Hz	2001-04-05 16:21:00	88	00:00:35.449000
Bp	20Hz	2001-04-05 16:21:35	88	00:00:35.107000
Bp	20Hz	2001-04-05 16:21:49	88	00:00:13.792000
Bp	20Hz	2001-04-05 16:22:15	88	00:00:26.078000
Bp	20Hz	2001-04-05 16:22:27	90	00:00:12.652000
Bp	20Hz	2001-04-05 16:22:37	87	00:00:10.030000
Bp	20Hz	2001-04-05 16:25:07	88	00:02:29.066000
Bp	20Hz	2001-04-05 16:25:20	88	00:00:13.450000	singlet
Bp	20Hz	2001-04-05 16:25:46	91	00:00:26.330000
Bp	20Hz	2001-04-05 16:25:59		00:00:13.093000
Bp	20Hz	2001-04-05 16:26:26	88	00:00:26.549000
Bp	20Hz	2001-04-05 16:26:39	89	00:00:12.880000
Bp	20Hz	2001-04-05 16:27:14	88	00:00:34.651000
Bp	20Hz	2001-04-05 16:27:26	88	00:00:12.652000
Bp	20Hz	2001-04-05 16:27:56		00:00:29.978000
Bp	20Hz	2001-04-05 16:28:09		00:00:13.312000
Bp	20Hz	2001-04-05 16:28:44	87	00:00:34.878000
Bp	20Hz	2001-04-05 16:28:58	88	00:00:13.222000
Bp	20Hz	2001-04-05 16:29:34	87	00:00:36.247000
Bp	20Hz	2001-04-05 16:29:47	87	00:00:13.450000
Bp	20Hz	2001-04-05 16:30:22	88	00:00:35.083000
Bp	20Hz	2001-04-05 16:30:36		00:00:13.222000
Bp	20Hz	2001-04-05 16:31:03		00:00:27.698000
Bp	20Hz	2001-04-05 16:31:15		00:00:12.196000
Bp	20Hz	2001-04-05 16:31:53		00:00:37.158000
Bp	20Hz	2001-04-05 16:32:26		00:00:33.487000
Bp	20Hz	2001-04-05 16:32:40		00:00:13.450000
Bp	20Hz	2001-04-05 16:32:50		00:00:10.829000
Bp	20Hz	2001-04-05 16:46:39		00:13:48.259000
Bp	20Hz	2001-04-05 16:46:53		00:00:14.248000	singlet
Bp	20Hz	2001-04-05 16:47:27		00:00:33.853000
Bp	20Hz	2001-04-05 16:47:38		00:00:11.398000
Bp	20Hz	2001-04-05 16:48:05	88	00:00:27.104000
Bp	20Hz	2001-04-05 16:48:18		00:00:12.652000
Bp	20Hz	2001-04-05 16:48:45	88	00:00:27.128000
Bp	20Hz	2001-04-05 16:48:58		00:00:13.336000
Bp	20Hz	2001-04-05 16:50:12	88	00:01:13.816000
Bp	20Hz	2001-04-05 16:50:25	89	00:00:12.856000	singlet
Bp	20Hz	2001-04-05 16:50:59	88	00:00:33.560000
Bp	20Hz	2001-04-05 16:51:13	88	00:00:13.993000
Bp	20Hz	2001-04-05 16:51:42	88	00:00:29.123000
Bp	20Hz	2001-04-05 16:51:54	89	00:00:12.742000
Bp	20Hz	2001-04-05 16:52:04	88	00:00:09.877000
Bp	20Hz	2001-04-05 16:52:20	87	00:00:15.699000
Bp	20Hz	2001-04-05 16:52:33	88	00:00:13.310000
Bp	20Hz	2001-04-05 16:53:00	89	00:00:26.507000
Bp	20Hz	2001-04-05 16:53:13	89	00:00:12.969000
Bp	20Hz	2001-04-05 16:53:24	88	00:00:11.604000
Bp	20Hz	2001-04-05 16:55:33	88	00:02:08.191000
Bp	20Hz	2001-04-05 16:55:45	88	00:00:12.855000	singlet
Bp	20Hz	2001-04-05 16:56:15	87	00:00:29.786000
Bp	20Hz	2001-04-05 16:56:28	89	00:00:12.741000
Bp	20Hz	2001-04-05 16:56:57	88	00:00:28.896000
Bp	20Hz	2001-04-05 16:57:10	89	00:00:13.197000
Bp	20Hz	2001-04-05 16:57:44	88	00:00:34.356000
Bp	20Hz	2001-04-05 16:57:57	88	00:00:12.742000
Bp	20Hz	2001-04-05 16:58:24	87	00:00:26.942000
Bp	20Hz	2001-04-05 16:58:37	89	00:00:12.969000
Bp	20Hz	2001-04-05 16:59:13	88	00:00:35.721000
Bp	20Hz	2001-04-05 16:59:26	88	00:00:13.310000
Bp	20Hz	2001-04-05 17:00:10	86	00:00:43.438000
Bp	20Hz	2001-04-05 17:00:22	90	00:00:12.855000	singlet
Bp	20Hz	2001-04-05 17:00:49		00:00:26.166000
Bp	20Hz	2001-04-05 17:01:02	89	00:00:13.424000
Bp	20Hz	2001-04-05 17:01:29	88	00:00:27.075000
Bp	20Hz	2001-04-05 17:01:42		00:00:12.856000
Bp	20Hz	2001-04-05 17:02:09	89	00:00:26.600000
Bp	20Hz	2001-04-05 17:02:21	88	00:00:12.628000
Bp	20Hz	2001-04-05 17:02:32	89	00:00:10.466000
Bp	20Hz	2001-04-05 17:04:30	89	00:01:58.749000
Bp	20Hz	2001-04-05 17:04:43		00:00:12.969000	singlet
Bp	20Hz	2001-04-05 17:05:10		00:00:26.393000
Bp	20Hz	2001-04-05 17:05:23		00:00:12.855000
Bp	20Hz	2001-04-05 17:05:35	88	00:00:12.741000
Bp	20Hz	2001-04-05 17:05:47	88	00:00:11.945000
Bp	20Hz	2001-04-05 17:06:24	87	00:00:36.840000
Bp	20Hz	2001-04-05 17:06:37	89	00:00:12.855000
Bp	20Hz	2001-04-05 17:07:27	88	00:00:50.056000
Bp	20Hz	2001-04-05 17:07:40	89	00:00:13.196000	singlet
Bp	20Hz	2001-04-05 17:07:52	89	00:00:11.945000
Bp	20Hz	2001-04-05 17:08:05	90	00:00:13.063000
Bp	20Hz	2001-04-05 17:08:35	87	00:00:29.578000
Bp	20Hz	2001-04-05 17:08:49	88	00:00:13.766000
Bp	20Hz	2001-04-05 17:09:14	89	00:00:25.824000
Bp	20Hz	2001-04-05 17:09:28	88	00:00:13.424000
Bp	20Hz	2001-04-05 17:09:39	87	00:00:11.490000
Bp	20Hz	2001-04-05 17:11:36	87	00:01:56.473000
Bp	20Hz	2001-04-05 17:11:49	88	00:00:12.742000	singlet
Bp	20Hz	2001-04-05 17:12:15	86	00:00:26.259000
Bp	20Hz	2001-04-05 17:12:45	88	00:00:30.375000
Bp	20Hz	2001-04-05 17:12:58		00:00:12.969000
Bp	20Hz	2001-04-05 17:13:37	88	00:00:38.679000
Bp	20Hz	2001-04-05 17:13:50	88	00:00:12.969000
Bp	20Hz	2001-04-05 17:14:17	88	00:00:26.942000
Bp	20Hz	2001-04-05 17:14:30		00:00:13.196000
Bp	20Hz	2001-04-05 17:14:57		00:00:27.190000
Bp	20Hz	2001-04-05 17:15:10		00:00:13.196000
Bp	20Hz	2001-04-05 17:19:33	87	00:04:22.412000
Bp	20Hz	2001-04-05 17:19:46		00:00:13.196000	singlet
Bp	20Hz	2001-04-05 17:20:13		00:00:27.169000
Bp	20Hz	2001-04-05 17:20:26	90	00:00:13.083000
Bp	20Hz	2001-04-05 17:20:56	88	00:00:30.148000
Bp	20Hz	2001-04-05 17:21:27	87	00:00:30.488000
Bp	20Hz	2001-04-05 17:21:40		00:00:13.083000
Bp	20Hz	2001-04-05 17:22:10	88	00:00:30.354000
Bp	20Hz	2001-04-05 17:22:23		00:00:12.969000
Bp	20Hz	2001-04-05 17:22:52	88	00:00:28.441000
Bp	20Hz	2001-04-05 17:23:05		00:00:13.311000
Bp	20Hz	2001-04-05 17:23:32		00:00:26.848000
Bp	20Hz	2001-04-05 17:23:45	88	00:00:13.310000
Bp	20Hz	2001-04-05 17:24:23	88	00:00:38.318000
Bp	20Hz	2001-04-05 17:24:37		00:00:13.424000
Bp	20Hz	2001-04-05 17:25:03	87	00:00:26.621000
Bp	20Hz	2001-04-05 17:25:16	89	00:00:12.741000
Bp	20Hz	2001-04-05 17:29:46		00:04:29.465000
Bp	20Hz	2001-04-05 17:29:59	87	00:00:12.963000	singlet
Bp	20Hz	2001-04-05 17:30:28	87	00:00:28.995000
Bp	20Hz	2001-04-05 17:30:40	87	00:00:12.400000
Bp	20Hz	2001-04-05 17:31:13		00:00:33.105000
Bp	20Hz	2001-04-05 17:31:26		00:00:13.311000
Bp	20Hz	2001-04-05 17:31:56	87	00:00:29.920000
Bp	20Hz	2001-04-05 17:32:10	88	00:00:13.176000
Bp	20Hz	2001-04-05 17:32:43	88	00:00:33.332000
Bp	20Hz	2001-04-05 17:32:58	89	00:00:15.358000
Bp	20Hz	2001-04-05 17:33:37	88	00:00:38.339000
Bp	20Hz	2001-04-05 17:33:50		00:00:13.310000
Bp	20Hz	2001-04-05 17:34:20		00:00:29.672000
Bp	20Hz	2001-04-05 17:34:57	88	00:00:37.883000
Bp	20Hz	2001-04-05 17:35:12		00:00:14.334000
Bp	20Hz	2001-04-05 17:45:14		00:10:02.503000
Bp	20Hz	2001-04-05 17:45:28		00:00:13.310000	singlet
Bp	20Hz	2001-04-05 17:45:55	88	00:00:26.962000
Bp	20Hz	2001-04-05 17:46:07		00:00:12.835000
Bp	20Hz	2001-04-05 17:46:34		00:00:26.393000
Bp	20Hz	2001-04-05 17:46:46		00:00:12.514000
Bp	20Hz	2001-04-05 17:49:13		00:02:26.735000
Bp	20Hz	2001-04-05 17:49:26		00:00:12.627000	singlet
Bp	20Hz	2001-04-05 17:49:55	89	00:00:29.806000
Bp	20Hz	2001-04-05 17:50:08		00:00:12.949000
Bp	20Hz	2001-04-05 17:50:48	87	00:00:39.590000
Bp	20Hz	2001-04-05 17:51:01	88	00:00:13.083000
Bp	20Hz	2001-04-05 17:51:30	88	00:00:29.009000
Bp	20Hz	2001-04-05 17:51:43		00:00:13.197000
Bp	20Hz	2001-04-05 17:52:10	88	00:00:26.714000
Bp	20Hz	2001-04-05 17:52:24	89	00:00:13.538000
Bp	20Hz	2001-04-05 17:53:00	88	00:00:36.176000
Bp	20Hz	2001-04-05 17:53:14	89	00:00:13.880000
Bp	20Hz	2001-04-05 17:53:50	88	00:00:36.631000
Bp	20Hz	2001-04-05 17:54:03		00:00:12.380000
Bp	20Hz	2001-04-05 17:54:30	88	00:00:27.645000
Bp	20Hz	2001-04-05 17:54:45		00:00:14.448000
Bp	20Hz	2001-04-05 17:55:12	88	00:00:26.962000
Bp	20Hz	2001-04-05 17:55:24		00:00:12.514000
Bp	20Hz	2001-04-05 17:55:54	88	00:00:29.350000
Bp	20Hz	2001-04-05 17:56:06	90	00:00:12.494000
Bp	20Hz	2001-04-05 17:56:32	88	00:00:26.279000
Bp	20Hz	2001-04-05 17:56:46	88	00:00:13.425000
Bp	20Hz	2001-04-05 17:57:12		00:00:26.734000
Bp	20Hz	2001-04-05 17:57:26		00:00:13.196000
Bp	20Hz	2001-04-05 17:57:55		00:00:29.238000
Bp	20Hz	2001-04-05 17:58:08		00:00:13.062000
Bp	20Hz	2001-04-05 17:58:35	87	00:00:27.076000
Bp	20Hz	2001-04-05 17:58:48		00:00:13.083000
Bp	20Hz	2001-04-05 17:59:00	87	00:00:11.490000
Bp	20Hz	2001-04-05 18:03:43	88	00:04:43.571000
Bp	20Hz	2001-04-05 18:03:56		00:00:12.855000	singlet
Bp	20Hz	2001-04-05 18:04:21		00:00:25.235000
Bp	20Hz	2001-04-05 18:04:37		00:00:15.358000
Bp	20Hz	2001-04-05 18:05:02	90	00:00:25.825000
Bp	20Hz	2001-04-05 18:05:16		00:00:13.310000
Bp	20Hz	2001-04-05 18:05:45	87	00:00:29.010000
Bp	20Hz	2001-04-05 18:05:57	89	00:00:12.400000
Bp	20Hz	2001-04-05 18:06:25	89	00:00:27.510000
Bp	20Hz	2001-04-05 18:06:38	88	00:00:12.969000
Bp	20Hz	2001-04-05 18:07:12	88	00:00:34.129000
Bp	20Hz	2001-04-05 18:07:25	88	00:00:13.311000
Bp	20Hz	2001-04-05 18:07:51	87	00:00:25.483000
Bp	20Hz	2001-04-05 18:08:03		00:00:12.835000
Bp	20Hz	2001-04-05 18:08:29	88	00:00:25.938000
Bp	20Hz	2001-04-05 18:08:42	89	00:00:12.627000
Bp	20Hz	2001-04-05 18:09:07	88	00:00:25.370000
Bp	20Hz	2001-04-05 18:09:20	88	00:00:12.286000
Bp	20Hz	2001-04-05 18:11:34	87	00:02:14.789000
Bp	20Hz	2001-04-05 18:11:47	88	00:00:13.083000	singlet
Bp	20Hz	2001-04-05 18:12:15	88	00:00:27.624000
Bp	20Hz	2001-04-05 18:12:28	88	00:00:13.311000
Bp	20Hz	2001-04-05 18:12:54	87	00:00:25.141000
Bp	20Hz	2001-04-05 18:13:06	89	00:00:12.742000
Bp	20Hz	2001-04-05 18:13:42	87	00:00:35.835000
Bp	20Hz	2001-04-05 18:13:55	89	00:00:13.310000
Bp	20Hz	2001-04-05 18:14:22	88	00:00:26.601000
Bp	20Hz	2001-04-05 18:14:35	90	00:00:13.083000
Bp	20Hz	2001-04-05 18:15:01	88	00:00:26.279000
Bp	20Hz	2001-04-05 18:15:15		00:00:13.196000
Bp	20Hz	2001-04-05 19:04:57	88	00:49:42.708000
Bp	20Hz	2001-04-05 19:05:12	89	00:00:14.790000	singlet
Bp	20Hz	2001-04-05 19:05:39	88	00:00:26.506000
Bp	20Hz	2001-04-05 19:05:51	88	00:00:12.742000
Bp	20Hz	2001-04-05 19:06:19	88	00:00:27.852000
Bp	20Hz	2001-04-05 19:06:32	88	00:00:13.196000
Bp	20Hz	2001-04-05 19:07:00	88	00:00:27.986000
Bp	20Hz	2001-04-05 19:07:14	89	00:00:13.538000
Bp	20Hz	2001-04-05 19:07:54	89	00:00:40.044000
Bp	20Hz	2001-04-05 19:08:07	89	00:00:12.608000	singlet
Bp	20Hz	2001-04-05 19:08:39	88	00:00:31.967000
Bp	20Hz	2001-04-05 19:08:52	89	00:00:12.969000
Bp	20Hz	2001-04-05 19:09:19	88	00:00:27.304000
Bp	20Hz	2001-04-05 19:09:31	88	00:00:12.514000
Bp	20Hz	2001-04-05 19:09:57	87	00:00:25.596000
Bp	20Hz	2001-04-05 19:10:11	88	00:00:13.632000
Bp	20Hz	2001-04-05 19:10:39	88	00:00:28.213000
Bp	20Hz	2001-04-05 19:10:51	88	00:00:12.400000
Bp	20Hz	2001-04-05 19:11:17	88	00:00:25.824000
Bp	20Hz	2001-04-05 19:11:30	87	00:00:12.628000
Bp	20Hz	2001-04-05 19:48:03	88	00:36:33.085000
Bp	20Hz	2001-04-05 19:48:16	87	00:00:12.969000	singlet
Bp	20Hz	2001-04-05 19:48:43	88	00:00:27.189000
Bp	20Hz	2001-04-05 19:48:55	88	00:00:12.173000
Bp	20Hz	2001-04-05 19:49:22	89	00:00:26.734000
Bp	20Hz	2001-04-05 19:49:34		00:00:12.287000
Bp	20Hz	2001-04-05 19:50:13		00:00:39.228000
Bp	20Hz	2001-04-05 19:50:39		00:00:26.166000
Bp	20Hz	2001-04-05 19:50:52		00:00:12.514000
Bp	20Hz	2001-04-05 19:51:18		00:00:25.938000
Bp	20Hz	2001-04-05 19:51:30		00:00:12.513000
Bp	20Hz	2001-04-05 19:51:58		00:00:27.867000
Bp	20Hz	2001-04-05 19:52:11		00:00:12.954000
Bp	20Hz	2001-04-05 19:52:37		00:00:25.938000
Bp	20Hz	2001-04-05 19:52:49		00:00:12.287000
Bp	20Hz	2001-04-05 19:53:19		00:00:29.919000
Bp	20Hz	2001-04-05 19:53:32		00:00:12.856000
Bp	20Hz	2001-04-05 19:53:57	88	00:00:25.141000
Bp	20Hz	2001-04-05 19:54:11		00:00:13.518000
Bp	20Hz	2001-04-05 19:54:37	88	00:00:25.824000
Bp	20Hz	2001-04-05 19:54:50		00:00:13.311000
Bp	20Hz	2001-04-05 19:55:00	89	00:00:10.124000
Bp	20Hz	2001-04-05 19:56:57		00:01:56.360000
Bp	20Hz	2001-04-05 19:57:10		00:00:13.197000	singlet
Bp	20Hz	2001-04-05 19:57:37		00:00:27.303000
Bp	20Hz	2001-04-05 19:57:49		00:00:12.286000
Bp	20Hz	2001-04-05 19:58:15		00:00:25.918000
Bp	20Hz	2001-04-05 19:58:28		00:00:12.741000
Bp	20Hz	2001-04-05 19:58:59		00:00:31.513000
Bp	20Hz	2001-04-05 19:59:12		00:00:12.628000
Bp	20Hz	2001-04-05 19:59:41	88	00:00:29.237000
Bp	20Hz	2001-04-05 19:59:54	88	00:00:12.286000
Bp	20Hz	2001-04-05 20:00:20	87	00:00:25.918000
Bp	20Hz	2001-04-05 20:00:32		00:00:12.514000
Bp	20Hz	2001-04-05 20:00:57	88	00:00:25.255000
Bp	20Hz	2001-04-05 20:01:10		00:00:12.514000
Bp	20Hz	2001-04-05 20:01:36	89	00:00:26.280000
Bp	20Hz	2001-04-05 20:01:49		00:00:12.855000
Bp	20Hz	2001-04-05 22:53:19		02:51:29.672000
Bp	20Hz	2001-04-05 22:53:32		00:00:12.855000	singlet
Bp	20Hz	2001-04-05 22:53:58		00:00:26.393000
Bp	20Hz	2001-04-05 22:54:11		00:00:12.742000
Bp	20Hz	2001-04-05 22:54:38		00:00:27.644000
Bp	20Hz	2001-04-05 22:54:51		00:00:12.628000
Bp	20Hz	2001-04-05 22:55:21		00:00:30.127000
Bp	20Hz	2001-04-05 22:55:34		00:00:12.514000
Bp	20Hz	2001-04-05 22:56:00	88	00:00:26.279000
Bp	20Hz	2001-04-05 22:56:13	88	00:00:12.855000
Bp	20Hz	2001-04-05 23:02:05	89	00:05:52.425000
Bp	20Hz	2001-04-05 23:02:18	88	00:00:12.969000	singlet
Bp	20Hz	2001-04-05 23:02:47	86	00:00:28.555000
Bp	20Hz	2001-04-05 23:02:59		00:00:11.945000
Bp	20Hz	2001-04-05 23:03:26		00:00:27.530000
Bp	20Hz	2001-04-05 23:03:39		00:00:12.856000
Bp	20Hz	2001-04-05 23:04:05		00:00:26.373000
Bp	20Hz	2001-04-05 23:04:18		00:00:12.741000
Bp	20Hz	2001-04-05 23:04:47		00:00:28.668000
Bp	20Hz	2001-04-05 23:05:00		00:00:13.538000
Bp	20Hz	2001-04-05 23:05:34		00:00:34.015000
Bp	20Hz	2001-04-05 23:05:47		00:00:13.083000
Bp	20Hz	2001-04-05 23:06:13	88	00:00:25.349000
Bp	20Hz	2001-04-05 23:06:27		00:00:13.879000
Bp	20Hz	2001-04-05 23:07:02	88	00:00:35.039000
Bp	20Hz	2001-04-05 23:07:13		00:00:11.035000
Bp	20Hz	2001-04-05 23:07:41		00:00:27.986000
Bp	20Hz	2001-04-05 23:07:53		00:00:12.514000
Bp	20Hz	2001-04-05 23:08:20	87	00:00:26.828000
Bp	20Hz	2001-04-05 23:08:33	89	00:00:13.424000
Bp	20Hz	2001-04-05 23:08:58	87	00:00:24.459000
Bp	20Hz	2001-04-05 23:09:11		00:00:12.969000
Bp	20Hz	2001-04-05 23:09:38		00:00:27.190000
Bp	20Hz	2001-04-05 23:09:51		00:00:12.741000
Bp	20Hz	2001-04-05 23:10:15	90	00:00:24.553000
Bp	20Hz	2001-04-05 23:10:28		00:00:12.514000
Bp	20Hz	2001-04-05 23:12:53		00:02:25.369000
Bp	20Hz	2001-04-05 23:13:05		00:00:11.490000	singlet
Bp	20Hz	2001-04-05 23:13:29	88	00:00:23.890000
Bp	20Hz	2001-04-05 23:13:41		00:00:12.514000
Bp	20Hz	2001-04-05 23:14:06		00:00:25.235000
Bp	20Hz	2001-04-05 23:14:19		00:00:12.628000
Bp	20Hz	2001-04-05 23:14:52	89	00:00:33.333000
Bp	20Hz	2001-04-05 23:15:05		00:00:12.969000
Bp	20Hz	2001-04-05 23:15:44		00:00:39.021000
Bp	20Hz	2001-04-05 23:16:10		00:00:25.917000
Bp	20Hz	2001-04-05 23:16:23		00:00:12.969000
Bp	20Hz	2001-04-05 23:16:53	89	00:00:29.465000
Bp	20Hz	2001-04-05 23:17:06		00:00:12.855000
Bp	20Hz	2001-04-05 23:17:35		00:00:29.579000
Bp	20Hz	2001-04-05 23:17:48		00:00:12.855000
Bp	20Hz	2001-04-05 23:18:17	87	00:00:28.762000
Bp	20Hz	2001-04-05 23:18:29	89	00:00:12.059000
Bp	20Hz	2001-04-05 23:18:55		00:00:25.824000
Bp	20Hz	2001-04-05 23:19:08		00:00:13.197000
Bp	20Hz	2001-04-05 23:23:21		00:04:13.698000
Bp	20Hz	2001-04-05 23:23:33		00:00:11.945000	singlet
Bp	20Hz	2001-04-05 23:23:46		00:00:12.628000
Bp	20Hz	2001-04-05 23:24:11	88	00:00:24.459000
Bp	20Hz	2001-04-05 23:24:24		00:00:13.083000
Bp	20Hz	2001-04-05 23:24:32		00:00:08.077000
Bp	20Hz	2001-04-05 23:24:49		00:00:17.633000
Bp	20Hz	2001-04-05 23:25:02		00:00:12.721000
Bp	20Hz	2001-04-05 23:25:27		00:00:24.801000
Bp	20Hz	2001-04-05 23:25:40		00:00:12.969000
Bp	20Hz	2001-04-05 23:25:51		00:00:10.807000
Bp	20Hz	2001-04-05 23:53:14		00:27:23.141000
Bp	20Hz	2001-04-05 23:53:26		00:00:12.628000	singlet
Bp	20Hz	2001-04-05 23:53:53	88	00:00:26.393000
Bp	20Hz	2001-04-05 23:54:05		00:00:12.514000
Bp	20Hz	2001-04-05 23:54:33		00:00:28.099000
Bp	20Hz	2001-04-05 23:54:46		00:00:12.401000
Bp	20Hz	2001-04-05 23:55:14		00:00:28.079000
Bp	20Hz	2001-04-05 23:57:36		00:02:22.297000
Bp	20Hz	2001-04-05 23:57:49		00:00:12.742000	singlet
Bp	20Hz	2001-04-05 23:58:21		00:00:32.081000
Bp	20Hz	2001-04-05 23:58:34		00:00:12.514000
Bp	20Hz	2001-04-05 23:59:07		00:00:33.085000
Bp	20Hz	2001-04-05 23:59:19		00:00:12.286000
Bp	20Hz	2001-04-05 23:59:45		00:00:25.825000
Bp	20Hz	2001-04-05 23:59:57	89	00:00:12.627000
Bp	20Hz	2001-04-17 00:02:59
Bp	20Hz	2001-04-17 00:03:13		00:00:13.362000	singlet
Bp	20Hz	2001-04-17 00:03:26		00:00:13.247000
Bp	20Hz	2001-04-17 00:03:39		00:00:13.362000
Bp	20Hz	2001-04-17 00:03:51		00:00:11.306000
Bp	20Hz	2001-04-17 00:04:04		00:00:13.221000
Bp	20Hz	2001-04-17 00:04:16		00:00:11.648000
Bp	20Hz	2001-04-17 00:04:28		00:00:12.563000
Bp	20Hz	2001-04-17 00:04:42		00:00:13.476000
Bp	20Hz	2001-04-17 00:04:55		00:00:13.133000
Bp	20Hz	2001-04-17 00:05:08		00:00:12.905000
Bp	20Hz	2001-04-17 00:05:21		00:00:13.476000
Bp	20Hz	2001-04-17 00:05:45		00:00:24.325000
Bp	20Hz	2001-04-17 00:05:58	86	00:00:12.994000
Bp	20Hz	2001-04-17 00:06:10	90	00:00:11.875000
Bp	20Hz	2001-04-17 00:06:23		00:00:13.019000
Bp	20Hz	2001-04-17 00:06:37		00:00:13.362000
Bp	20Hz	2001-04-17 00:06:48		00:00:11.648000
Bp	20Hz	2001-04-17 00:07:01		00:00:12.905000
Bp	20Hz	2001-04-17 00:07:33		00:00:31.406000
Bp	20Hz	2001-04-17 00:07:42		00:00:09.707000
Bp	20Hz	2001-04-17 00:07:55		00:00:12.905000
Bp	20Hz	2001-04-17 00:08:08		00:00:12.878000
Bp	20Hz	2001-04-17 00:08:34		00:00:25.582000
Bp	20Hz	2001-04-17 00:08:46		00:00:12.333000
Bp	20Hz	2001-04-17 00:08:58		00:00:11.878000
Bp	20Hz	2001-04-17 00:09:23		00:00:25.010000
Bp	20Hz	2001-04-17 00:09:36		00:00:13.133000
Bp	20Hz	2001-04-17 00:09:50		00:00:13.590000
Bp	20Hz	2001-04-17 01:12:13		01:02:23.156000
Bp	20Hz	2001-04-17 01:12:26		00:00:13.020000	doublet
Bp	20Hz	2001-04-17 01:12:39		00:00:12.676000
Bp	20Hz	2001-04-17 01:12:52		00:00:13.133000
Bp	20Hz	2001-04-17 01:13:03		00:00:11.535000
Bp	20Hz	2001-04-17 01:13:16		00:00:12.676000
Bp	20Hz	2001-04-17 01:13:27		00:00:11.421000
Bp	20Hz	2001-04-17 01:13:41		00:00:13.266000
Bp	20Hz	2001-04-17 01:13:49		00:00:08.328000
Bp	20Hz	2001-04-17 01:14:06		00:00:16.861000
Bp	20Hz	2001-04-17 01:14:19		00:00:13.120000
Bp	20Hz	2001-04-17 01:54:12		00:39:53.383000
Bp	20Hz	2001-04-17 01:54:25		00:00:13.121000	singlet
Bp	20Hz	2001-04-17 01:54:38		00:00:13.006000
Bp	20Hz	2001-04-17 01:54:49		00:00:10.953000
Bp	20Hz	2001-04-17 01:55:02		00:00:12.778000
Bp	20Hz	2001-04-17 01:55:16		00:00:13.577000
Bp	20Hz	2001-04-17 01:55:43		00:00:27.497000
Bp	20Hz	2001-04-17 01:55:57		00:00:13.349000
Bp	20Hz	2001-04-17 01:56:08		00:00:11.612000
Bp	20Hz	2001-04-17 01:56:21		00:00:12.778000
Bp	20Hz	2001-04-17 01:56:35		00:00:13.805000
Bp	20Hz	2001-04-17 01:56:48		00:00:13.235000
Bp	20Hz	2001-04-17 02:34:11	90	00:37:23.490000
Bp	20Hz	2001-04-17 02:34:25	89	00:00:13.691000	doublet
Bp	20Hz	2001-04-17 02:34:36	88	00:00:11.181000
Bp	20Hz	2001-04-17 02:34:48	87	00:00:12.094000
Bp	20Hz	2001-04-17 02:35:00	88	00:00:11.524000
Bp	20Hz	2001-04-17 02:35:13		00:00:13.120000
Bp	20Hz	2001-04-17 02:35:24	87	00:00:11.067000
Bp	20Hz	2001-04-17 02:35:37		00:00:12.665000
Bp	20Hz	2001-04-17 02:35:48		00:00:11.181000
Bp	20Hz	2001-04-17 02:36:25		00:00:36.712000
Bp	20Hz	2001-04-17 02:36:49		00:00:23.845000
Bp	20Hz	2001-04-17 02:37:00		00:00:11.638000
Bp	20Hz	2001-04-17 02:37:13		00:00:12.778000
Bp	20Hz	2001-04-17 02:37:24		00:00:11.067000
Bp	20Hz	2001-04-17 02:37:36		00:00:12.322000
Bp	20Hz	2001-04-17 02:37:48	89	00:00:11.409000
Bp	20Hz	2001-04-17 03:10:13	88	00:32:25.532000
Bp	20Hz	2001-04-17 03:10:26	88	00:00:12.664000	singlet
Bp	20Hz	2001-04-17 03:10:39	88	00:00:13.349000
Bp	20Hz	2001-04-17 03:10:52	88	00:00:13.120000
Bp	20Hz	2001-04-17 03:11:06	90	00:00:13.463000
Bp	20Hz	2001-04-17 03:11:19	88	00:00:13.121000
Bp	20Hz	2001-04-17 03:11:38	89	00:00:18.597000
Bp	20Hz	2001-04-17 03:11:51	90	00:00:13.349000
Bp	20Hz	2001-04-17 03:12:04	88	00:00:13.209000
Bp	20Hz	2001-04-17 03:12:43	87	00:00:39.248000
Bp	20Hz	2001-04-17 03:12:57	90	00:00:13.349000
Bp	20Hz	2001-04-17 03:13:23	88	00:00:26.127000
Bp	20Hz	2001-04-17 03:13:36	88	00:00:13.349000
Bp	20Hz	2001-04-17 03:13:57	91	00:00:20.879000
Bp	20Hz	2001-04-17 03:14:10	88	00:00:13.095000
Bp	20Hz	2001-04-17 03:14:23	88	00:00:12.893000
Bp	20Hz	2001-04-17 03:14:38	90	00:00:14.604000
Bp	20Hz	2001-04-17 03:16:09		00:01:31.590000
Bp	20Hz	2001-04-17 03:16:22		00:00:12.779000	triplet
Bp	20Hz	2001-04-17 03:16:33		00:00:11.181000
Bp	20Hz	2001-04-17 03:16:46		00:00:12.892000
Bp	20Hz	2001-04-17 03:16:55		00:00:09.014000
Bp	20Hz	2001-04-17 03:17:08		00:00:12.892000
Bp	20Hz	2001-04-17 03:17:21		00:00:12.779000
Bp	20Hz	2001-04-17 03:17:32		00:00:11.295000
Bp	20Hz	2001-04-17 03:17:45		00:00:12.892000
Bp	20Hz	2001-04-17 03:17:56	89	00:00:11.181000
Bp	20Hz	2001-04-17 03:18:09		00:00:13.095000
Bp	20Hz	2001-04-17 03:18:22		00:00:12.779000
Bp	20Hz	2001-04-17 03:18:35		00:00:13.006000
Bp	20Hz	2001-04-17 03:18:47		00:00:11.638000
Bp	20Hz	2001-04-17 03:18:59		00:00:12.664000
Bp	20Hz	2001-04-17 03:19:13		00:00:13.235000
Bp	20Hz	2001-04-17 03:19:23		00:00:10.725000
Bp	20Hz	2001-04-17 03:19:36		00:00:12.322000
Bp	20Hz	2001-04-17 03:19:49		00:00:12.892000
Bp	20Hz	2001-04-17 03:20:02		00:00:13.666000
Bp	20Hz	2001-04-17 03:20:13		00:00:10.496000
Bp	20Hz	2001-04-17 03:20:26		00:00:13.235000
Bp	20Hz	2001-04-17 03:20:40		00:00:14.033000
Bp	20Hz	2001-04-17 03:20:52	90	00:00:11.752000
Bp	20Hz	2001-04-17 03:21:04		00:00:12.550000
Bp	20Hz	2001-04-17 03:21:17		00:00:13.007000
Bp	20Hz	2001-04-17 03:21:28		00:00:10.724000
Bp	20Hz	2001-04-17 03:21:41		00:00:12.893000
Bp	20Hz	2001-04-17 03:21:54		00:00:12.892000
Bp	20Hz	2001-04-17 03:22:04		00:00:10.585000
Bp	20Hz	2001-04-17 03:22:17		00:00:12.893000
Bp	20Hz	2001-04-17 03:22:30		00:00:12.778000
Bp	20Hz	2001-04-17 03:22:40		00:00:10.155000
Bp	20Hz	2001-04-17 03:22:53		00:00:13.234000
Bp	20Hz	2001-04-17 03:23:06		00:00:12.779000
Bp	20Hz	2001-04-17 03:23:20		00:00:13.577000
Bp	20Hz	2001-04-17 03:24:09		00:00:49.148000
Bp	20Hz	2001-04-17 03:24:22	88	00:00:13.121000	triplet
Bp	20Hz	2001-04-17 03:24:35	89	00:00:13.120000
Bp	20Hz	2001-04-17 03:24:48	88	00:00:13.235000
Bp	20Hz	2001-04-17 03:25:07	88	00:00:18.597000
Bp	20Hz	2001-04-17 03:25:27		00:00:20.309000
Bp	20Hz	2001-04-17 03:25:39		00:00:11.409000
Bp	20Hz	2001-04-17 03:25:51		00:00:12.436000
Bp	20Hz	2001-04-17 03:26:05	89	00:00:14.236000
Bp	20Hz	2001-04-17 03:26:19	88	00:00:13.121000
Bp	20Hz	2001-04-17 03:26:31	90	00:00:12.778000
Bp	20Hz	2001-04-17 03:26:43	87	00:00:11.638000
Bp	20Hz	2001-04-17 03:26:56	91	00:00:13.006000
Bp	20Hz	2001-04-17 03:27:07	88	00:00:10.953000
Bp	20Hz	2001-04-17 03:27:20	89	00:00:12.893000
Bp	20Hz	2001-04-17 03:27:31	92	00:00:11.409000
Bp	20Hz	2001-04-17 03:27:44	89	00:00:12.778000
Bp	20Hz	2001-04-17 03:27:57	90	00:00:13.349000
Bp	20Hz	2001-04-17 03:28:09	90	00:00:11.954000
Bp	20Hz	2001-04-17 03:28:22	88	00:00:12.779000
Bp	20Hz	2001-04-17 03:28:35	86	00:00:12.892000
Bp	20Hz	2001-04-17 03:38:53	89	00:10:18.027000
Bp	20Hz	2001-04-17 03:39:06	90	00:00:12.664000	singlet
Bp	20Hz	2001-04-17 03:39:19	91	00:00:13.349000
Bp	20Hz	2001-04-17 03:39:32		00:00:12.778000
Bp	20Hz	2001-04-17 03:39:45	88	00:00:13.692000
Bp	20Hz	2001-04-17 03:39:53		00:00:07.644000
Bp	20Hz	2001-04-17 03:40:16	89	00:00:23.021000
Bp	20Hz	2001-04-17 03:40:29		00:00:13.121000
Bp	20Hz	2001-04-17 03:40:42		00:00:13.006000
Bp	20Hz	2001-04-17 03:40:55		00:00:13.121000
Bp	20Hz	2001-04-17 03:41:05		00:00:09.926000
Bp	20Hz	2001-04-17 03:41:19		00:00:13.349000
Bp	20Hz	2001-04-17 03:41:32		00:00:13.120000
Bp	20Hz	2001-04-17 03:41:46		00:00:14.376000
Bp	20Hz	2001-04-17 03:50:02		00:08:15.605000
Bp	20Hz	2001-04-17 03:50:14		00:00:12.208000	singlet
Bp	20Hz	2001-04-17 03:50:25		00:00:11.181000
Bp	20Hz	2001-04-17 03:50:38		00:00:12.893000
Bp	20Hz	2001-04-17 03:50:51		00:00:13.120000
Bp	20Hz	2001-04-17 03:51:04		00:00:12.437000
Bp	20Hz	2001-04-17 03:51:16		00:00:12.093000
Bp	20Hz	2001-04-17 03:51:29		00:00:12.893000
Bp	20Hz	2001-04-17 03:51:40		00:00:11.523000
Bp	20Hz	2001-04-17 03:51:53		00:00:12.436000
Bp	20Hz	2001-04-17 03:52:05		00:00:12.753000
Bp	20Hz	2001-04-17 03:52:18		00:00:13.007000
Bp	20Hz	2001-04-17 03:52:32		00:00:13.463000
Bp	20Hz	2001-04-17 03:52:43		00:00:11.523000
Bp	20Hz	2001-04-17 03:52:56		00:00:13.121000
Bp	20Hz	2001-04-17 03:53:09		00:00:12.778000
Bp	20Hz	2001-04-17 03:53:23		00:00:13.349000
Bp	20Hz	2001-04-17 03:53:35		00:00:12.892000
Bp	20Hz	2001-04-17 03:53:48	87	00:00:13.007000
Bp	20Hz	2001-04-17 03:54:10		00:00:21.082000
Bp	20Hz	2001-04-17 03:54:22		00:00:12.892000
Bp	20Hz	2001-04-17 03:54:33		00:00:10.725000
Bp	20Hz	2001-04-17 03:54:46		00:00:13.006000
Bp	20Hz	2001-04-17 03:54:58	90	00:00:11.410000
Bp	20Hz	2001-04-17 03:55:10		00:00:12.093000
Bp	20Hz	2001-04-17 03:55:22		00:00:12.094000
Bp	20Hz	2001-04-17 03:55:35		00:00:13.235000
Bp	20Hz	2001-04-17 03:55:47		00:00:12.322000
Bp	20Hz	2001-04-17 03:55:58		00:00:10.933000
Bp	20Hz	2001-04-17 03:56:11		00:00:12.981000
Bp	20Hz	2001-04-17 03:56:22		00:00:10.745000
Bp	20Hz	2001-04-17 03:56:35		00:00:13.120000
Bp	20Hz	2001-04-17 03:56:48		00:00:12.779000
Bp	20Hz	2001-04-17 03:57:01		00:00:13.120000
Bp	20Hz	2001-04-17 03:57:11	90	00:00:09.926000
Bp	20Hz	2001-04-17 03:57:24	87	00:00:13.121000
Bp	20Hz	2001-04-17 03:57:37	87	00:00:12.779000
Bp	20Hz	2001-04-17 03:57:50		00:00:12.778000
Bp	20Hz	2001-04-17 03:58:02		00:00:12.753000
Bp	20Hz	2001-04-17 03:58:15		00:00:12.208000
Bp	20Hz	2001-04-17 03:58:27		00:00:12.208000
Bp	20Hz	2001-04-17 03:58:40		00:00:13.006000
Bp	20Hz	2001-04-17 03:58:52		00:00:12.322000
Bp	20Hz	2001-04-17 04:00:04	88	00:01:11.625000
Bp	20Hz	2001-04-17 04:00:17	89	00:00:13.577000	singlet
Bp	20Hz	2001-04-17 04:00:28	88	00:00:11.067000
Bp	20Hz	2001-04-17 04:00:42		00:00:13.463000
Bp	20Hz	2001-04-17 04:00:54		00:00:12.664000
Bp	20Hz	2001-04-17 04:01:14		00:00:19.738000
Bp	20Hz	2001-04-17 04:01:27		00:00:13.007000
Bp	20Hz	2001-04-17 04:01:40		00:00:13.120000
Bp	20Hz	2001-04-17 04:01:52		00:00:11.296000
Bp	20Hz	2001-04-17 04:02:04	89	00:00:12.638000
Bp	20Hz	2001-04-17 04:02:16	88	00:00:11.752000
Bp	20Hz	2001-04-17 04:02:29		00:00:12.664000
Bp	20Hz	2001-04-17 04:02:42		00:00:12.893000
Bp	20Hz	2001-04-17 04:02:55		00:00:13.349000
Bp	20Hz	2001-04-17 04:03:08		00:00:12.892000
Bp	20Hz	2001-04-17 04:03:19		00:00:11.181000
Bp	20Hz	2001-04-17 04:03:32		00:00:13.349000
Bp	20Hz	2001-04-17 04:03:46		00:00:13.691000
Bp	20Hz	2001-04-17 04:03:59		00:00:12.530000
Bp	20Hz	2001-04-17 04:07:16	89	00:03:17.806000
Bp	20Hz	2001-04-17 04:07:29	89	00:00:12.778000	singlet
Bp	20Hz	2001-04-17 04:07:42	89	00:00:13.121000
Bp	20Hz	2001-04-17 04:07:54	88	00:00:11.980000
Bp	20Hz	2001-04-17 04:08:07	89	00:00:12.867000
Bp	20Hz	2001-04-17 04:08:20	88	00:00:12.892000
Bp	20Hz	2001-04-17 04:08:33		00:00:13.349000
Bp	20Hz	2001-04-17 04:08:47	90	00:00:13.235000
Bp	20Hz	2001-04-17 04:08:58		00:00:11.637000
Bp	20Hz	2001-04-17 04:09:11		00:00:13.007000
Bp	20Hz	2001-04-17 04:09:25		00:00:13.805000
Bp	20Hz	2001-04-17 04:09:39		00:00:13.691000
Bp	20Hz	2001-04-17 04:09:58		00:00:19.033000
Bp	20Hz	2001-04-17 04:10:09	88	00:00:11.290000
Bp	20Hz	2001-04-17 04:10:22	89	00:00:13.235000
Bp	20Hz	2001-04-17 04:10:35		00:00:13.007000
Bp	20Hz	2001-04-17 04:10:49		00:00:13.234000
Bp	20Hz	2001-04-17 04:11:00		00:00:11.638000
Bp	20Hz	2001-04-17 04:11:13		00:00:13.235000
Bp	20Hz	2001-04-17 04:11:26		00:00:13.006000
Bp	20Hz	2001-04-17 04:11:40		00:00:13.349000
Bp	20Hz	2001-04-17 04:11:54		00:00:14.033000
Bp	20Hz	2001-04-17 04:12:08		00:00:13.780000
Bp	20Hz	2001-04-17 04:12:36		00:00:28.751000
Bp	20Hz	2001-04-17 04:12:50		00:00:13.349000
Bp	20Hz	2001-04-17 04:13:01		00:00:11.181000
Bp	20Hz	2001-04-17 04:13:14		00:00:13.235000
Bp	20Hz	2001-04-17 04:13:27		00:00:12.778000
Bp	20Hz	2001-04-17 04:13:39		00:00:12.322000
Bp	20Hz	2001-04-17 04:16:23		00:02:43.330000
Bp	20Hz	2001-04-17 04:16:36		00:00:13.007000	singlet
Bp	20Hz	2001-04-17 04:16:49		00:00:13.235000
Bp	20Hz	2001-04-17 04:17:03		00:00:14.375000
Bp	20Hz	2001-04-17 04:17:14		00:00:11.295000
Bp	20Hz	2001-04-17 04:17:29		00:00:14.376000
Bp	20Hz	2001-04-17 04:17:42		00:00:13.577000
Bp	20Hz	2001-04-17 04:17:56		00:00:13.349000
Bp	20Hz	2001-04-17 04:18:09		00:00:13.209000
Bp	20Hz	2001-04-17 04:19:34		00:01:25.456000
Bp	20Hz	2001-04-17 04:19:48		00:00:13.120000	triplet
Bp	20Hz	2001-04-17 04:20:01		00:00:13.557000
Bp	20Hz	2001-04-17 04:20:12		00:00:10.948000
Bp	20Hz	2001-04-17 04:20:25		00:00:13.006000
Bp	20Hz	2001-04-17 04:20:38		00:00:13.007000
Bp	20Hz	2001-04-17 04:20:50		00:00:11.751000
Bp	20Hz	2001-04-17 04:21:03		00:00:12.893000
Bp	20Hz	2001-04-17 04:21:16		00:00:13.006000
Bp	20Hz	2001-04-17 04:21:29		00:00:13.349000
Bp	20Hz	2001-04-17 04:23:23		00:01:53.953000
Bp	20Hz	2001-04-17 04:23:36		00:00:12.779000	singlet
Bp	20Hz	2001-04-17 04:23:51		00:00:14.832000
Bp	20Hz	2001-04-17 04:24:04		00:00:13.095000
Bp	20Hz	2001-04-17 04:24:15		00:00:11.523000
Bp	20Hz	2001-04-17 04:24:29		00:00:13.349000
Bp	20Hz	2001-04-17 04:24:41		00:00:12.664000
Bp	20Hz	2001-04-17 04:24:54		00:00:12.893000
Bp	20Hz	2001-04-17 04:25:07		00:00:12.892000
Bp	20Hz	2001-04-17 04:25:19		00:00:11.866000
Bp	20Hz	2001-04-17 04:25:32		00:00:13.463000
Bp	20Hz	2001-04-17 04:25:45		00:00:13.121000
Bp	20Hz	2001-04-17 04:25:58		00:00:12.758000
Bp	20Hz	2001-04-17 04:26:27		00:00:28.860000
Bp	20Hz	2001-04-17 04:26:41		00:00:13.463000
Bp	20Hz	2001-04-17 04:26:53		00:00:12.664000
Bp	20Hz	2001-04-17 04:27:06		00:00:13.121000
Bp	20Hz	2001-04-17 04:27:20		00:00:14.033000
Bp	20Hz	2001-04-17 04:27:34		00:00:13.349000
Bp	20Hz	2001-04-17 04:27:47		00:00:13.121000
Bp	20Hz	2001-04-17 04:27:59		00:00:11.731000
Bp	20Hz	2001-04-17 04:28:12		00:00:13.344000
Bp	20Hz	2001-04-17 04:28:25		00:00:12.892000
Bp	20Hz	2001-04-17 04:28:38		00:00:13.007000
Bp	20Hz	2001-04-17 04:28:51		00:00:13.577000
Bp	20Hz	2001-04-17 04:29:05		00:00:13.234000
Bp	20Hz	2001-04-17 04:29:16		00:00:10.953000
Bp	20Hz	2001-04-17 04:29:29		00:00:13.007000
Bp	20Hz	2001-04-17 04:29:53		00:00:24.302000
Bp	20Hz	2001-04-17 04:30:06		00:00:12.867000
Bp	20Hz	2001-04-17 04:30:19		00:00:13.463000
Bp	20Hz	2001-04-17 04:30:32		00:00:13.234000
Bp	20Hz	2001-04-17 12:55:00	90	08:24:27.953000
Bp	20Hz	2001-04-17 12:55:13	92	00:00:12.208000	singlet
Bp	20Hz	2001-04-17 12:55:25	89	00:00:12.664000
Bp	20Hz	2001-04-17 12:55:37	91	00:00:11.980000
Bp	20Hz	2001-04-17 12:55:51	90	00:00:13.349000
Bp	20Hz	2001-04-17 12:56:03	90	00:00:12.068000
Bp	20Hz	2001-04-17 12:56:16	87	00:00:13.463000
Bp	20Hz	2001-04-17 12:56:29	90	00:00:12.550000
Bp	20Hz	2001-04-17 12:56:42	90	00:00:13.577000
Bp	20Hz	2001-04-17 12:56:55	88	00:00:13.007000
Bp	20Hz	2001-04-17 12:57:08	89	00:00:13.120000
Bp	20Hz	2001-04-17 12:57:21	88	00:00:12.665000
Bp	20Hz	2001-04-17 12:57:34	90	00:00:12.892000
Bp	20Hz	2001-04-17 12:57:47	88	00:00:12.664000
Bp	20Hz	2001-04-17 12:58:12	90	00:00:25.874000
Bp	20Hz	2001-04-17 12:58:25	89	00:00:12.893000
Bp	20Hz	2001-04-17 12:58:38	89	00:00:12.664000
Bp	20Hz	2001-04-17 12:58:50	88	00:00:12.436000
Bp	20Hz	2001-04-17 12:59:03	90	00:00:12.778000
Bp	20Hz	2001-04-17 12:59:15	88	00:00:12.094000
Bp	20Hz	2001-04-17 12:59:28	90	00:00:13.007000
Bp	20Hz	2001-04-17 12:59:41	89	00:00:12.550000
Bp	20Hz	2001-04-17 12:59:53	88	00:00:12.094000
Bp	20Hz	2001-04-17 13:00:06	89	00:00:12.753000
Bp	20Hz	2001-04-17 13:00:19	88	00:00:12.892000
Bp	20Hz	2001-04-17 13:00:31	89	00:00:12.778000
Bp	20Hz	2001-04-17 13:00:44	89	00:00:12.665000
Bp	20Hz	2001-04-17 13:00:56	88	00:00:12.094000
Bp	20Hz	2001-04-17 13:01:09	88	00:00:12.322000
Bp	20Hz	2001-04-17 13:01:21	88	00:00:12.322000
Bp	20Hz	2001-04-17 13:01:33	88	00:00:12.664000
Bp	20Hz	2001-04-17 13:01:46	90	00:00:12.322000
Bp	20Hz	2001-04-17 13:01:58	88	00:00:12.530000
Bp	20Hz	2001-04-17 13:02:11	88	00:00:12.639000
Bp	20Hz	2001-04-17 13:02:24	88	00:00:12.778000
Bp	20Hz	2001-04-17 13:02:36	89	00:00:12.664000
Bp	20Hz	2001-04-17 13:02:49	90	00:00:12.322000
Bp	20Hz	2001-04-17 13:03:15	87	00:00:26.698000
Bp	20Hz	2001-04-17 13:03:28	89	00:00:12.893000
Bp	20Hz	2001-04-17 13:03:41	90	00:00:12.892000
Bp	20Hz	2001-04-17 13:03:54	88	00:00:12.778000
Bp	20Hz	2001-04-17 13:04:07	90	00:00:13.096000
Bp	20Hz	2001-04-17 13:04:20	88	00:00:12.664000
Bp	20Hz	2001-04-17 13:04:33	90	00:00:13.121000
Bp	20Hz	2001-04-17 13:04:45	90	00:00:12.436000
Bp	20Hz	2001-04-17 13:05:14	90	00:00:28.409000
Bp	20Hz	2001-04-17 13:05:27	89	00:00:13.234000
Bp	20Hz	2001-04-17 13:05:39	88	00:00:11.980000
Bp	20Hz	2001-04-17 13:12:15	89	00:06:36.256000
Bp	20Hz	2001-04-17 13:12:28	91	00:00:12.322000
Bp	20Hz	2001-04-17 13:12:39	89	00:00:11.866000
Bp	20Hz	2001-04-17 13:13:05	89	00:00:25.785000
Bp	20Hz	2001-04-17 13:13:18	90	00:00:12.778000
Bp	20Hz	2001-04-17 13:13:33		00:00:14.946000
Bp	20Hz	2001-04-17 13:13:44	89	00:00:11.181000
Bp	20Hz	2001-04-17 13:13:58	89	00:00:13.463000
Bp	20Hz	2001-04-17 13:14:10	89	00:00:12.753000
Bp	20Hz	2001-04-17 13:14:23	89	00:00:12.550000
Bp	20Hz	2001-04-17 13:14:35	88	00:00:11.866000
Bp	20Hz	2001-04-17 13:14:48	90	00:00:13.349000
Bp	20Hz	2001-04-17 13:15:01	89	00:00:12.778000
Bp	20Hz	2001-04-17 13:15:13	88	00:00:12.322000
Bp	20Hz	2001-04-17 13:15:26	89	00:00:13.007000
Bp	20Hz	2001-04-17 13:15:38	89	00:00:11.865000
Bp	20Hz	2001-04-17 13:15:55	89	00:00:16.886000
Bp	20Hz	2001-04-17 13:18:10	88	00:02:14.599000
Bp	20Hz	2001-04-17 13:18:23	90	00:00:13.006000	singlet
Bp	20Hz	2001-04-17 13:18:35	89	00:00:12.436000
Bp	20Hz	2001-04-17 13:18:49	88	00:00:13.691000
Bp	20Hz	2001-04-17 13:19:01	89	00:00:12.779000
Bp	20Hz	2001-04-17 13:19:13	89	00:00:11.751000
Bp	20Hz	2001-04-17 13:19:27	90	00:00:13.463000
Bp	20Hz	2001-04-17 13:19:39	89	00:00:12.322000
Bp	20Hz	2001-04-17 13:19:52	89	00:00:13.121000
Bp	20Hz	2001-04-17 13:20:05	88	00:00:12.867000
Bp	20Hz	2001-04-17 13:20:21	88	00:00:16.315000
Bp	20Hz	2001-04-17 13:20:34	88	00:00:12.893000
Bp	20Hz	2001-04-17 13:20:47	89	00:00:13.120000
Bp	20Hz	2001-04-17 13:21:00	87	00:00:12.436000
Bp	20Hz	2001-04-17 13:21:32	89	00:00:32.175000
Bp	20Hz	2001-04-17 13:21:45	89	00:00:12.778000
Bp	20Hz	2001-04-17 13:21:57	90	00:00:12.188000
Bp	20Hz	2001-04-17 13:22:10	90	00:00:12.887000
Bp	20Hz	2001-04-17 13:22:22	88	00:00:12.550000
Bp	20Hz	2001-04-17 13:22:35	91	00:00:12.664000
Bp	20Hz	2001-04-17 13:22:48	89	00:00:12.665000
Bp	20Hz	2001-04-17 13:23:00	88	00:00:12.664000
Bp	20Hz	2001-04-17 13:23:11	87	00:00:10.953000
Bp	20Hz	2001-04-17 13:23:25	87	00:00:13.349000
Bp	20Hz	2001-04-17 13:23:36	88	00:00:11.523000
Bp	20Hz	2001-04-17 13:23:49	90	00:00:13.007000
Bp	20Hz	2001-04-17 13:24:00	90	00:00:10.476000
Bp	20Hz	2001-04-17 13:24:14	88	00:00:14.484000
Bp	20Hz	2001-04-17 13:24:27	89	00:00:12.665000
Bp	20Hz	2001-04-17 13:24:40		00:00:13.006000
Bp	20Hz	2001-04-17 13:24:53	88	00:00:13.349000
Bp	20Hz	2001-04-17 13:25:05	88	00:00:11.752000
Bp	20Hz	2001-04-17 13:25:18	90	00:00:12.664000
Bp	20Hz	2001-04-17 13:25:33	91	00:00:15.516000
Bp	20Hz	2001-04-17 13:25:43	90	00:00:10.269000
Bp	20Hz	2001-04-17 13:25:56	89	00:00:12.322000
Bp	20Hz	2001-04-17 13:26:08	90	00:00:12.068000
Bp	20Hz	2001-04-17 13:26:20	88	00:00:12.094000
Bp	20Hz	2001-04-17 13:26:33	89	00:00:13.463000
Bp	20Hz	2001-04-17 13:26:44		00:00:11.067000
Bp	20Hz	2001-04-17 13:26:55		00:00:10.611000
Bp	20Hz	2001-04-17 13:27:11	89	00:00:15.858000
Bp	20Hz	2001-04-17 13:27:23	88	00:00:12.665000
Bp	20Hz	2001-04-17 13:27:37	89	00:00:13.120000
Bp	20Hz	2001-04-17 13:27:50	88	00:00:13.007000
Bp	20Hz	2001-04-17 13:30:46	89	00:02:56.222000
Bp	20Hz	2001-04-17 13:30:58	90	00:00:11.752000	singlet
Bp	20Hz	2001-04-17 13:31:11	89	00:00:13.919000
Bp	20Hz	2001-04-17 13:31:24	89	00:00:12.550000
Bp	20Hz	2001-04-17 13:31:37	90	00:00:12.779000
Bp	20Hz	2001-04-17 13:31:50	89	00:00:13.462000
Bp	20Hz	2001-04-17 13:32:02	88	00:00:12.183000
Bp	20Hz	2001-04-17 13:32:15	88	00:00:13.006000
Bp	20Hz	2001-04-17 13:32:29	88	00:00:13.121000
Bp	20Hz	2001-04-17 13:32:48	89	00:00:19.852000
Bp	20Hz	2001-04-17 13:33:02	89	00:00:13.121000
Bp	20Hz	2001-04-17 13:33:29	89	00:00:27.953000
Bp	20Hz	2001-04-17 13:33:42	88	00:00:12.892000
Bp	20Hz	2001-04-17 13:33:55	91	00:00:12.778000
Bp	20Hz	2001-04-17 13:34:08	89	00:00:13.324000
Bp	20Hz	2001-04-17 13:34:22	88	00:00:13.577000
Bp	20Hz	2001-04-17 13:34:41	90	00:00:18.597000
Bp	20Hz	2001-04-17 13:34:53	89	00:00:12.550000
Bp	20Hz	2001-04-17 13:35:06	89	00:00:13.235000
Bp	20Hz	2001-04-17 13:35:20	88	00:00:13.805000
Bp	20Hz	2001-04-17 13:35:33	89	00:00:12.778000
Bp	20Hz	2001-04-17 13:35:46	89	00:00:12.779000
Bp	20Hz	2001-04-17 13:35:59	91	00:00:12.758000
Bp	20Hz	2001-04-17 13:36:11		00:00:12.639000
Bp	20Hz	2001-04-17 13:36:24		00:00:12.664000
Bp	20Hz	2001-04-17 13:36:33	88	00:00:09.242000
Bp	20Hz	2001-04-17 13:36:46	89	00:00:13.234000
Bp	20Hz	2001-04-17 13:37:01	89	00:00:14.947000
Bp	20Hz	2001-04-17 13:37:14	90	00:00:12.322000
Bp	20Hz	2001-04-17 13:37:39	90	00:00:25.100000
Bp	20Hz	2001-04-17 13:37:55	88	00:00:16.772000
Bp	20Hz	2001-04-17 13:38:08		00:00:12.887000
Bp	20Hz	2001-04-17 13:38:21	90	00:00:13.006000
Bp	20Hz	2001-04-17 13:38:35	89	00:00:13.577000
Bp	20Hz	2001-04-17 13:38:56	88	00:00:20.651000
Bp	20Hz	2001-04-17 13:39:04	90	00:00:07.987000
Bp	20Hz	2001-04-17 13:39:30	89	00:00:26.013000
Bp	20Hz	2001-04-17 13:39:43	90	00:00:13.577000
Bp	20Hz	2001-04-17 13:39:56	90	00:00:12.644000
Bp	20Hz	2001-04-17 13:40:11	89	00:00:15.605000
Bp	20Hz	2001-04-17 13:40:23	89	00:00:11.980000
Bp	20Hz	2001-04-17 13:40:36	90	00:00:12.778000
Bp	20Hz	2001-04-17 13:40:52	89	00:00:15.859000
Bp	20Hz	2001-04-17 13:41:05	91	00:00:12.893000
Bp	20Hz	2001-04-17 13:41:18	90	00:00:13.234000
Bp	20Hz	2001-04-17 13:41:32	89	00:00:13.463000
Bp	20Hz	2001-04-17 13:41:43	89	00:00:11.181000
Bp	20Hz	2001-04-17 13:41:55	88	00:00:12.665000
Bp	20Hz	2001-04-17 13:42:08		00:00:12.638000
Bp	20Hz	2001-04-17 13:42:21		00:00:13.007000
Bp	20Hz	2001-04-17 13:42:34	91	00:00:12.892000
Bp	20Hz	2001-04-17 13:42:47	88	00:00:12.665000
Bp	20Hz	2001-04-17 13:42:59	89	00:00:12.322000
Bp	20Hz	2001-04-17 13:43:11	88	00:00:12.322000
Bp	20Hz	2001-04-17 13:43:24		00:00:12.892000
Bp	20Hz	2001-04-17 13:43:31	88	00:00:06.846000
Bp	20Hz	2001-04-17 13:43:44	88	00:00:13.235000
Bp	20Hz	2001-04-17 13:43:57	89	00:00:13.006000
Bp	20Hz	2001-04-17 13:44:11	87	00:00:13.344000
Bp	20Hz	2001-04-17 13:44:29	89	00:00:18.483000
Bp	20Hz	2001-04-17 13:44:42	88	00:00:12.436000
Bp	20Hz	2001-04-17 13:44:55	90	00:00:13.120000
Bp	20Hz	2001-04-17 13:45:08	89	00:00:12.893000
Bp	20Hz	2001-04-17 13:45:20	89	00:00:12.664000
Bp	20Hz	2001-04-17 13:47:15		00:01:54.980000
Bp	20Hz	2001-04-17 13:47:28		00:00:12.550000	singlet
Bp	20Hz	2001-04-17 13:47:40		00:00:12.550000
Bp	20Hz	2001-04-17 13:47:53		00:00:12.436000
Bp	20Hz	2001-04-17 13:48:19		00:00:25.760000
Bp	20Hz	2001-04-17 13:48:31		00:00:12.322000
Bp	20Hz	2001-04-17 13:48:44	88	00:00:13.121000
Bp	20Hz	2001-04-17 13:48:57	88	00:00:12.664000
Bp	20Hz	2001-04-17 13:49:09		00:00:12.664000
Bp	20Hz	2001-04-17 13:49:21		00:00:12.094000
Bp	20Hz	2001-04-17 13:49:34		00:00:12.664000
Bp	20Hz	2001-04-17 13:49:47	89	00:00:12.665000
Bp	20Hz	2001-04-17 13:49:59	88	00:00:12.530000
Bp	20Hz	2001-04-17 13:50:12		00:00:12.316000
Bp	20Hz	2001-04-17 13:50:25	89	00:00:13.007000
Bp	20Hz	2001-04-17 13:50:37		00:00:12.664000
Bp	20Hz	2001-04-17 13:50:50		00:00:12.779000
Bp	20Hz	2001-04-17 13:51:02		00:00:12.436000
Bp	20Hz	2001-04-17 13:51:15		00:00:12.892000
Bp	20Hz	2001-04-17 13:51:29		00:00:13.805000
Bp	20Hz	2001-04-17 13:51:47		00:00:18.027000
Bp	20Hz	2001-04-17 13:51:58		00:00:10.933000
Bp	20Hz	2001-04-17 13:52:11		00:00:12.887000
Bp	20Hz	2001-04-17 13:52:24		00:00:12.892000
Bp	20Hz	2001-04-17 13:52:37		00:00:12.665000
Bp	20Hz	2001-04-17 13:52:49		00:00:12.778000
Bp	20Hz	2001-04-17 13:53:02		00:00:12.664000
Bp	20Hz	2001-04-17 13:53:13	89	00:00:11.410000
Bp	20Hz	2001-04-17 13:53:27	89	00:00:13.348000
Bp	20Hz	2001-04-17 13:53:41	89	00:00:13.806000
Bp	20Hz	2001-04-17 13:53:53	88	00:00:12.892000
Bp	20Hz	2001-04-17 13:54:06		00:00:12.981000
Bp	20Hz	2001-04-17 13:54:19	88	00:00:12.664000
Bp	20Hz	2001-04-17 13:54:36		00:00:16.430000
Bp	20Hz	2001-04-17 13:54:45		00:00:09.698000
Bp	20Hz	2001-04-17 13:55:04	90	00:00:18.483000
Bp	20Hz	2001-04-17 13:55:32		00:00:28.523000
Bp	20Hz	2001-04-17 13:55:45	89	00:00:13.006000
Bp	20Hz	2001-04-17 13:55:58	89	00:00:13.101000
Bp	20Hz	2001-04-17 13:56:04		00:00:06.041000
Bp	20Hz	2001-04-17 13:56:18		00:00:13.235000
Bp	20Hz	2001-04-17 14:03:02		00:06:44.268000
Bp	20Hz	2001-04-17 14:03:15		00:00:13.121000	singlet
Bp	20Hz	2001-04-17 14:03:28		00:00:13.349000
Bp	20Hz	2001-04-17 14:03:58		00:00:29.415000
Bp	20Hz	2001-04-17 14:04:10	88	00:00:12.659000
Bp	20Hz	2001-04-17 14:04:24	90	00:00:13.577000
Bp	20Hz	2001-04-17 14:04:37		00:00:12.893000
Bp	20Hz	2001-04-17 14:04:50		00:00:12.892000
Bp	20Hz	2001-04-17 14:05:17		00:00:27.268000
Bp	20Hz	2001-04-17 14:05:30	88	00:00:13.007000
Bp	20Hz	2001-04-17 14:05:43		00:00:12.893000
Bp	20Hz	2001-04-17 14:28:28		00:22:44.812000
Bp	20Hz	2001-04-17 14:28:39		00:00:11.296000	doublet
Bp	20Hz	2001-04-17 14:28:52		00:00:12.892000
Bp	20Hz	2001-04-17 14:29:03	88	00:00:11.295000
Bp	20Hz	2001-04-17 14:29:16		00:00:13.121000
Bp	20Hz	2001-04-17 14:29:27		00:00:11.067000
Bp	20Hz	2001-04-17 14:29:41		00:00:13.121000
Bp	20Hz	2001-04-17 14:29:51		00:00:10.610000
Bp	20Hz	2001-04-17 14:30:04		00:00:13.095000
Bp	20Hz	2001-04-17 14:30:16		00:00:11.410000
Bp	20Hz	2001-04-17 14:30:28		00:00:12.778000
Bp	20Hz	2001-04-17 14:30:53		00:00:24.074000
Bp	20Hz	2001-04-17 14:31:03		00:00:10.724000
Bp	20Hz	2001-04-17 14:31:16		00:00:13.235000
Bp	20Hz	2001-04-17 14:31:29		00:00:12.664000
Bp	20Hz	2001-04-17 14:31:41		00:00:11.410000
Bp	20Hz	2001-04-17 14:31:54		00:00:13.006000
Bp	20Hz	2001-04-17 14:32:05		00:00:11.270000
Bp	20Hz	2001-04-17 14:32:18		00:00:12.892000
Bp	20Hz	2001-04-17 14:32:29		00:00:11.524000
Bp	20Hz	2001-04-17 14:32:42		00:00:13.234000
Bp	20Hz	2001-04-17 14:32:54		00:00:11.296000
Bp	20Hz	2001-04-17 15:24:10		00:51:16.644000
Bp	20Hz	2001-04-17 15:24:24		00:00:13.806000	doublet
Bp	20Hz	2001-04-17 15:24:35		00:00:11.067000
Bp	20Hz	2001-04-17 15:24:48		00:00:12.664000
Bp	20Hz	2001-04-17 15:24:59		00:00:11.409000
Bp	20Hz	2001-04-17 15:25:13		00:00:13.235000
Bp	20Hz	2001-04-17 15:25:39		00:00:26.469000
Bp	20Hz	2001-04-17 15:25:52		00:00:13.007000
Bp	20Hz	2001-04-17 15:26:04		00:00:11.612000
Bp	20Hz	2001-04-17 15:26:17		00:00:12.892000
Bp	20Hz	2001-04-17 15:26:28		00:00:11.410000
Bp	20Hz	2001-04-17 15:26:40		00:00:12.436000
Bp	20Hz	2001-04-17 15:26:52		00:00:11.409000
Bp	20Hz	2001-04-17 15:27:05		00:00:12.778000
Bp	20Hz	2001-04-17 15:27:16		00:00:11.638000
Bp	20Hz	2001-04-17 15:27:29		00:00:13.235000
Bp	20Hz	2001-04-17 15:27:41		00:00:11.067000
Bp	20Hz	2001-04-17 15:27:54		00:00:13.234000
Bp	20Hz	2001-04-17 15:28:05		00:00:11.270000
Bp	20Hz	2001-04-17 15:28:18		00:00:13.121000
Bp	20Hz	2001-04-17 15:28:29		00:00:11.295000
Bp	20Hz	2001-04-17 15:28:42		00:00:12.778000
Bp	20Hz	2001-04-17 15:28:53		00:00:11.181000
Bp	20Hz	2001-04-17 15:29:06		00:00:12.550000
Bp	20Hz	2001-04-17 15:29:18		00:00:11.752000
Bp	20Hz	2001-04-17 15:29:31		00:00:13.007000
Bp	20Hz	2001-04-17 16:58:31		01:29:00.443000
Bp	20Hz	2001-04-17 16:58:43		00:00:11.866000	triplet
Bp	20Hz	2001-04-17 16:58:56		00:00:13.235000
Bp	20Hz	2001-04-17 16:59:07		00:00:11.181000
Bp	20Hz	2001-04-17 16:59:20		00:00:12.778000
Bp	20Hz	2001-04-17 16:59:33		00:00:13.235000
Bp	20Hz	2001-04-17 16:59:46		00:00:12.322000
Bp	20Hz	2001-04-17 16:59:58		00:00:12.416000
Bp	20Hz	2001-04-17 17:00:09		00:00:10.719000
Bp	20Hz	2001-04-17 17:00:26		00:00:17
Bp	20Hz	2001-04-17 17:00:40		00:00:14.262000
Bp	20Hz	2001-04-17 17:00:54		00:00:13.577000
Bp	20Hz	2001-04-17 17:01:07		00:00:13.577000
Bp	20Hz	2001-04-17 17:01:18		00:00:11.067000
Bp	20Hz	2001-04-17 17:01:32		00:00:13.120000
Bp	20Hz	2001-04-17 17:01:43		00:00:11.410000
Bp	20Hz	2001-04-17 17:01:56		00:00:13.006000
Bp	20Hz	2001-04-17 17:02:07		00:00:11.042000
Bp	20Hz	2001-04-17 17:02:21		00:00:13.577000
Bp	20Hz	2001-04-17 17:02:34		00:00:13.006000
Bp	20Hz	2001-04-17 17:02:45		00:00:11.295000
Bp	20Hz	2001-04-17 17:02:58		00:00:13.349000
Bp	20Hz	2001-04-17 17:03:09		00:00:11.067000
Bp	20Hz	2001-04-17 17:03:22		00:00:13.121000
Bp	20Hz	2001-04-17 17:03:34		00:00:11.523000
Bp	20Hz	2001-04-17 17:03:47		00:00:12.779000
Bp	20Hz	2001-04-17 17:06:10		00:02:23.021000
Bp	20Hz	2001-04-17 17:06:22		00:00:12.322000	doublet
Bp	20Hz	2001-04-17 17:06:35		00:00:13.202000
Bp	20Hz	2001-04-17 17:06:49		00:00:13.450000
Bp	20Hz	2001-04-17 17:07:00		00:00:11.056000
Bp	20Hz	2001-04-17 17:07:13		00:00:13.222000
Bp	20Hz	2001-04-17 17:07:24		00:00:11.398000
Bp	20Hz	2001-04-17 17:07:38		00:00:13.222000
Bp	20Hz	2001-04-17 17:07:49		00:00:11.057000
Bp	20Hz	2001-04-17 17:08:02		00:00:13.198000
Bp	20Hz	2001-04-17 17:08:13		00:00:10.942000
Bp	20Hz	2001-04-17 17:08:26		00:00:12.880000
Bp	20Hz	2001-04-17 17:08:37		00:00:11.627000
Bp	20Hz	2001-04-17 17:08:50		00:00:12.538000
Bp	20Hz	2001-04-17 17:09:03		00:00:13.108000
Bp	20Hz	2001-04-17 17:09:14		00:00:11.284000
Bp	20Hz	2001-04-17 17:09:27		00:00:12.994000
Bp	20Hz	2001-04-17 17:09:38		00:00:10.942000
Bp	20Hz	2001-04-17 17:09:51		00:00:13.108000
Bp	20Hz	2001-04-17 17:10:04		00:00:13.085000
Bp	20Hz	2001-04-17 17:10:16		00:00:11.398000
Bp	20Hz	2001-04-17 17:10:29		00:00:13.336000
Bp	20Hz	2001-04-17 17:10:40		00:00:10.828000
Bp	20Hz	2001-04-17 17:10:53		00:00:13.222000
Bp	20Hz	2001-04-17 17:11:20		00:00:26.444000
Bp	20Hz	2001-04-17 17:11:33		00:00:12.994000
Bp	20Hz	2001-04-17 17:11:46		00:00:13.564000
Bp	20Hz	2001-04-17 17:11:59		00:00:13.093000
Bp	20Hz	2001-04-17 17:13:07		00:01:08.138000
Bp	20Hz	2001-04-17 17:13:20		00:00:12.994000	doublet
Bp	20Hz	2001-04-17 17:13:47		00:00:26.216000
Bp	20Hz	2001-04-17 17:13:59		00:00:12.538000
Bp	20Hz	2001-04-17 17:14:11		00:00:11.374000
Bp	20Hz	2001-04-17 17:14:23		00:00:12.880000
Bp	20Hz	2001-04-17 17:14:47	88	00:00:23.610000
Bp	20Hz	2001-04-17 17:14:58	88	00:00:10.828000
Bp	20Hz	2001-04-17 17:15:11		00:00:12.880000
Bp	20Hz	2001-04-17 17:15:22	88	00:00:11.399000
Bp	20Hz	2001-04-17 17:15:35	88	00:00:12.652000
Bp	20Hz	2001-04-17 17:15:46	88	00:00:11.056000
Bp	20Hz	2001-04-17 17:15:59	88	00:00:12.751000
Bp	20Hz	2001-04-17 17:16:10		00:00:11.146000
Bp	20Hz	2001-04-17 17:16:22		00:00:12.653000
Bp	20Hz	2001-04-17 17:17:18	88	00:00:55.167000
Bp	20Hz	2001-04-17 17:17:30		00:00:12.538000
Bp	20Hz	2001-04-17 17:17:41		00:00:11.171000
Bp	20Hz	2001-04-17 17:17:54		00:00:12.994000
Bp	20Hz	2001-04-17 17:18:11		00:00:16.731000
Bp	20Hz	2001-04-17 17:18:25		00:00:13.564000
Bp	20Hz	2001-04-17 17:18:36		00:00:11.057000
Bp	20Hz	2001-04-17 17:18:49		00:00:13.108000
Bp	20Hz	2001-04-17 17:19:07		00:00:18.693000
Bp	20Hz	2001-04-17 17:19:17	87	00:00:09.346000
Bp	20Hz	2001-04-17 17:19:31		00:00:14.476000
Bp	20Hz	2001-04-17 17:19:43		00:00:11.968000
Bp	20Hz	2001-04-17 17:19:55	88	00:00:11.626000
Bp	20Hz	2001-04-17 17:20:08		00:00:12.743000
Bp	20Hz	2001-04-17 17:20:18		00:00:10.258000
Bp	20Hz	2001-04-17 17:20:35		00:00:17.212000
Bp	20Hz	2001-04-17 17:20:48		00:00:13.222000
Bp	20Hz	2001-04-17 17:21:00		00:00:11.284000
Bp	20Hz	2001-04-17 17:21:13		00:00:13.108000
Bp	20Hz	2001-04-17 17:21:24		00:00:11.398000
Bp	20Hz	2001-04-17 17:21:37		00:00:12.994000
Bp	20Hz	2001-04-17 17:21:48		00:00:10.829000
Bp	20Hz	2001-04-17 17:22:01		00:00:13.449000
Bp	20Hz	2001-04-17 17:22:12		00:00:11.162000
Bp	20Hz	2001-04-17 17:22:23		00:00:10.829000
Bp	20Hz	2001-04-17 17:22:36		00:00:12.766000
Bp	20Hz	2001-04-17 17:22:47		00:00:11.056000
Bp	20Hz	2001-04-17 17:23:00		00:00:12.880000
Bp	20Hz	2001-04-17 17:23:11		00:00:10.828000
Bp	20Hz	2001-04-17 17:23:24		00:00:12.766000
Bp	20Hz	2001-04-17 17:23:35		00:00:11.399000
Bp	20Hz	2001-04-17 17:23:48		00:00:12.766000
Bp	20Hz	2001-04-17 17:24:03	90	00:00:15.250000
Bp	20Hz	2001-04-17 17:24:14	87	00:00:10.942000
Bp	20Hz	2001-04-17 17:24:27	90	00:00:12.880000
Bp	20Hz	2001-04-17 17:24:40	88	00:00:13.450000
Bp	20Hz	2001-04-17 17:24:51	88	00:00:11.056000
Bp	20Hz	2001-04-17 17:25:05	88	00:00:13.678000
Bp	20Hz	2001-04-17 17:25:29		00:00:24.165000
Bp	20Hz	2001-04-17 17:25:41	88	00:00:11.626000
Bp	20Hz	2001-04-17 17:25:54		00:00:12.880000
Bp	20Hz	2001-04-17 17:26:05	87	00:00:10.919000
Bp	20Hz	2001-04-17 17:26:18	89	00:00:12.994000
Bp	20Hz	2001-04-17 17:26:44		00:00:26.557000
Bp	20Hz	2001-04-17 17:26:57		00:00:13.108000
Bp	20Hz	2001-04-17 17:44:16		00:17:18.397000
Bp	20Hz	2001-04-17 17:44:29		00:00:13.336000	singlet
Bp	20Hz	2001-04-17 17:44:42		00:00:12.652000
Bp	20Hz	2001-04-17 17:44:55		00:00:12.880000
Bp	20Hz	2001-04-17 17:45:08		00:00:13.108000
Bp	20Hz	2001-04-17 17:45:19		00:00:11.398000
Bp	20Hz	2001-04-17 17:45:32		00:00:12.652000
Bp	20Hz	2001-04-17 17:45:44		00:00:12.766000
Bp	20Hz	2001-04-17 17:45:58		00:00:13.207000
Bp	20Hz	2001-04-17 17:46:11		00:00:13.214000
Bp	20Hz	2001-04-17 17:46:24		00:00:12.880000
Bp	20Hz	2001-04-17 17:46:48		00:00:24.392000
Bp	20Hz	2001-04-17 17:47:01		00:00:13.108000
Bp	20Hz	2001-04-17 17:47:15		00:00:13.906000
Bp	20Hz	2001-04-17 17:47:40		00:00:24.620000
Bp	20Hz	2001-04-17 17:47:53		00:00:13.108000
Bp	20Hz	2001-04-17 17:48:02	89	00:00:09.209000
Bp	20Hz	2001-04-17 17:48:17	89	00:00:14.704000
Bp	20Hz	2001-04-17 17:48:28		00:00:10.942000
Bp	20Hz	2001-04-17 17:48:39		00:00:10.942000
Bp	20Hz	2001-04-17 17:48:54		00:00:15.274000
Bp	20Hz	2001-04-17 17:49:08		00:00:13.564000
Bp	20Hz	2001-04-17 17:49:21		00:00:13.450000
Bp	20Hz	2001-04-17 18:02:13	88	00:12:52.408000
Bp	20Hz	2001-04-17 18:02:26		00:00:12.652000	doublet
Bp	20Hz	2001-04-17 18:02:39	88	00:00:13.336000
Bp	20Hz	2001-04-17 18:02:51	89	00:00:11.398000
Bp	20Hz	2001-04-17 18:03:04	91	00:00:13.108000
Bp	20Hz	2001-04-17 18:03:15	88	00:00:10.715000
Bp	20Hz	2001-04-17 18:03:28	87	00:00:13.450000
Bp	20Hz	2001-04-17 18:03:39	89	00:00:11.056000
Bp	20Hz	2001-04-17 18:03:52		00:00:12.994000
Bp	20Hz	2001-04-17 18:04:03		00:00:10.463000
Bp	20Hz	2001-04-17 18:04:15		00:00:12.652000
Bp	20Hz	2001-04-17 18:04:28		00:00:12.994000
Bp	20Hz	2001-04-17 18:04:39		00:00:11.056000
Bp	20Hz	2001-04-17 18:04:52		00:00:12.652000
Bp	20Hz	2001-04-17 18:05:04		00:00:12.538000
Bp	20Hz	2001-04-17 18:05:23		00:00:18.124000
Bp	20Hz	2001-04-17 18:05:36		00:00:13.222000
Bp	20Hz	2001-04-17 18:05:49		00:00:13.450000
Bp	20Hz	2001-04-17 18:06:14		00:00:24.596000
Bp	20Hz	2001-04-17 18:06:27		00:00:13.222000
Bp	20Hz	2001-04-17 18:06:39		00:00:11.626000
Bp	20Hz	2001-04-17 18:06:52		00:00:12.880000
Bp	20Hz	2001-04-17 18:07:03		00:00:11.513000
Bp	20Hz	2001-04-17 18:07:16		00:00:12.766000
Bp	20Hz	2001-04-17 18:07:29		00:00:12.994000
Bp	20Hz	2001-04-17 18:07:42		00:00:12.880000
Bp	20Hz	2001-04-17 18:08:12		00:00:30.181000
Bp	20Hz	2001-04-17 18:08:25		00:00:13.222000
Bp	20Hz	2001-04-17 18:08:37		00:00:11.513000
Bp	20Hz	2001-04-17 18:24:19		00:15:42.674000
Bp	20Hz	2001-04-17 18:24:31		00:00:11.285000	doublet
Bp	20Hz	2001-04-17 18:24:44		00:00:13.222000
Bp	20Hz	2001-04-17 18:24:55		00:00:10.942000
Bp	20Hz	2001-04-17 18:25:07		00:00:12.538000
Bp	20Hz	2001-04-17 18:25:18		00:00:11.170000
Bp	20Hz	2001-04-17 18:25:31		00:00:12.766000
Bp	20Hz	2001-04-17 18:25:42		00:00:10.943000
Bp	20Hz	2001-04-17 18:26:12		00:00:30.067000
Bp	20Hz	2001-04-17 18:26:25		00:00:12.994000
Bp	20Hz	2001-04-17 18:26:36		00:00:11.171000
Bp	20Hz	2001-04-17 18:27:01		00:00:24.278000
Bp	20Hz	2001-04-17 18:27:14		00:00:13.108000
Bp	20Hz	2001-04-17 18:27:25		00:00:11.284000
Bp	20Hz	2001-04-17 18:27:38		00:00:12.652000
Bp	20Hz	2001-04-17 18:27:49		00:00:11.171000
Bp	20Hz	2001-04-17 18:28:01		00:00:12.522000
Bp	20Hz	2001-04-17 18:29:12		00:01:10.205000
Bp	20Hz	2001-04-17 18:29:28		00:00:15.958000	doublet
Bp	20Hz	2001-04-17 18:29:39		00:00:11.170000
Bp	20Hz	2001-04-17 18:29:52		00:00:12.994000
Bp	20Hz	2001-04-17 18:30:03		00:00:10.919000
Bp	20Hz	2001-04-17 18:30:16		00:00:12.880000
Bp	20Hz	2001-04-17 18:30:27		00:00:11.626000
Bp	20Hz	2001-04-17 18:30:40		00:00:12.994000
Bp	20Hz	2001-04-17 18:30:51		00:00:10.942000
Bp	20Hz	2001-04-17 18:31:16		00:00:24.393000
Bp	20Hz	2001-04-17 18:31:28		00:00:12.766000
Bp	20Hz	2001-04-17 18:31:53		00:00:24.278000
Bp	20Hz	2001-04-17 18:32:04		00:00:11.489000
Bp	20Hz	2001-04-17 18:32:16		00:00:12.196000
Bp	20Hz	2001-04-17 18:32:27		00:00:11.170000
Bp	20Hz	2001-04-17 18:32:41		00:00:13.108000
Bp	20Hz	2001-04-17 18:32:52		00:00:11.512000
Bp	20Hz	2001-04-17 18:33:04		00:00:12.310000
Bp	20Hz	2001-04-17 18:33:14		00:00:09.697000
Bp	20Hz	2001-04-17 18:33:29		00:00:14.661000
Bp	20Hz	2001-04-17 18:33:40		00:00:11.339000
Bp	20Hz	2001-04-17 18:33:53		00:00:12.942000
Bp	20Hz	2001-04-17 18:34:04		00:00:10.848000
Bp	20Hz	2001-04-17 18:34:17		00:00:12.714000
Bp	20Hz	2001-04-17 18:35:16		00:00:59.329000
Bp	20Hz	2001-04-17 18:35:29		00:00:13.057000	doublet
Bp	20Hz	2001-04-17 18:35:40		00:00:10.766000
Bp	20Hz	2001-04-17 18:35:53		00:00:13.172000
Bp	20Hz	2001-04-17 18:36:04		00:00:11.306000
Bp	20Hz	2001-04-17 18:36:17		00:00:12.828000
Bp	20Hz	2001-04-17 18:36:28		00:00:11.339000
Bp	20Hz	2001-04-17 18:36:41		00:00:12.484000
Bp	20Hz	2001-04-17 18:36:52		00:00:11.110000
Bp	20Hz	2001-04-17 18:37:05		00:00:12.943000
Bp	20Hz	2001-04-17 18:37:16		00:00:11.339000
Bp	20Hz	2001-04-17 18:37:29		00:00:13.171000
Bp	20Hz	2001-04-17 18:37:40		00:00:11.110000
Bp	20Hz	2001-04-17 18:37:54		00:00:13.171000
Bp	20Hz	2001-04-17 18:38:05		00:00:11.536000
Bp	20Hz	2001-04-17 18:38:18		00:00:13.057000
Bp	20Hz	2001-04-17 22:02:42		03:24:23.709000
Bp	20Hz	2001-04-17 22:02:55		00:00:12.942000	triplet
Bp	20Hz	2001-04-17 22:03:08		00:00:12.942000
Bp	20Hz	2001-04-17 22:03:20		00:00:11.798000
Bp	20Hz	2001-04-17 22:03:33		00:00:13.171000
Bp	20Hz	2001-04-17 22:03:44		00:00:10.766000
Bp	20Hz	2001-04-17 22:03:57		00:00:13.630000
Bp	20Hz	2001-04-17 22:04:10		00:00:13.139000
Bp	20Hz	2001-04-17 22:04:21		00:00:10.995000
Bp	20Hz	2001-04-17 22:04:34		00:00:12.714000
Bp	20Hz	2001-04-17 22:04:45		00:00:10.881000
Bp	20Hz	2001-04-17 22:04:59		00:00:14.087000
Bp	20Hz	2001-04-17 22:05:10		00:00:10.652000
Bp	20Hz	2001-04-17 22:05:23		00:00:13.172000
Bp	20Hz	2001-04-17 22:05:36		00:00:12.827000
Bp	20Hz	2001-04-17 22:05:47		00:00:11.110000
Bp	20Hz	2001-04-17 22:16:11		00:10:23.791000
Bp	20Hz	2001-04-17 22:16:23		00:00:12.713000	triplet
Bp	20Hz	2001-04-17 22:16:35		00:00:11.454000
Bp	20Hz	2001-04-17 22:16:48		00:00:12.942000
Bp	20Hz	2001-04-17 22:17:15		00:00:26.916000
Bp	20Hz	2001-04-17 22:17:28		00:00:13.057000
Bp	20Hz	2001-04-17 22:17:41		00:00:13.630000
Bp	20Hz	2001-04-17 22:17:52		00:00:10.995000
Bp	20Hz	2001-04-17 22:18:05		00:00:13.005000
Bp	20Hz	2001-04-17 22:18:19		00:00:13.336000
Bp	20Hz	2001-04-17 22:18:30		00:00:11.627000
Bp	20Hz	2001-04-17 22:18:43		00:00:12.538000
Bp	20Hz	2001-04-17 22:18:56		00:00:13.678000
Bp	20Hz	2001-04-17 22:19:09		00:00:12.880000
Bp	20Hz	2001-04-17 22:19:21	88	00:00:11.398000
Bp	20Hz	2001-04-17 22:19:34		00:00:13.564000
Bp	20Hz	2001-04-17 22:19:45		00:00:10.942000
Bp	20Hz	2001-04-17 22:19:58		00:00:12.751000
Bp	20Hz	2001-04-17 22:20:09		00:00:10.706000
Bp	20Hz	2001-04-17 22:20:22	88	00:00:13.222000
Bp	20Hz	2001-04-17 22:20:46		00:00:24.050000
Bp	20Hz	2001-04-17 22:20:57		00:00:10.715000
Bp	20Hz	2001-04-17 22:21:10		00:00:13.222000
Bp	20Hz	2001-04-17 22:21:21		00:00:11.284000
Bp	20Hz	2001-04-17 22:21:34		00:00:12.994000
Bp	20Hz	2001-04-17 22:21:45		00:00:10.942000
Bp	20Hz	2001-04-17 22:21:58		00:00:13.093000
Bp	20Hz	2001-04-17 22:22:07	87	00:00:08.426000
Bp	20Hz	2001-04-17 22:22:23		00:00:16.072000
Bp	20Hz	2001-04-17 22:22:34		00:00:11.284000
Bp	20Hz	2001-04-17 22:22:47	89	00:00:12.880000
Bp	20Hz	2001-04-17 22:23:01	89	00:00:13.906000
Bp	20Hz	2001-04-17 22:23:11	89	00:00:10.600000
Bp	20Hz	2001-04-17 22:23:26		00:00:14.476000
Bp	20Hz	2001-04-17 22:23:36	89	00:00:09.689000
Bp	20Hz	2001-04-17 22:32:02		00:08:26.420000
Bp	20Hz	2001-04-17 22:32:13		00:00:11.056000	doublet
Bp	20Hz	2001-04-17 22:32:26		00:00:13.450000
Bp	20Hz	2001-04-17 22:32:38		00:00:11.398000
Bp	20Hz	2001-04-17 22:32:50		00:00:12.539000
Bp	20Hz	2001-04-17 22:33:02		00:00:11.854000
Bp	20Hz	2001-04-17 22:33:15		00:00:12.994000
Bp	20Hz	2001-04-17 22:33:40		00:00:24.962000
Bp	20Hz	2001-04-17 22:33:53	89	00:00:12.538000
Bp	20Hz	2001-04-17 22:34:06	89	00:00:13.426000
Bp	20Hz	2001-04-17 22:34:17	87	00:00:10.829000
Bp	20Hz	2001-04-17 22:34:28	91	00:00:11.170000
Bp	20Hz	2001-04-17 22:34:41	88	00:00:13.222000
Bp	20Hz	2001-04-17 22:34:55	88	00:00:13.336000
Bp	20Hz	2001-04-17 22:35:06	88	00:00:11.284000
Bp	20Hz	2001-04-17 22:35:19	88	00:00:13.222000
Bp	20Hz	2001-04-17 22:35:30	89	00:00:10.828000
Bp	20Hz	2001-04-17 22:35:43	88	00:00:12.995000
Bp	20Hz	2001-04-17 22:35:57	88	00:00:13.677000
Bp	20Hz	2001-04-17 22:36:08	87	00:00:11.261000
Bp	20Hz	2001-04-17 22:36:21	88	00:00:12.766000
Bp	20Hz	2001-04-17 22:36:32	87	00:00:11.170000
Bp	20Hz	2001-04-17 22:36:45	89	00:00:12.766000
Bp	20Hz	2001-04-17 22:36:56	88	00:00:11.399000
Bp	20Hz	2001-04-17 22:37:09	90	00:00:12.880000
Bp	20Hz	2001-04-17 22:37:20		00:00:11.398000
Bp	20Hz	2001-04-17 22:37:34	90	00:00:13.336000
Bp	20Hz	2001-04-17 22:37:44		00:00:10.714000
Bp	20Hz	2001-04-17 22:37:57		00:00:12.880000
Bp	20Hz	2001-04-17 23:18:07		00:40:10.007000
Bp	20Hz	2001-04-17 23:18:18		00:00:10.714000	doublet
Bp	20Hz	2001-04-17 23:18:31		00:00:12.767000
Bp	20Hz	2001-04-17 23:18:44		00:00:13.108000
Bp	20Hz	2001-04-17 23:18:55		00:00:11.056000
Bp	20Hz	2001-04-17 23:19:08		00:00:13.222000
Bp	20Hz	2001-04-17 23:19:19		00:00:11.284000
Bp	20Hz	2001-04-17 23:19:32		00:00:12.880000
Bp	20Hz	2001-04-17 23:19:44		00:00:11.512000
Bp	20Hz	2001-04-17 23:19:57		00:00:13.108000
Bp	20Hz	2001-04-17 23:20:08		00:00:11.261000
Bp	20Hz	2001-04-17 23:20:21		00:00:13.222000
Bp	20Hz	2001-04-17 23:21:09		00:00:47.417000
Bp	20Hz	2001-04-17 23:21:20		00:00:10.828000
Bp	20Hz	2001-04-17 23:21:32		00:00:12.652000
Bp	20Hz	2001-04-17 23:21:46		00:00:13.222000
Bp	20Hz	2001-04-17 23:21:57		00:00:11.284000
Bp	20Hz	2001-05-13 00:00:17	89
Bp	20Hz	2001-05-13 00:00:30	88	00:00:12.514000	singlet
Bp	20Hz	2001-05-13 00:00:42	89	00:00:11.717000
Bp	20Hz	2001-05-13 00:00:54	89	00:00:12.969000
Bp	20Hz	2001-05-13 00:01:07	89	00:00:12.856000
Bp	20Hz	2001-05-13 00:01:20	89	00:00:12.627000
Bp	20Hz	2001-05-13 00:01:31	90	00:00:10.808000
Bp	20Hz	2001-05-13 00:01:44	89	00:00:13.310000
Bp	20Hz	2001-05-13 00:01:55	89	00:00:11.149000
Bp	20Hz	2001-05-13 00:02:09	87	00:00:13.290000
Bp	20Hz	2001-05-13 00:02:22	89	00:00:13.310000
Bp	20Hz	2001-05-13 00:02:38	89	00:00:15.813000
Bp	20Hz	2001-05-13 00:02:50	88	00:00:12.401000
Bp	20Hz	2001-05-13 00:37:20		00:34:29.806000
Bp	20Hz	2001-05-13 00:37:33		00:00:13.082000	singlet
Bp	20Hz	2001-05-13 00:37:46		00:00:13.197000
Bp	20Hz	2001-05-13 00:38:12		00:00:26.031000
Bp	20Hz	2001-05-13 00:38:40		00:00:27.645000
Bp	20Hz	2001-05-13 00:38:53		00:00:12.741000
Bp	20Hz	2001-05-13 00:39:06		00:00:12.969000
Bp	20Hz	2001-05-13 00:39:18		00:00:12.856000
Bp	20Hz	2001-05-13 00:39:31		00:00:12.969000
Bp	20Hz	2001-05-13 00:39:44		00:00:12.741000
Bp	20Hz	2001-05-13 00:39:57		00:00:13.077000
Bp	20Hz	2001-05-13 00:40:24		00:00:27.289000
Bp	20Hz	2001-05-13 00:40:37		00:00:12.628000
Bp	20Hz	2001-05-13 00:40:50		00:00:13.196000
Bp	20Hz	2001-05-13 00:49:24		00:08:33.219000
Bp	20Hz	2001-05-13 00:49:36		00:00:12.400000	singlet
Bp	20Hz	2001-05-13 00:49:48		00:00:11.718000
Bp	20Hz	2001-05-13 00:50:00		00:00:12.394000
Bp	20Hz	2001-05-13 00:50:13		00:00:12.614000
Bp	20Hz	2001-05-13 00:50:36		00:00:23.776000
Bp	20Hz	2001-05-13 00:50:47		00:00:10.466000
Bp	20Hz	2001-05-13 00:51:00		00:00:13.538000
Bp	20Hz	2001-05-13 00:51:13		00:00:12.855000
Bp	20Hz	2001-05-13 00:51:23		00:00:10.012000
Bp	20Hz	2001-05-13 00:51:36	88	00:00:12.969000
Bp	20Hz	2001-05-13 00:51:52	87	00:00:15.358000
Bp	20Hz	2001-05-13 00:52:16	90	00:00:24.211000
Bp	20Hz	2001-05-13 00:52:29	88	00:00:12.741000
Bp	20Hz	2001-05-13 00:52:46		00:00:17.292000
Bp	20Hz	2001-05-13 00:53:07		00:00:21.160000
Bp	20Hz	2001-05-13 00:53:19		00:00:12.287000
Bp	20Hz	2001-05-13 00:53:43		00:00:23.663000
Bp	20Hz	2001-05-13 00:53:54		00:00:11.262000
Bp	20Hz	2001-05-13 00:54:06		00:00:11.584000
Bp	20Hz	2001-05-13 01:30:33		00:36:27.189000
Bp	20Hz	2001-05-13 01:30:46		00:00:12.742000	singlet
Bp	20Hz	2001-05-13 01:30:59		00:00:13.196000
Bp	20Hz	2001-05-13 01:31:12		00:00:12.628000
Bp	20Hz	2001-05-13 01:31:25		00:00:13.083000
Bp	20Hz	2001-05-13 01:31:38		00:00:12.969000
Bp	20Hz	2001-05-13 01:31:50		00:00:12.855000
Bp	20Hz	2001-05-13 01:32:16		00:00:26.031000
Bp	20Hz	2001-05-13 01:32:30		00:00:13.311000
Bp	20Hz	2001-05-13 01:32:42		00:00:12.514000
Bp	20Hz	2001-05-13 01:32:55		00:00:12.855000
Bp	20Hz	2001-05-13 01:33:08		00:00:13.197000
Bp	20Hz	2001-05-13 01:33:36		00:00:27.303000
Bp	20Hz	2001-05-13 01:33:48		00:00:12.627000
Bp	20Hz	2001-05-13 01:34:01		00:00:13.063000
Bp	20Hz	2001-05-13 01:34:14		00:00:12.741000
Bp	20Hz	2001-05-13 01:34:27		00:00:13.197000
Bp	20Hz	2001-05-13 01:34:40		00:00:12.855000
Bp	20Hz	2001-05-13 01:34:53		00:00:13.083000
Bp	20Hz	2001-05-13 01:35:06		00:00:12.855000
Bp	20Hz	2001-05-13 01:35:19		00:00:12.969000
Bp	20Hz	2001-05-13 01:35:32		00:00:12.856000
Bp	20Hz	2001-05-13 01:37:17		00:01:44.641000
Bp	20Hz	2001-05-13 01:37:30		00:00:12.969000	singlet
Bp	20Hz	2001-05-13 01:37:42		00:00:12.628000
Bp	20Hz	2001-05-13 01:37:56		00:00:13.652000
Bp	20Hz	2001-05-13 01:38:09		00:00:12.835000
Bp	20Hz	2001-05-13 01:38:36	88	00:00:27.189000
Bp	20Hz	2001-05-13 01:38:49	88	00:00:12.742000
Bp	20Hz	2001-05-13 01:39:02	88	00:00:12.969000
Bp	20Hz	2001-05-13 01:39:15	89	00:00:13.083000
Bp	20Hz	2001-05-13 01:39:27	89	00:00:12.627000
Bp	20Hz	2001-05-13 01:39:41	87	00:00:13.311000
Bp	20Hz	2001-05-13 01:40:09		00:00:28.079000
Bp	20Hz	2001-05-13 01:40:21		00:00:12.741000
Bp	20Hz	2001-05-13 01:40:35		00:00:13.311000
Bp	20Hz	2001-05-13 01:40:47		00:00:12.627000
Bp	20Hz	2001-05-13 01:41:00		00:00:12.856000
Bp	20Hz	2001-05-13 01:41:13		00:00:13.196000
Bp	20Hz	2001-05-13 01:42:07		00:00:53.562000
Bp	20Hz	2001-05-13 01:42:20		00:00:12.856000	singlet
Bp	20Hz	2001-05-13 01:42:33		00:00:12.855000
Bp	20Hz	2001-05-13 01:42:46		00:00:13.538000
Bp	20Hz	2001-05-13 01:42:59		00:00:12.741000
Bp	20Hz	2001-05-13 01:43:12		00:00:12.969000
Bp	20Hz	2001-05-13 01:43:25		00:00:12.855000
Bp	20Hz	2001-05-13 01:43:37		00:00:12.742000
Bp	20Hz	2001-05-13 01:43:51		00:00:13.083000
Bp	20Hz	2001-05-13 01:44:04		00:00:12.948000
Bp	20Hz	2001-05-13 01:44:16		00:00:12.856000
Bp	20Hz	2001-05-13 01:56:06		00:11:49.420000
Bp	20Hz	2001-05-13 01:56:19		00:00:12.969000	singlet
Bp	20Hz	2001-05-13 01:56:32		00:00:12.969000
Bp	20Hz	2001-05-13 01:56:45		00:00:12.969000
Bp	20Hz	2001-05-13 01:56:58		00:00:12.969000
Bp	20Hz	2001-05-13 01:57:10		00:00:12.741000
Bp	20Hz	2001-05-13 01:57:24		00:00:13.197000
Bp	20Hz	2001-05-13 01:57:36		00:00:12.628000
Bp	20Hz	2001-05-13 01:58:04		00:00:27.965000
Bp	20Hz	2001-05-13 01:58:17	88	00:00:12.514000
Bp	20Hz	2001-05-13 01:58:30	88	00:00:12.969000
Bp	20Hz	2001-05-13 01:58:43	88	00:00:13.424000
Bp	20Hz	2001-05-13 01:58:56	89	00:00:12.855000
Bp	20Hz	2001-05-13 01:59:10		00:00:13.993000
Bp	20Hz	2001-05-13 01:59:23	88	00:00:12.742000
Bp	20Hz	2001-05-13 01:59:35	87	00:00:12.514000
Bp	20Hz	2001-05-13 01:59:48	90	00:00:12.855000
Bp	20Hz	2001-05-13 14:13:54		12:14:05.916000
Bp	20Hz	2001-05-13 14:14:06		00:00:12.266000	doublet
Bp	20Hz	2001-05-13 14:14:18		00:00:11.490000
Bp	20Hz	2001-05-13 14:14:30		00:00:12.741000
Bp	20Hz	2001-05-13 14:15:00		00:00:29.465000
Bp	20Hz	2001-05-13 14:15:12		00:00:12.514000
Bp	20Hz	2001-05-13 14:15:24		00:00:11.263000
Bp	20Hz	2001-05-13 14:15:37		00:00:12.855000
Bp	20Hz	2001-05-13 14:15:49		00:00:12.741000
Bp	20Hz	2001-05-13 14:16:01		00:00:11.698000
Bp	20Hz	2001-05-13 14:16:14		00:00:12.514000
Bp	20Hz	2001-05-13 14:16:25		00:00:11.148000
Bp	20Hz	2001-05-13 14:16:38		00:00:12.856000
Bp	20Hz	2001-05-13 14:16:49		00:00:11.148000
Bp	20Hz	2001-05-13 14:17:02		00:00:13.083000
Bp	20Hz	2001-05-13 14:17:13		00:00:10.922000
Bp	20Hz	2001-05-13 14:19:08		00:01:54.880000
Bp	20Hz	2001-05-13 14:19:20		00:00:12.742000	doublet
Bp	20Hz	2001-05-13 14:19:32		00:00:11.262000
Bp	20Hz	2001-05-13 14:19:45		00:00:13.197000
Bp	20Hz	2001-05-13 14:19:56		00:00:11.376000
Bp	20Hz	2001-05-13 14:20:09		00:00:12.949000
Bp	20Hz	2001-05-13 14:20:20		00:00:11.262000
Bp	20Hz	2001-05-13 14:21:20		00:00:59.726000
Bp	20Hz	2001-05-13 14:21:32		00:00:12.173000	doublet
Bp	20Hz	2001-05-13 14:21:44		00:00:11.831000
Bp	20Hz	2001-05-13 14:21:57		00:00:12.736000
Bp	20Hz	2001-05-13 14:22:21		00:00:24.217000
Bp	20Hz	2001-05-13 14:22:33		00:00:12.173000
Bp	20Hz	2001-05-13 14:22:45		00:00:11.376000
Bp	20Hz	2001-05-13 14:22:57		00:00:12.741000
Bp	20Hz	2001-05-13 14:23:41		00:00:43.458000
Bp	20Hz	2001-05-13 14:23:54		00:00:12.969000	doublet
Bp	20Hz	2001-05-13 14:24:05		00:00:11.470000
Bp	20Hz	2001-05-13 14:24:18		00:00:12.628000
Bp	20Hz	2001-05-13 14:24:30		00:00:12.627000
Bp	20Hz	2001-05-13 14:24:42		00:00:11.149000
Bp	20Hz	2001-05-13 14:24:54		00:00:12.514000
Bp	20Hz	2001-05-13 14:25:20		00:00:25.483000
Bp	20Hz	2001-05-13 14:25:32		00:00:12.742000
Bp	20Hz	2001-05-13 14:25:44		00:00:11.376000
Bp	20Hz	2001-05-13 14:25:56		00:00:12.173000
Bp	20Hz	2001-05-13 14:26:08		00:00:11.924000
Bp	20Hz	2001-05-13 14:26:20		00:00:12.173000
Bp	20Hz	2001-05-13 14:26:32		00:00:11.490000
Bp	20Hz	2001-05-13 14:26:44		00:00:12.855000
Bp	20Hz	2001-05-13 14:26:57		00:00:12.628000
Bp	20Hz	2001-05-13 14:27:09		00:00:11.945000
Bp	20Hz	2001-05-13 14:27:21		00:00:12.514000
Bp	20Hz	2001-05-13 14:29:13	91	00:01:51.923000
Bp	20Hz	2001-05-13 14:29:26		00:00:12.628000	doublet
Bp	20Hz	2001-05-13 14:29:38		00:00:11.717000
Bp	20Hz	2001-05-13 14:29:50		00:00:12.181000
Bp	20Hz	2001-05-13 14:30:01		00:00:11.347000
Bp	20Hz	2001-05-13 14:30:14		00:00:12.502000
Bp	20Hz	2001-05-13 14:30:25	88	00:00:11.593000
Bp	20Hz	2001-05-13 14:30:38		00:00:12.502000
Bp	20Hz	2001-05-13 14:31:07		00:00:29.323000
Bp	20Hz	2001-05-13 14:31:20		00:00:12.729000
Bp	20Hz	2001-05-13 14:31:31		00:00:11.138000
Bp	20Hz	2001-05-13 14:31:44		00:00:12.729000
Bp	20Hz	2001-05-13 14:31:55		00:00:11.025000
Bp	20Hz	2001-05-13 14:32:07		00:00:12.597000
Bp	20Hz	2001-05-13 14:32:19		00:00:11.251000
Bp	20Hz	2001-05-13 14:32:32		00:00:13.071000
Bp	20Hz	2001-05-13 14:32:43		00:00:11.251000
Bp	20Hz	2001-05-13 14:32:55		00:00:12.502000
Bp	20Hz	2001-05-13 14:33:07		00:00:11.138000
Bp	20Hz	2001-05-13 14:33:20		00:00:13.071000
Bp	20Hz	2001-05-13 14:33:28		00:00:08.637000
Bp	20Hz	2001-05-13 14:33:45	90	00:00:17.162000
Bp	20Hz	2001-05-13 14:34:10	90	00:00:24.303000
Bp	20Hz	2001-05-13 14:34:22		00:00:12.389000
Bp	20Hz	2001-05-13 14:34:34	88	00:00:11.479000
Bp	20Hz	2001-05-13 14:34:46		00:00:12.502000
Bp	20Hz	2001-05-13 14:34:59		00:00:12.956000
Bp	20Hz	2001-05-13 14:35:10	89	00:00:11.025000
Bp	20Hz	2001-05-13 14:35:23	89	00:00:12.729000
Bp	20Hz	2001-05-13 14:35:34		00:00:11.252000
Bp	20Hz	2001-05-13 14:35:47		00:00:13.070000
Bp	20Hz	2001-05-13 14:35:58		00:00:11.137000
Bp	20Hz	2001-05-13 14:36:11		00:00:12.598000
Bp	20Hz	2001-05-13 14:36:37		00:00:25.686000
Bp	20Hz	2001-05-13 14:36:49		00:00:12.502000
Bp	20Hz	2001-05-13 14:37:00		00:00:11.024000
Bp	20Hz	2001-05-13 14:37:13		00:00:12.843000
Bp	20Hz	2001-05-13 14:39:20		00:02:06.819000
Bp	20Hz	2001-05-13 14:39:33		00:00:13.298000	singlet
Bp	20Hz	2001-05-13 14:39:44		00:00:10.910000
Bp	20Hz	2001-05-13 14:39:57		00:00:12.843000
Bp	20Hz	2001-05-13 14:40:09		00:00:12.597000
Bp	20Hz	2001-05-13 14:40:21		00:00:11.480000
Bp	20Hz	2001-05-13 14:40:33		00:00:12.501000
Bp	20Hz	2001-05-13 14:40:46		00:00:13.071000
Bp	20Hz	2001-05-13 14:40:58		00:00:11.365000
Bp	20Hz	2001-05-13 14:41:10		00:00:12.502000
Bp	20Hz	2001-05-13 14:41:24		00:00:13.411000
Bp	20Hz	2001-05-13 14:41:35		00:00:11.593000
Bp	20Hz	2001-05-13 14:41:48		00:00:12.274000
Bp	20Hz	2001-05-13 14:42:14		00:00:26.691000
Bp	20Hz	2001-05-13 14:42:27		00:00:12.729000
Bp	20Hz	2001-05-13 14:42:39		00:00:11.479000
Bp	20Hz	2001-05-13 14:42:51		00:00:12.843000
Bp	20Hz	2001-05-13 14:43:04		00:00:13.070000
Bp	20Hz	2001-05-13 14:43:29		00:00:24.776000
Bp	20Hz	2001-05-13 14:43:42		00:00:12.843000
Bp	20Hz	2001-05-13 14:44:09		00:00:27.372000
Bp	20Hz	2001-05-13 14:44:22		00:00:12.957000
Bp	20Hz	2001-05-13 14:44:34		00:00:11.252000
Bp	20Hz	2001-05-13 14:44:46		00:00:12.729000
Bp	20Hz	2001-05-13 14:45:13		00:00:26.936000
Bp	20Hz	2001-05-13 14:45:26		00:00:12.843000
Bp	20Hz	2001-05-13 14:45:40		00:00:13.411000
Bp	20Hz	2001-05-13 14:45:52		00:00:12.616000
Bp	20Hz	2001-05-13 14:46:03		00:00:11.119000
Bp	20Hz	2001-05-13 14:46:16	90	00:00:12.843000
Bp	20Hz	2001-05-13 14:49:44		00:03:27.854000
Bp	20Hz	2001-05-13 14:49:55		00:00:11.025000	singlet
Bp	20Hz	2001-05-13 14:50:09		00:00:13.620000
Bp	20Hz	2001-05-13 14:50:33		00:00:24.322000
Bp	20Hz	2001-05-13 14:50:44		00:00:11.024000
Bp	20Hz	2001-05-13 14:50:57		00:00:13.298000
Bp	20Hz	2001-05-13 14:51:10		00:00:12.843000
Bp	20Hz	2001-05-13 14:51:34		00:00:23.867000
Bp	20Hz	2001-05-13 14:52:13		00:00:38.851000
Bp	20Hz	2001-05-13 14:52:37		00:00:23.981000
Bp	20Hz	2001-05-13 14:52:48		00:00:11.024000
Bp	20Hz	2001-05-13 14:53:01		00:00:12.843000
Bp	20Hz	2001-05-13 14:53:14		00:00:13.639000
Bp	20Hz	2001-05-13 14:54:25		00:01:10.447000
Bp	20Hz	2001-05-13 14:54:38		00:00:12.843000	singlet
Bp	20Hz	2001-05-13 14:55:04	90	00:00:26.822000
Bp	20Hz	2001-05-13 14:55:17	88	00:00:12.956000
Bp	20Hz	2001-05-13 14:55:31		00:00:13.184000
Bp	20Hz	2001-05-13 14:55:44		00:00:12.957000
Bp	20Hz	2001-05-13 14:56:08		00:00:24.303000
Bp	20Hz	2001-05-13 14:56:32		00:00:24.322000
Bp	20Hz	2001-05-13 14:56:44		00:00:11.366000
Bp	20Hz	2001-05-13 14:56:57		00:00:13.183000
Bp	20Hz	2001-05-13 14:59:06		00:02:08.865000
Bp	20Hz	2001-05-13 14:59:18		00:00:12.843000	doublet
Bp	20Hz	2001-05-13 14:59:30		00:00:11.366000
Bp	20Hz	2001-05-13 14:59:43		00:00:12.956000
Bp	20Hz	2001-05-13 14:59:54		00:00:11.138000
Bp	20Hz	2001-05-13 15:00:07		00:00:12.938000
Bp	20Hz	2001-05-13 15:00:20		00:00:13.071000
Bp	20Hz	2001-05-13 15:00:33		00:00:12.729000
Bp	20Hz	2001-05-13 15:00:44		00:00:11.593000
Bp	20Hz	2001-05-13 15:00:57		00:00:12.842000
Bp	20Hz	2001-05-13 15:01:10		00:00:13.412000
Bp	20Hz	2001-05-13 15:01:22		00:00:11.251000
Bp	20Hz	2001-05-13 15:01:31		00:00:08.979000
Bp	20Hz	2001-05-13 15:01:50	89	00:00:19.662000
Bp	20Hz	2001-05-13 15:02:03		00:00:13.052000
Bp	20Hz	2001-05-13 15:02:15		00:00:11.252000
Bp	20Hz	2001-05-13 15:02:28		00:00:13.070000
Bp	20Hz	2001-05-13 15:04:27		00:01:59.091000
Bp	20Hz	2001-05-13 15:04:38		00:00:11.479000	doublet
Bp	20Hz	2001-05-13 15:04:51		00:00:12.501000
Bp	20Hz	2001-05-13 15:05:04		00:00:13.412000
Bp	20Hz	2001-05-13 15:05:31		00:00:27.277000
Bp	20Hz	2001-05-13 15:05:44		00:00:12.956000
Bp	20Hz	2001-05-13 15:05:56		00:00:11.365000
Bp	20Hz	2001-05-13 15:06:09		00:00:12.939000
Bp	20Hz	2001-05-13 15:06:20		00:00:11.138000
Bp	20Hz	2001-05-13 15:06:33		00:00:12.729000
Bp	20Hz	2001-05-13 15:06:45		00:00:12.843000
Bp	20Hz	2001-05-13 15:06:59		00:00:13.070000
Bp	20Hz	2001-05-13 15:07:10		00:00:11.365000
Bp	20Hz	2001-05-13 15:07:23		00:00:12.843000
Bp	20Hz	2001-05-13 15:07:34		00:00:11.707000
Bp	20Hz	2001-05-13 15:07:47		00:00:12.956000
Bp	20Hz	2001-05-13 15:08:12		00:00:24.190000
Bp	20Hz	2001-05-13 15:08:39		00:00:27.163000
Bp	20Hz	2001-05-13 15:08:51		00:00:12.616000
Bp	20Hz	2001-05-13 15:09:03		00:00:11.365000
Bp	20Hz	2001-05-13 15:09:16		00:00:12.843000
Bp	20Hz	2001-05-13 15:09:29		00:00:12.957000
Bp	20Hz	2001-05-13 15:10:04		00:00:35.782000
Bp	20Hz	2001-05-13 15:10:17		00:00:12.729000
Bp	20Hz	2001-05-13 15:10:28		00:00:11.266000
Bp	20Hz	2001-05-13 15:10:42		00:00:13.185000
Bp	20Hz	2001-05-13 15:10:53		00:00:11.579000
Bp	20Hz	2001-05-13 15:11:06		00:00:12.955000
Bp	20Hz	2001-05-13 15:11:17		00:00:11.464000
Bp	20Hz	2001-05-13 15:11:31		00:00:13.185000
Bp	20Hz	2001-05-13 15:14:08	89	00:02:37.569000
Bp	20Hz	2001-05-13 15:14:21	88	00:00:12.955000	singlet
Bp	20Hz	2001-05-13 15:14:33	90	00:00:11.694000
Bp	20Hz	2001-05-13 15:14:45	88	00:00:12.267000
Bp	20Hz	2001-05-13 15:14:58		00:00:12.955000
Bp	20Hz	2001-05-13 15:15:10		00:00:12.153000
Bp	20Hz	2001-05-13 15:15:23		00:00:12.955000
Bp	20Hz	2001-05-13 15:16:35		00:01:11.734000
Bp	20Hz	2001-05-13 15:16:48		00:00:12.725000	singlet
Bp	20Hz	2001-05-13 15:17:00		00:00:12.726000
Bp	20Hz	2001-05-13 15:17:12		00:00:11.694000
Bp	20Hz	2001-05-13 15:17:40		00:00:27.859000
Bp	20Hz	2001-05-13 15:17:53		00:00:12.726000
Bp	20Hz	2001-05-13 15:20:05	90	00:02:12.003000
Bp	20Hz	2001-05-13 15:20:17	88	00:00:12.497000	doublet
Bp	20Hz	2001-05-13 15:20:46	88	00:00:29.120000
Bp	20Hz	2001-05-13 15:21:00		00:00:13.528000
Bp	20Hz	2001-05-13 15:21:10		00:00:10.547000
Bp	20Hz	2001-05-13 15:21:24		00:00:13.299000
Bp	20Hz	2001-05-13 15:21:35		00:00:11.236000
Bp	20Hz	2001-05-13 15:21:48		00:00:12.611000
Bp	20Hz	2001-05-13 15:22:11		00:00:23.812000
Bp	20Hz	2001-05-13 15:22:24		00:00:12.955000
Bp	20Hz	2001-05-13 15:22:37	90	00:00:12.840000
Bp	20Hz	2001-05-13 15:23:03	89	00:00:25.451000
Bp	20Hz	2001-05-13 15:23:15	89	00:00:12.497000
Bp	20Hz	2001-05-13 15:23:27		00:00:11.694000
Bp	20Hz	2001-05-13 15:23:40	89	00:00:12.840000
[truncated: 1,568 more rows]

## Sheet: S1_2002
Species Code	Call	Start time	Overtone Freq (Hz)	IPI (s)	Pattern
Bp	20Hz	2002-03-01 06:45:25
Bp	20Hz	2002-03-01 06:45:38		00:00:12.965000	singlet
Bp	20Hz	2002-03-01 06:45:53		00:00:14.113000
Bp	20Hz	2002-03-01 06:46:06		00:00:13.636000
Bp	20Hz	2002-03-01 06:46:19		00:00:12.966000
Bp	20Hz	2002-03-01 06:46:32		00:00:12.736000
Bp	20Hz	2002-03-01 06:46:48		00:00:16.408000
Bp	20Hz	2002-03-01 06:47:01		00:00:12.277000
Bp	20Hz	2002-03-01 17:36:05		10:49:04.237000
Bp	20Hz	2002-03-01 17:36:17		00:00:12.506000	singlet
Bp	20Hz	2002-03-01 17:36:28		00:00:10.786000
Bp	20Hz	2002-03-01 17:36:42		00:00:13.539000
Bp	20Hz	2002-03-01 17:36:55		00:00:13.425000
Bp	20Hz	2002-03-01 17:37:07	88	00:00:12.047000
Bp	20Hz	2002-03-01 17:37:22		00:00:15.031000
Bp	20Hz	2002-03-01 17:37:34		00:00:12.048000
Bp	20Hz	2002-03-01 17:37:46		00:00:11.703000
Bp	20Hz	2002-03-01 17:38:00		00:00:13.835000
Bp	20Hz	2002-03-01 17:38:24		00:00:23.782000
Bp	20Hz	2002-03-01 17:38:40		00:00:16.293000
Bp	20Hz	2002-03-20 00:02:02	90
Bp	20Hz	2002-03-20 00:02:14	91	00:00:12.543000	doublet
Bp	20Hz	2002-03-20 00:02:25	89	00:00:11.047000
Bp	20Hz	2002-03-20 00:02:38	91	00:00:13.234000
Bp	20Hz	2002-03-20 00:02:50	89	00:00:11.277000
Bp	20Hz	2002-03-20 00:03:03	89	00:00:13.118000
Bp	20Hz	2002-03-20 00:03:14	90	00:00:10.817000
Bp	20Hz	2002-03-20 00:03:27	88	00:00:13.233000
Bp	20Hz	2002-03-20 00:03:40	89	00:00:13.579000
Bp	20Hz	2002-03-20 00:03:52	89	00:00:11.277000
Bp	20Hz	2002-03-20 00:04:04	90	00:00:12.292000
Bp	20Hz	2002-03-20 00:04:15	91	00:00:11.507000
Bp	20Hz	2002-03-20 00:04:34	91	00:00:18.642000
Bp	20Hz	2002-03-20 00:04:46	90	00:00:11.507000
Bp	20Hz	2002-03-20 00:04:58	90	00:00:12.543000
Bp	20Hz	2002-03-20 00:05:10	89	00:00:11.738000
Bp	20Hz	2002-03-20 00:05:23	89	00:00:13.348000
Bp	20Hz	2002-03-20 00:05:35	89	00:00:12.083000
Bp	20Hz	2002-03-20 00:05:47	90	00:00:11.852000
Bp	20Hz	2002-03-20 00:05:59	91	00:00:11.444000
Bp	20Hz	2002-03-20 00:06:12	90	00:00:12.931000
Bp	20Hz	2002-03-20 00:08:24	89	00:02:12.313000
Bp	20Hz	2002-03-20 00:08:39	88	00:00:14.614000	triplet
Bp	20Hz	2002-03-20 00:08:53	89	00:00:14.384000
Bp	20Hz	2002-03-20 00:09:04	89	00:00:11.507000
Bp	20Hz	2002-03-20 00:09:17	88	00:00:12.198000
Bp	20Hz	2002-03-20 00:09:27	88	00:00:10.701000
Bp	20Hz	2002-03-20 00:09:55		00:00:27.618000
Bp	20Hz	2002-03-20 00:10:05	89	00:00:10.106000
Bp	20Hz	2002-03-20 00:10:18	88	00:00:12.888000
Bp	20Hz	2002-03-20 00:10:31	89	00:00:12.658000
Bp	20Hz	2002-03-20 00:10:44	89	00:00:13.003000
Bp	20Hz	2002-03-20 00:10:55	91	00:00:10.932000
Bp	20Hz	2002-03-20 00:11:08	88	00:00:13.463000
Bp	20Hz	2002-03-20 00:34:06		00:22:58.437000
Bp	20Hz	2002-03-20 00:34:21		00:00:14.844000	doublet
Bp	20Hz	2002-03-20 00:34:50		00:00:28.308000
Bp	20Hz	2002-03-20 00:35:02		00:00:12.428000
Bp	20Hz	2002-03-20 00:35:13		00:00:11.507000
Bp	20Hz	2002-03-20 00:35:26		00:00:13.003000
Bp	20Hz	2002-03-20 00:35:37	89	00:00:10.932000
Bp	20Hz	2002-03-20 00:35:50	88	00:00:12.773000
Bp	20Hz	2002-03-20 00:36:01		00:00:11.026000
Bp	20Hz	2002-03-20 00:36:14	88	00:00:13.003000
Bp	20Hz	2002-03-20 00:36:26	90	00:00:11.393000
Bp	20Hz	2002-03-20 00:36:38	89	00:00:12.312000
Bp	20Hz	2002-03-20 00:36:49	89	00:00:11.393000
Bp	20Hz	2002-03-20 00:37:02	89	00:00:13.118000
Bp	20Hz	2002-03-20 00:37:15	89	00:00:12.888000
Bp	20Hz	2002-03-20 00:37:32		00:00:16.916000
Bp	20Hz	2002-03-20 00:38:08	89	00:00:36.112000
Bp	20Hz	2002-03-20 00:38:20	91	00:00:11.277000
Bp	20Hz	2002-03-20 00:38:33	91	00:00:13.233000
Bp	20Hz	2002-03-20 00:38:44	90	00:00:11.277000
Bp	20Hz	2002-03-20 00:38:56		00:00:11.623000
Bp	20Hz	2002-03-20 01:35:09		00:56:13.693000
Bp	20Hz	2002-03-20 01:35:21		00:00:11.968000	triplet
Bp	20Hz	2002-03-20 01:35:35		00:00:13.348000
Bp	20Hz	2002-03-20 01:35:46	89	00:00:11.047000
Bp	20Hz	2002-03-20 01:35:57		00:00:11.622000
Bp	20Hz	2002-03-20 01:36:08		00:00:11.027000
Bp	20Hz	2002-03-20 01:36:21	88	00:00:12.428000
Bp	20Hz	2002-03-20 01:36:33	90	00:00:12.312000
Bp	20Hz	2002-03-20 01:36:45	88	00:00:12.083000
Bp	20Hz	2002-03-20 01:36:57	90	00:00:11.392000
Bp	20Hz	2002-03-20 01:37:08	90	00:00:10.932000
Bp	20Hz	2002-03-20 01:37:21	87	00:00:13.003000
Bp	20Hz	2002-03-20 01:37:32	90	00:00:11.162000
Bp	20Hz	2002-03-20 01:37:45	88	00:00:12.773000
Bp	20Hz	2002-03-20 01:37:57	88	00:00:12.543000
Bp	20Hz	2002-03-20 01:38:08	90	00:00:10.796000
Bp	20Hz	2002-03-20 01:38:20	88	00:00:12.428000
Bp	20Hz	2002-03-20 01:38:35	89	00:00:14.499000
Bp	20Hz	2002-03-20 01:38:45	91	00:00:10.012000
Bp	20Hz	2002-03-20 01:38:57	89	00:00:12.428000
Bp	20Hz	2002-03-20 01:39:10	88	00:00:13.003000
Bp	20Hz	2002-03-20 01:39:22	88	00:00:11.622000
Bp	20Hz	2002-03-20 01:40:25	89	00:01:03.039000
Bp	20Hz	2002-03-20 01:40:38		00:00:13.118000	doublet
Bp	20Hz	2002-03-20 01:40:49	91	00:00:11.047000
Bp	20Hz	2002-03-20 01:41:02	90	00:00:13.234000
Bp	20Hz	2002-03-20 01:41:13	90	00:00:10.701000
Bp	20Hz	2002-03-20 01:41:26		00:00:13.234000
Bp	20Hz	2002-03-20 01:41:38	87	00:00:11.277000
Bp	20Hz	2002-03-20 01:41:50		00:00:12.658000
Bp	20Hz	2002-03-20 01:42:03		00:00:13.213000
Bp	20Hz	2002-03-20 01:42:15		00:00:11.737000
Bp	20Hz	2002-03-20 01:42:28		00:00:12.658000
Bp	20Hz	2002-03-20 01:42:39		00:00:11.162000
Bp	20Hz	2002-03-20 01:42:52		00:00:13.118000
Bp	20Hz	2002-03-20 01:43:04		00:00:11.623000
Bp	20Hz	2002-03-20 01:43:17		00:00:12.888000
Bp	20Hz	2002-03-20 01:43:29		00:00:12.658000
Bp	20Hz	2002-03-20 01:43:42		00:00:13.118000
Bp	20Hz	2002-03-20 01:43:56		00:00:13.348000
Bp	20Hz	2002-03-20 01:44:09		00:00:13.098000
Bp	20Hz	2002-03-20 01:44:20		00:00:11.162000
Bp	20Hz	2002-03-20 01:44:33		00:00:12.888000
Bp	20Hz	2002-03-20 01:44:45	89	00:00:12.198000
Bp	20Hz	2002-03-20 01:44:57		00:00:12.082000
Bp	20Hz	2002-03-20 01:45:10		00:00:12.774000
Bp	20Hz	2002-03-20 01:45:22		00:00:11.737000
Bp	20Hz	2002-03-20 01:45:35		00:00:13.233000
Bp	20Hz	2002-03-20 01:47:01	90	00:01:25.939000
Bp	20Hz	2002-03-20 01:47:13	87	00:00:12.658000	doublet
Bp	20Hz	2002-03-20 01:47:25	88	00:00:11.507000
Bp	20Hz	2002-03-20 01:47:38	88	00:00:12.543000
Bp	20Hz	2002-03-20 01:47:49		00:00:11.507000
Bp	20Hz	2002-03-20 01:48:02		00:00:12.868000
Bp	20Hz	2002-03-20 01:48:13		00:00:10.932000
Bp	20Hz	2002-03-20 01:48:26		00:00:12.773000
Bp	20Hz	2002-03-20 01:48:38		00:00:11.967000
Bp	20Hz	2002-03-20 01:48:47		00:00:09.666000
Bp	20Hz	2002-03-20 01:48:59		00:00:11.277000
Bp	20Hz	2002-03-20 01:49:11	88	00:00:12.773000
Bp	20Hz	2002-03-20 01:49:18	88	00:00:06.905000
Bp	20Hz	2002-03-20 01:49:29	89	00:00:11.277000
Bp	20Hz	2002-03-20 01:49:42		00:00:12.658000
Bp	20Hz	2002-03-20 01:49:57	88	00:00:15.304000
Bp	20Hz	2002-03-20 01:50:07	90	00:00:09.071000
Bp	20Hz	2002-03-20 01:50:20	88	00:00:13.808000
Bp	20Hz	2002-03-20 01:50:32	92	00:00:11.508000
Bp	20Hz	2002-03-20 01:50:44		00:00:12.658000
Bp	20Hz	2002-03-20 01:50:59		00:00:14.959000
Bp	20Hz	2002-03-20 01:51:08		00:00:08.630000
Bp	20Hz	2002-03-20 01:51:23	88	00:00:15.190000
Bp	20Hz	2002-03-20 01:51:35	89	00:00:11.392000
Bp	20Hz	2002-03-20 01:51:47	89	00:00:12.658000
Bp	20Hz	2002-03-20 01:52:00		00:00:13.098000
Bp	20Hz	2002-03-20 01:52:11	88	00:00:10.241000
Bp	20Hz	2002-03-20 01:52:23	89	00:00:12.658000
Bp	20Hz	2002-03-20 01:52:36	87	00:00:12.773000
Bp	20Hz	2002-03-20 01:52:47	91	00:00:11.277000
Bp	20Hz	2002-03-20 01:53:00	88	00:00:12.428000
Bp	20Hz	2002-03-20 01:53:10	88	00:00:09.781000
Bp	20Hz	2002-03-20 01:53:19	89	00:00:09.091000
Bp	20Hz	2002-03-20 01:53:30		00:00:10.932000
Bp	20Hz	2002-03-20 01:53:43	87	00:00:13.463000
Bp	20Hz	2002-03-20 01:53:56		00:00:13.349000
Bp	20Hz	2002-03-20 01:54:07		00:00:11.026000
Bp	20Hz	2002-03-20 01:54:21		00:00:13.234000
Bp	20Hz	2002-03-20 01:54:34	88	00:00:13.808000
Bp	20Hz	2002-03-20 01:54:48	89	00:00:13.924000
Bp	20Hz	2002-03-20 01:58:15	90	00:03:26.974000
Bp	20Hz	2002-03-20 01:58:24	89	00:00:09.091000	singlet
Bp	20Hz	2002-03-20 01:58:36	88	00:00:11.737000
Bp	20Hz	2002-03-20 01:58:49	88	00:00:13.003000
Bp	20Hz	2002-03-20 01:59:01	88	00:00:11.738000
Bp	20Hz	2002-03-20 01:59:25		00:00:23.935000
Bp	20Hz	2002-03-20 01:59:38		00:00:13.233000
Bp	20Hz	2002-03-20 01:59:49		00:00:10.932000
Bp	20Hz	2002-03-20 02:00:02		00:00:13.098000
Bp	20Hz	2002-03-20 02:00:15		00:00:13.233000
Bp	20Hz	2002-03-20 02:00:27		00:00:11.622000
Bp	20Hz	2002-03-20 02:00:40		00:00:12.543000
Bp	20Hz	2002-03-20 02:01:06		00:00:26.582000
Bp	20Hz	2002-03-20 02:01:20		00:00:13.694000
Bp	20Hz	2002-03-20 02:01:33		00:00:13.463000
Bp	20Hz	2002-03-20 02:01:48		00:00:14.269000
Bp	20Hz	2002-03-20 02:01:58	89	00:00:10.294000
Bp	20Hz	2002-03-20 02:02:16	91	00:00:18.339000
Bp	20Hz	2002-03-20 02:02:30	88	00:00:13.693000
Bp	20Hz	2002-03-20 02:02:43	88	00:00:13.464000
Bp	20Hz	2002-03-20 02:02:56		00:00:13.118000
Bp	20Hz	2002-03-20 02:03:10	87	00:00:13.809000
Bp	20Hz	2002-03-20 02:03:25	89	00:00:14.729000
Bp	20Hz	2002-03-20 02:03:39	87	00:00:13.579000
Bp	20Hz	2002-03-20 02:03:52	88	00:00:13.463000
Bp	20Hz	2002-03-20 02:04:06	89	00:00:13.558000
Bp	20Hz	2002-03-20 02:04:19	89	00:00:13.809000
Bp	20Hz	2002-03-20 02:04:31	88	00:00:11.507000
Bp	20Hz	2002-03-20 02:04:44	88	00:00:13.233000
Bp	20Hz	2002-03-20 02:04:57	89	00:00:13.349000
Bp	20Hz	2002-03-20 02:05:12		00:00:14.959000
Bp	20Hz	2002-03-20 02:06:06	89	00:00:53.143000
Bp	20Hz	2002-03-20 02:06:18	87	00:00:12.888000	singlet
Bp	20Hz	2002-03-20 02:06:32	88	00:00:13.579000
Bp	20Hz	2002-03-20 02:06:45	88	00:00:13.003000
Bp	20Hz	2002-03-20 02:06:58	88	00:00:12.773000
Bp	20Hz	2002-03-20 02:07:11	89	00:00:13.578000
Bp	20Hz	2002-03-20 02:07:25	87	00:00:13.694000
Bp	20Hz	2002-03-20 02:07:36	88	00:00:11.277000
Bp	20Hz	2002-03-20 02:07:53	87	00:00:17.031000
Bp	20Hz	2002-03-20 02:08:06	90	00:00:12.983000
Bp	20Hz	2002-03-20 02:08:16	89	00:00:09.781000
Bp	20Hz	2002-03-20 02:08:30	88	00:00:13.578000
Bp	20Hz	2002-03-20 02:08:43	86	00:00:13.234000
Bp	20Hz	2002-03-20 02:08:56	90	00:00:12.888000
Bp	20Hz	2002-03-20 02:09:06	88	00:00:10.241000
Bp	20Hz	2002-03-20 02:09:31	90	00:00:25.201000
Bp	20Hz	2002-03-20 02:09:44	88	00:00:12.658000
Bp	20Hz	2002-03-20 02:09:55	87	00:00:11.507000
Bp	20Hz	2002-03-20 02:10:08	88	00:00:12.292000
Bp	20Hz	2002-03-20 02:10:21	91	00:00:13.119000
Bp	20Hz	2002-03-20 02:10:34		00:00:13.118000
Bp	20Hz	2002-03-20 02:10:47	88	00:00:13.463000
Bp	20Hz	2002-03-20 02:11:01		00:00:13.349000
Bp	20Hz	2002-03-20 02:11:14	88	00:00:13.463000
Bp	20Hz	2002-03-20 02:11:28	88	00:00:13.694000
Bp	20Hz	2002-03-20 02:11:42	87	00:00:13.809000
Bp	20Hz	2002-03-20 02:11:56	87	00:00:14.038000
Bp	20Hz	2002-03-20 02:12:23	88	00:00:27.022000
Bp	20Hz	2002-03-20 02:12:36	90	00:00:13.348000
Bp	20Hz	2002-03-20 02:12:50	88	00:00:13.579000
Bp	20Hz	2002-03-20 02:13:06	90	00:00:16.570000
Bp	20Hz	2002-03-20 02:13:15	88	00:00:08.285000
Bp	20Hz	2002-03-20 02:13:28	87	00:00:13.694000
Bp	20Hz	2002-03-20 02:13:42	88	00:00:13.579000
Bp	20Hz	2002-03-20 02:13:56	87	00:00:13.693000
Bp	20Hz	2002-03-20 02:14:08	87	00:00:12.868000
Bp	20Hz	2002-03-20 02:15:22	88	00:01:13.531000
Bp	20Hz	2002-03-20 02:15:35	88	00:00:13.464000	singlet
Bp	20Hz	2002-03-20 02:15:49	89	00:00:13.923000
Bp	20Hz	2002-03-20 02:16:03	88	00:00:13.673000
Bp	20Hz	2002-03-20 02:16:16	88	00:00:13.349000
Bp	20Hz	2002-03-20 02:16:31	88	00:00:14.154000
Bp	20Hz	2002-03-20 02:16:44	88	00:00:13.578000
Bp	20Hz	2002-03-20 02:17:12	88	00:00:28.078000
Bp	20Hz	2002-03-20 02:17:39	88	00:00:26.812000
Bp	20Hz	2002-03-20 02:17:53	89	00:00:13.463000
Bp	20Hz	2002-03-20 02:18:06	88	00:00:13.673000
Bp	20Hz	2002-03-20 02:18:20	89	00:00:13.579000
Bp	20Hz	2002-03-20 02:18:33	90	00:00:13.118000
Bp	20Hz	2002-03-20 02:18:46	89	00:00:13.118000
Bp	20Hz	2002-03-20 02:18:59	88	00:00:13.119000
Bp	20Hz	2002-03-20 03:03:26	89	00:44:26.466000
Bp	20Hz	2002-03-20 03:03:39	90	00:00:13.464000	singlet
Bp	20Hz	2002-03-20 03:03:52	94	00:00:13.118000
Bp	20Hz	2002-03-20 03:04:05	89	00:00:12.983000
Bp	20Hz	2002-03-20 03:04:17	90	00:00:11.852000
Bp	20Hz	2002-03-20 03:04:30	89	00:00:12.658000
Bp	20Hz	2002-03-20 03:04:43	88	00:00:13.118000
Bp	20Hz	2002-03-20 03:04:56	89	00:00:13.119000
Bp	20Hz	2002-03-20 03:05:09	88	00:00:13.578000
Bp	20Hz	2002-03-20 03:09:52	90	00:04:42.462000
Bp	20Hz	2002-03-20 03:10:05	88	00:00:13.443000	singlet
Bp	20Hz	2002-03-20 03:10:17	88	00:00:11.507000
Bp	20Hz	2002-03-20 03:10:29	90	00:00:12.313000
Bp	20Hz	2002-03-20 03:10:43	88	00:00:13.348000
Bp	20Hz	2002-03-20 03:11:08	88	00:00:25.546000
Bp	20Hz	2002-03-20 03:11:21	88	00:00:13.004000
Bp	20Hz	2002-03-20 03:12:39	87	00:01:17.998000
Bp	20Hz	2002-03-20 03:12:53	90	00:00:13.464000	singlet
Bp	20Hz	2002-03-20 03:13:06	88	00:00:13.003000
Bp	20Hz	2002-03-20 03:13:19	88	00:00:13.003000
Bp	20Hz	2002-03-20 03:13:29	90	00:00:10.702000
Bp	20Hz	2002-03-20 03:13:42	90	00:00:12.888000
Bp	20Hz	2002-03-20 03:13:55	88	00:00:12.658000
Bp	20Hz	2002-03-20 03:14:06		00:00:11.141000
Bp	20Hz	2002-03-20 03:14:22	89	00:00:15.995000
Bp	20Hz	2002-03-20 03:14:30	88	00:00:08.401000
Bp	20Hz	2002-03-20 03:14:46	87	00:00:15.649000
Bp	20Hz	2002-03-20 03:15:10	89	00:00:24.166000
Bp	20Hz	2002-03-20 03:15:40		00:00:29.919000
Bp	20Hz	2002-03-20 03:15:53		00:00:13.233000
Bp	20Hz	2002-03-20 03:16:02		00:00:09.185000
Bp	20Hz	2002-03-20 03:16:16		00:00:13.579000
Bp	20Hz	2002-03-20 03:16:32		00:00:15.880000
Bp	20Hz	2002-03-20 03:16:44	87	00:00:12.197000
Bp	20Hz	2002-03-20 03:16:57	89	00:00:13.003000
Bp	20Hz	2002-03-20 03:17:10	88	00:00:13.234000
Bp	20Hz	2002-03-20 03:17:24	91	00:00:13.463000
Bp	20Hz	2002-03-20 03:17:37	90	00:00:13.464000
Bp	20Hz	2002-03-20 03:18:02	89	00:00:24.490000
Bp	20Hz	2002-03-20 03:18:16	89	00:00:13.808000
Bp	20Hz	2002-03-20 03:18:29	87	00:00:13.119000
Bp	20Hz	2002-03-20 03:18:41	88	00:00:12.658000
Bp	20Hz	2002-03-20 03:18:53	88	00:00:11.277000
Bp	20Hz	2002-03-20 03:19:05	88	00:00:12.543000
Bp	20Hz	2002-03-20 03:19:16	88	00:00:10.701000
Bp	20Hz	2002-03-20 03:20:50	90	00:01:34.109000
Bp	20Hz	2002-03-20 03:21:03	88	00:00:13.463000	singlet
Bp	20Hz	2002-03-20 03:21:16	89	00:00:12.774000
Bp	20Hz	2002-03-20 03:21:27	90	00:00:10.701000
Bp	20Hz	2002-03-20 03:21:43	87	00:00:15.765000
Bp	20Hz	2002-03-20 03:21:57		00:00:14.729000
Bp	20Hz	2002-03-20 03:22:08	89	00:00:10.682000
Bp	20Hz	2002-03-20 03:22:22		00:00:13.463000
Bp	20Hz	2002-03-20 03:22:34	90	00:00:12.428000
Bp	20Hz	2002-03-20 03:22:47	90	00:00:12.773000
Bp	20Hz	2002-03-20 03:23:00	89	00:00:13.233000
Bp	20Hz	2002-03-20 03:23:13	91	00:00:13.119000
Bp	20Hz	2002-03-20 03:23:27	90	00:00:13.808000
Bp	20Hz	2002-03-20 03:23:38	90	00:00:11.047000
Bp	20Hz	2002-03-20 03:24:04		00:00:25.526000
Bp	20Hz	2002-03-20 03:24:17		00:00:13.348000
Bp	20Hz	2002-03-20 03:48:56	88	00:24:38.780000
Bp	20Hz	2002-03-20 03:49:09	89	00:00:13.348000	singlet
Bp	20Hz	2002-03-20 03:49:22	92	00:00:12.888000
Bp	20Hz	2002-03-20 03:49:33	88	00:00:10.932000
Bp	20Hz	2002-03-20 03:49:45	88	00:00:12.658000
Bp	20Hz	2002-03-20 03:49:58	87	00:00:12.940000
Bp	20Hz	2002-03-20 03:50:12	87	00:00:13.391000
Bp	20Hz	2002-03-20 03:50:25	87	00:00:13.463000
Bp	20Hz	2002-03-20 03:50:39	91	00:00:13.694000
Bp	20Hz	2002-03-20 03:50:52	89	00:00:12.773000
Bp	20Hz	2002-03-20 03:51:05	90	00:00:13.003000
Bp	20Hz	2002-03-20 03:51:18	89	00:00:13.694000
Bp	20Hz	2002-03-20 03:51:42	89	00:00:23.705000
Bp	20Hz	2002-03-20 03:51:55	89	00:00:13.233000
Bp	20Hz	2002-03-20 03:52:08	90	00:00:13.098000
Bp	20Hz	2002-03-20 03:52:21	88	00:00:12.658000
Bp	20Hz	2002-03-20 04:06:20	88	00:13:58.849000
Bp	20Hz	2002-03-20 04:06:34	89	00:00:13.924000	singlet
Bp	20Hz	2002-03-20 04:06:48	90	00:00:14.154000
Bp	20Hz	2002-03-20 04:07:01	89	00:00:12.773000
Bp	20Hz	2002-03-20 04:07:14	88	00:00:12.773000
Bp	20Hz	2002-03-20 04:07:27	89	00:00:13.233000
Bp	20Hz	2002-03-20 04:07:38	88	00:00:11.277000
Bp	20Hz	2002-03-20 04:07:51	90	00:00:12.773000
Bp	20Hz	2002-03-20 04:08:04	90	00:00:12.868000
Bp	20Hz	2002-03-20 04:08:18	90	00:00:13.924000
Bp	20Hz	2002-03-20 04:08:31	89	00:00:13.233000
Bp	20Hz	2002-03-20 04:08:44	91	00:00:13.003000
Bp	20Hz	2002-03-20 04:08:57	86	00:00:13.003000
Bp	20Hz	2002-03-20 04:09:10	88	00:00:13.119000
Bp	20Hz	2002-03-20 04:09:23	89	00:00:13.118000
Bp	20Hz	2002-03-20 04:09:36	88	00:00:12.658000
Bp	20Hz	2002-03-20 04:09:47	89	00:00:11.277000
Bp	20Hz	2002-03-20 04:10:00	91	00:00:13.098000
Bp	20Hz	2002-03-20 04:10:14		00:00:13.348000
Bp	20Hz	2002-03-20 04:10:27		00:00:13.463000
Bp	20Hz	2002-03-20 04:10:47	88	00:00:20.368000
Bp	20Hz	2002-03-20 04:11:00	87	00:00:13.119000
Bp	20Hz	2002-03-20 04:11:24		00:00:23.935000
Bp	20Hz	2002-03-20 04:11:37		00:00:12.888000
Bp	20Hz	2002-03-20 04:11:48		00:00:10.932000
Bp	20Hz	2002-03-20 04:11:57		00:00:08.860000
Bp	20Hz	2002-03-20 04:39:58		00:28:00.858000
Bp	20Hz	2002-03-20 04:40:11		00:00:13.276000	singlet
Bp	20Hz	2002-03-20 04:40:24		00:00:12.312000
Bp	20Hz	2002-03-20 04:40:37		00:00:13.004000
Bp	20Hz	2002-03-20 04:40:51		00:00:14.729000
Bp	20Hz	2002-03-20 04:41:00		00:00:09.206000
Bp	20Hz	2002-03-20 04:41:13		00:00:12.312000
Bp	20Hz	2002-03-20 04:41:20		00:00:07.480000
Bp	20Hz	2002-03-20 04:41:32		00:00:11.853000
Bp	20Hz	2002-03-20 04:41:45		00:00:13.118000
Bp	20Hz	2002-03-20 04:42:14		00:00:28.747000
Bp	20Hz	2002-03-20 04:42:27		00:00:12.888000
Bp	20Hz	2002-03-20 04:42:40		00:00:13.579000
Bp	20Hz	2002-03-20 04:42:55		00:00:14.614000
Bp	20Hz	2002-03-20 04:43:09		00:00:13.464000
Bp	20Hz	2002-03-20 04:43:22		00:00:13.578000
Bp	20Hz	2002-03-20 04:43:35		00:00:13.003000
Bp	20Hz	2002-03-20 04:43:52		00:00:16.571000
Bp	20Hz	2002-03-20 04:44:02		00:00:10.336000
Bp	20Hz	2002-03-20 04:44:16		00:00:14.039000
Bp	20Hz	2002-03-20 04:44:30		00:00:13.463000
Bp	20Hz	2002-03-20 04:44:42		00:00:12.428000
Bp	20Hz	2002-03-20 05:32:10	90	00:47:27.895000
Bp	20Hz	2002-03-20 05:32:23	87	00:00:13.118000	triplet
Bp	20Hz	2002-03-20 05:32:34	91	00:00:11.392000
Bp	20Hz	2002-03-20 05:32:48		00:00:13.233000
Bp	20Hz	2002-03-20 05:33:01	87	00:00:13.234000
Bp	20Hz	2002-03-20 05:33:12	90	00:00:11.392000
Bp	20Hz	2002-03-20 05:33:25	90	00:00:13.118000
Bp	20Hz	2002-03-20 05:33:38	89	00:00:13.003000
Bp	20Hz	2002-03-20 05:33:50	90	00:00:11.738000
Bp	20Hz	2002-03-20 05:34:03	89	00:00:12.637000
Bp	20Hz	2002-03-20 05:34:16	88	00:00:13.349000
Bp	20Hz	2002-03-20 05:34:27	89	00:00:10.816000
Bp	20Hz	2002-03-20 05:34:39		00:00:12.428000
Bp	20Hz	2002-03-20 05:34:53		00:00:13.234000
Bp	20Hz	2002-03-20 05:35:04	88	00:00:11.162000
Bp	20Hz	2002-03-20 05:35:17	90	00:00:13.003000
Bp	20Hz	2002-03-20 05:35:30	88	00:00:12.888000
Bp	20Hz	2002-03-20 05:35:41		00:00:11.392000
Bp	20Hz	2002-03-20 05:35:54		00:00:12.658000
Bp	20Hz	2002-03-20 05:36:06		00:00:12.753000
Bp	20Hz	2002-03-20 05:38:02	87	00:01:55.857000
Bp	20Hz	2002-03-20 05:38:15		00:00:13.233000	triplet
Bp	20Hz	2002-03-20 05:38:27		00:00:11.047000
Bp	20Hz	2002-03-20 05:38:39		00:00:12.888000
Bp	20Hz	2002-03-20 05:38:53		00:00:13.809000
Bp	20Hz	2002-03-20 05:39:17		00:00:23.820000
Bp	20Hz	2002-03-20 05:39:30		00:00:12.543000
Bp	20Hz	2002-03-20 05:39:53		00:00:23.475000
Bp	20Hz	2002-03-20 05:40:07		00:00:13.673000
Bp	20Hz	2002-03-20 05:40:18		00:00:11.507000
Bp	20Hz	2002-03-20 05:40:31		00:00:12.658000
Bp	20Hz	2002-03-20 05:40:42		00:00:11.277000
Bp	20Hz	2002-03-20 05:40:55		00:00:12.658000
Bp	20Hz	2002-03-20 05:41:08		00:00:12.773000
Bp	20Hz	2002-03-20 05:41:19		00:00:11.507000
Bp	20Hz	2002-03-20 05:41:31		00:00:12.313000
Bp	20Hz	2002-03-20 05:41:45		00:00:13.118000
Bp	20Hz	2002-03-20 05:41:56		00:00:11.162000
Bp	20Hz	2002-03-20 05:42:08		00:00:12.523000
Bp	20Hz	2002-03-20 05:42:21		00:00:13.118000
Bp	20Hz	2002-03-20 05:42:33		00:00:11.277000
Bp	20Hz	2002-03-20 05:42:45		00:00:12.773000
Bp	20Hz	2002-03-20 05:42:59		00:00:13.118000
Bp	20Hz	2002-03-20 05:43:22	88	00:00:23.590000
Bp	20Hz	2002-03-20 05:43:35	88	00:00:13.003000
Bp	20Hz	2002-03-20 05:43:46		00:00:11.047000
Bp	20Hz	2002-03-20 06:00:07	88	00:16:20.463000
Bp	20Hz	2002-03-20 06:00:19	88	00:00:12.082000	singlet
Bp	20Hz	2002-03-20 06:00:31	87	00:00:11.968000
Bp	20Hz	2002-03-20 06:00:45	89	00:00:14.384000
Bp	20Hz	2002-03-20 06:00:59		00:00:14.384000
Bp	20Hz	2002-03-20 06:01:12		00:00:12.313000
Bp	20Hz	2002-03-20 06:01:24	89	00:00:11.737000
Bp	20Hz	2002-03-20 06:01:36	89	00:00:12.083000
Bp	20Hz	2002-03-20 06:01:48	88	00:00:12.888000
Bp	20Hz	2002-03-20 06:02:13		00:00:24.260000
Bp	20Hz	2002-03-20 06:02:26	88	00:00:13.118000
Bp	20Hz	2002-03-20 06:02:39		00:00:12.773000
Bp	20Hz	2002-03-20 06:02:50	89	00:00:11.507000
Bp	20Hz	2002-03-20 06:03:03	89	00:00:12.543000
Bp	20Hz	2002-03-20 06:03:27		00:00:24.165000
Bp	20Hz	2002-03-20 06:03:39	90	00:00:12.658000
Bp	20Hz	2002-03-20 06:04:04	89	00:00:24.260000
Bp	20Hz	2002-03-20 06:04:17	90	00:00:13.578000
Bp	20Hz	2002-03-20 06:04:28		00:00:10.702000
Bp	20Hz	2002-03-20 06:04:42		00:00:13.924000
Bp	20Hz	2002-03-20 06:04:52		00:00:09.896000
Bp	20Hz	2002-03-20 06:04:58		00:00:06.559000
Bp	20Hz	2002-03-20 06:05:12		00:00:13.464000
Bp	20Hz	2002-03-20 08:00:35		01:55:23.292000
Bp	20Hz	2002-03-20 08:00:48		00:00:12.888000	singlet
Bp	20Hz	2002-03-20 08:00:59		00:00:10.932000
Bp	20Hz	2002-03-20 08:01:12		00:00:13.233000
Bp	20Hz	2002-03-20 08:01:25		00:00:12.888000
Bp	20Hz	2002-03-20 08:01:36		00:00:11.047000
Bp	20Hz	2002-03-20 08:02:02		00:00:26.331000
Bp	20Hz	2002-03-20 08:02:14		00:00:11.277000
Bp	20Hz	2002-03-20 08:02:26		00:00:12.658000
Bp	20Hz	2002-03-20 08:02:40		00:00:13.118000
Bp	20Hz	2002-03-20 08:02:52		00:00:12.773000
Bp	20Hz	2002-03-20 08:03:03		00:00:10.472000
Bp	20Hz	2002-03-20 08:03:16		00:00:13.233000
Bp	20Hz	2002-03-20 08:03:29		00:00:12.658000
Bp	20Hz	2002-03-20 08:03:41		00:00:12.428000
Bp	20Hz	2002-03-20 08:03:56		00:00:14.845000
Bp	20Hz	2002-03-20 08:04:09		00:00:13.327000
Bp	20Hz	2002-03-20 08:04:47		00:00:37.744000
Bp	20Hz	2002-03-20 08:05:00		00:00:13.233000
Bp	20Hz	2002-03-20 09:00:07		00:55:07.067000
Bp	20Hz	2002-03-20 09:00:17		00:00:09.781000	doublet
Bp	20Hz	2002-03-20 09:00:30		00:00:12.773000
Bp	20Hz	2002-03-20 09:00:52		00:00:22.439000
Bp	20Hz	2002-03-20 09:01:06		00:00:13.464000
Bp	20Hz	2002-03-20 09:01:17		00:00:10.817000
Bp	20Hz	2002-03-20 09:01:29		00:00:12.428000
Bp	20Hz	2002-03-20 09:01:47		00:00:18.411000
Bp	20Hz	2002-03-20 09:01:56		00:00:08.400000
Bp	20Hz	2002-03-20 09:02:10		00:00:13.789000
Bp	20Hz	2002-03-20 09:02:20		00:00:10.816000
Bp	20Hz	2002-03-20 09:02:33		00:00:12.428000
Bp	20Hz	2002-03-20 09:07:22		00:04:48.791000
Bp	20Hz	2002-03-20 09:07:32	88	00:00:10.356000	doublet
Bp	20Hz	2002-03-20 09:07:45		00:00:13.234000
Bp	20Hz	2002-03-20 09:07:55		00:00:10.126000
Bp	20Hz	2002-03-20 09:08:09		00:00:13.558000
Bp	20Hz	2002-03-20 09:08:20		00:00:10.817000
Bp	20Hz	2002-03-20 09:08:32		00:00:12.658000
Bp	20Hz	2002-03-20 09:08:43		00:00:10.356000
Bp	20Hz	2002-03-20 09:08:55		00:00:12.543000
Bp	20Hz	2002-03-20 09:09:06		00:00:10.357000
Bp	20Hz	2002-03-20 09:09:19		00:00:12.888000
Bp	20Hz	2002-03-20 09:09:29		00:00:10.817000
Bp	20Hz	2002-03-20 09:09:42		00:00:12.543000
Bp	20Hz	2002-03-20 09:09:53		00:00:10.701000
Bp	20Hz	2002-03-20 09:10:06		00:00:13.328000
Bp	20Hz	2002-03-20 09:10:16		00:00:10.127000
Bp	20Hz	2002-03-20 09:10:28		00:00:12.427000
Bp	20Hz	2002-03-20 09:10:39		00:00:10.242000
Bp	20Hz	2002-03-20 09:10:51		00:00:12.198000
Bp	20Hz	2002-03-20 09:13:44	87	00:02:53.048000
Bp	20Hz	2002-03-20 09:13:57	88	00:00:13.118000	doublet
Bp	20Hz	2002-03-20 09:14:07	86	00:00:10.336000
Bp	20Hz	2002-03-20 09:14:20		00:00:12.773000
Bp	20Hz	2002-03-20 09:14:30	87	00:00:10.242000
Bp	20Hz	2002-03-20 09:14:44		00:00:13.118000
Bp	20Hz	2002-03-20 09:14:55	87	00:00:11.162000
Bp	20Hz	2002-03-20 09:15:03		00:00:08.400000
Bp	20Hz	2002-03-20 09:15:16	88	00:00:13.349000
Bp	20Hz	2002-03-20 09:15:29		00:00:12.427000
Bp	20Hz	2002-03-20 09:15:42		00:00:13.119000
Bp	20Hz	2002-03-20 09:15:52	87	00:00:09.781000
Bp	20Hz	2002-03-20 09:16:05		00:00:13.213000
Bp	20Hz	2002-03-20 09:16:27	87	00:00:21.863000
Bp	20Hz	2002-03-20 09:16:39		00:00:11.623000
Bp	20Hz	2002-03-20 09:16:51		00:00:12.543000
Bp	20Hz	2002-03-20 09:19:54	88	00:03:03.289000
Bp	20Hz	2002-03-20 09:20:05	89	00:00:10.682000	doublet
Bp	20Hz	2002-03-20 09:20:18	88	00:00:12.543000
Bp	20Hz	2002-03-20 09:20:29	88	00:00:11.392000
Bp	20Hz	2002-03-20 09:20:42	88	00:00:12.658000
Bp	20Hz	2002-03-20 09:20:52	87	00:00:10.126000
Bp	20Hz	2002-03-20 09:21:05	88	00:00:12.888000
Bp	20Hz	2002-03-20 09:21:15	88	00:00:10.127000
Bp	20Hz	2002-03-20 09:21:27		00:00:12.427000
Bp	20Hz	2002-03-20 09:21:37	89	00:00:09.782000
Bp	20Hz	2002-03-20 09:21:49		00:00:12.197000
Bp	20Hz	2002-03-20 09:22:15	89	00:00:25.641000
Bp	20Hz	2002-03-20 09:22:28		00:00:12.888000
Bp	20Hz	2002-03-20 09:22:38	88	00:00:10.241000
Bp	20Hz	2002-03-20 09:22:51		00:00:12.658000
Bp	20Hz	2002-03-20 09:23:01	89	00:00:10.472000
Bp	20Hz	2002-03-20 09:23:14		00:00:12.658000
Bp	20Hz	2002-03-20 09:23:23	90	00:00:09.436000
Bp	20Hz	2002-03-20 09:23:36		00:00:12.773000
Bp	20Hz	2002-03-20 09:23:46	88	00:00:10.356000
Bp	20Hz	2002-03-20 09:23:59	89	00:00:12.940000
Bp	20Hz	2002-03-20 09:26:44		00:02:44.806000
Bp	20Hz	2002-03-20 09:26:54	88	00:00:10.127000	doublet
Bp	20Hz	2002-03-20 09:27:06		00:00:12.312000
Bp	20Hz	2002-03-20 09:27:19		00:00:12.888000
Bp	20Hz	2002-03-20 09:27:29	88	00:00:09.321000
Bp	20Hz	2002-03-20 09:27:42		00:00:13.004000
Bp	20Hz	2002-03-20 09:27:51	88	00:00:09.781000
Bp	20Hz	2002-03-20 09:28:04		00:00:12.637000
Bp	20Hz	2002-03-20 09:28:14	88	00:00:09.896000
Bp	20Hz	2002-03-20 09:28:26		00:00:12.428000
Bp	20Hz	2002-03-20 09:28:49	87	00:00:22.900000
Bp	20Hz	2002-03-20 09:29:02	89	00:00:12.427000
Bp	20Hz	2002-03-20 09:29:13		00:00:11.277000
Bp	20Hz	2002-03-20 09:29:45		00:00:32.106000
Bp	20Hz	2002-03-20 09:29:56		00:00:10.932000
Bp	20Hz	2002-03-20 09:30:09		00:00:12.752000
Bp	20Hz	2002-03-20 09:30:19	86	00:00:10.357000
Bp	20Hz	2002-03-20 09:30:32		00:00:12.658000
Bp	20Hz	2002-03-20 09:30:45	90	00:00:12.773000
Bp	20Hz	2002-03-20 09:34:18		00:03:32.958000
Bp	20Hz	2002-03-20 09:34:29	86	00:00:11.047000	doublet
Bp	20Hz	2002-03-20 09:34:41		00:00:12.197000
Bp	20Hz	2002-03-20 09:34:51	88	00:00:10.011000
Bp	20Hz	2002-03-20 09:35:08		00:00:17.031000
Bp	20Hz	2002-03-20 09:35:18	86	00:00:09.781000
Bp	20Hz	2002-03-20 09:35:31		00:00:13.119000
Bp	20Hz	2002-03-20 09:35:41	86	00:00:10.126000
Bp	20Hz	2002-03-20 09:35:54		00:00:12.658000
Bp	20Hz	2002-03-20 09:36:03	89	00:00:09.300000
Bp	20Hz	2002-03-20 09:36:16		00:00:13.464000
Bp	20Hz	2002-03-20 09:36:42	89	00:00:25.546000
Bp	20Hz	2002-03-20 09:36:54		00:00:12.198000
Bp	20Hz	2002-03-20 09:37:05	88	00:00:10.471000
Bp	20Hz	2002-03-20 09:37:17		00:00:12.198000
Bp	20Hz	2002-03-20 09:37:27	89	00:00:10.241000
Bp	20Hz	2002-03-20 09:37:39	90	00:00:11.853000
Bp	20Hz	2002-03-20 09:44:20		00:06:41.290000
Bp	20Hz	2002-03-20 09:44:33		00:00:12.543000	doublet
Bp	20Hz	2002-03-20 09:44:44		00:00:11.162000
Bp	20Hz	2002-03-20 09:44:57		00:00:13.118000
Bp	20Hz	2002-03-20 09:45:07		00:00:10.357000
Bp	20Hz	2002-03-20 09:45:18	87	00:00:10.471000
Bp	20Hz	2002-03-20 09:45:31		00:00:13.579000
Bp	20Hz	2002-03-20 09:45:42	88	00:00:10.702000
Bp	20Hz	2002-03-20 09:45:54		00:00:12.312000
Bp	20Hz	2002-03-20 09:46:04	89	00:00:09.876000
Bp	20Hz	2002-03-20 09:46:17		00:00:13.003000
Bp	20Hz	2002-03-20 09:46:27	89	00:00:09.781000
Bp	20Hz	2002-03-20 09:46:50	87	00:00:23.245000
Bp	20Hz	2002-03-20 09:47:03		00:00:12.658000
Bp	20Hz	2002-03-20 09:47:14		00:00:10.702000
Bp	20Hz	2002-03-20 09:52:03		00:04:49
Bp	20Hz	2002-03-20 09:52:13	90	00:00:10.011000	singlet
Bp	20Hz	2002-03-20 09:52:26	90	00:00:13.119000
Bp	20Hz	2002-03-20 09:52:37	89	00:00:11.162000
Bp	20Hz	2002-03-20 09:52:50	90	00:00:12.658000
Bp	20Hz	2002-03-20 09:53:00	87	00:00:10.471000
Bp	20Hz	2002-03-20 09:53:12	88	00:00:11.968000
Bp	20Hz	2002-03-20 09:53:25	90	00:00:13.003000
Bp	20Hz	2002-03-20 09:53:39	89	00:00:13.809000
Bp	20Hz	2002-03-20 09:53:48	89	00:00:09.206000
Bp	20Hz	2002-03-20 09:54:01	87	00:00:12.867000
Bp	20Hz	2002-03-20 09:54:15	88	00:00:14.154000
Bp	20Hz	2002-03-20 09:54:24	90	00:00:09.091000
Bp	20Hz	2002-03-20 14:15:51		04:21:26.879000
Bp	20Hz	2002-03-20 14:16:04		00:00:13.098000	singlet
Bp	20Hz	2002-03-20 14:16:17	88	00:00:13.003000
Bp	20Hz	2002-03-20 14:16:30	88	00:00:13.003000
Bp	20Hz	2002-03-20 14:16:43	88	00:00:13.234000
Bp	20Hz	2002-03-20 14:16:56	88	00:00:13.003000
Bp	20Hz	2002-03-20 14:17:34		00:00:37.744000
Bp	20Hz	2002-03-20 14:17:47		00:00:13.233000
Bp	20Hz	2002-03-20 14:18:01		00:00:13.443000
Bp	20Hz	2002-03-20 14:18:14	87	00:00:12.888000
Bp	20Hz	2002-03-20 14:18:30		00:00:16.686000
Bp	20Hz	2002-03-20 14:18:39		00:00:08.630000
Bp	20Hz	2002-03-20 14:18:52		00:00:13.464000
Bp	20Hz	2002-03-20 14:19:04	89	00:00:11.507000
Bp	20Hz	2002-03-20 14:19:17	89	00:00:12.658000
Bp	20Hz	2002-03-20 14:19:30	88	00:00:13.118000
Bp	20Hz	2002-03-20 14:19:43	88	00:00:13.118000
Bp	20Hz	2002-03-20 14:19:54	89	00:00:11.047000
Bp	20Hz	2002-03-20 14:20:07	89	00:00:13.098000
Bp	20Hz	2002-03-20 14:20:47	88	00:00:40.390000
Bp	20Hz	2002-03-20 14:21:00		00:00:13.119000	singlet
Bp	20Hz	2002-03-20 14:21:11	90	00:00:10.931000
Bp	20Hz	2002-03-20 14:21:25		00:00:13.119000
Bp	20Hz	2002-03-20 14:21:37	88	00:00:12.773000
Bp	20Hz	2002-03-20 14:21:50	90	00:00:13.003000
Bp	20Hz	2002-03-20 14:22:01	88	00:00:10.796000
Bp	20Hz	2002-03-20 14:22:14	87	00:00:13.118000
Bp	20Hz	2002-03-20 14:22:27	89	00:00:13.004000
Bp	20Hz	2002-03-20 14:22:42	88	00:00:14.729000
Bp	20Hz	2002-03-20 14:22:55	87	00:00:12.658000
Bp	20Hz	2002-03-20 14:23:08	87	00:00:13.463000
Bp	20Hz	2002-03-20 14:23:19	88	00:00:11.162000
Bp	20Hz	2002-03-20 14:23:32	89	00:00:12.889000
Bp	20Hz	2002-03-20 14:23:45	88	00:00:12.888000
Bp	20Hz	2002-03-20 14:23:58	89	00:00:12.940000
Bp	20Hz	2002-03-20 14:25:46	88	00:01:47.635000
Bp	20Hz	2002-03-20 14:25:57	89	00:00:11.737000	singlet
Bp	20Hz	2002-03-20 14:26:11	89	00:00:13.443000
Bp	20Hz	2002-03-20 14:26:24	87	00:00:13.349000
Bp	20Hz	2002-03-20 14:26:37	88	00:00:13.348000
Bp	20Hz	2002-03-20 14:26:49	90	00:00:11.968000
Bp	20Hz	2002-03-20 14:27:02	87	00:00:13.003000
Bp	20Hz	2002-03-20 14:27:15	87	00:00:13.003000
Bp	20Hz	2002-03-20 14:27:29	88	00:00:13.348000
Bp	20Hz	2002-03-20 14:27:42	87	00:00:13.234000
Bp	20Hz	2002-03-20 14:27:56	87	00:00:13.578000
Bp	20Hz	2002-03-20 14:28:20	88	00:00:24.375000
Bp	20Hz	2002-03-20 14:28:32	87	00:00:12.428000
Bp	20Hz	2002-03-20 14:28:59	88	00:00:26.467000
Bp	20Hz	2002-03-20 14:29:11	88	00:00:11.622000
Bp	20Hz	2002-03-20 14:29:23	88	00:00:12.543000
Bp	20Hz	2002-03-20 14:29:37	90	00:00:13.808000
Bp	20Hz	2002-03-20 14:30:01	87	00:00:24.375000
Bp	20Hz	2002-03-20 14:30:14	89	00:00:13.234000
Bp	20Hz	2002-03-20 14:30:26	90	00:00:11.277000
Bp	20Hz	2002-03-20 14:30:51	89	00:00:25.546000
Bp	20Hz	2002-03-20 14:31:08	89	00:00:17.146000
Bp	20Hz	2002-03-20 14:31:21	89	00:00:12.197000
Bp	20Hz	2002-03-20 14:31:33	89	00:00:12.658000
Bp	20Hz	2002-03-20 14:31:44	88	00:00:11.162000
Bp	20Hz	2002-03-20 14:31:58	88	00:00:13.119000
Bp	20Hz	2002-03-20 14:32:11	88	00:00:13.788000
Bp	20Hz	2002-03-20 14:32:25	87	00:00:13.233000
Bp	20Hz	2002-03-20 14:32:38	88	00:00:13.809000
Bp	20Hz	2002-03-20 14:32:52	88	00:00:13.923000
Bp	20Hz	2002-03-20 14:33:18	90	00:00:25.201000
Bp	20Hz	2002-03-20 14:33:31	90	00:00:13.003000
Bp	20Hz	2002-03-20 14:33:44	88	00:00:13.694000
Bp	20Hz	2002-03-20 14:33:55	89	00:00:10.817000
Bp	20Hz	2002-03-20 14:34:08	89	00:00:13.213000
Bp	20Hz	2002-03-20 14:34:21	89	00:00:13.003000
Bp	20Hz	2002-03-20 14:34:34	89	00:00:13.233000
Bp	20Hz	2002-03-20 14:34:47	87	00:00:12.888000
Bp	20Hz	2002-03-20 14:34:59	89	00:00:11.392000
Bp	20Hz	2002-03-20 14:35:24	88	00:00:24.971000
Bp	20Hz	2002-03-20 14:35:37	90	00:00:13.234000
Bp	20Hz	2002-03-20 14:35:50	88	00:00:12.773000
Bp	20Hz	2002-03-20 14:36:03	88	00:00:13.558000
Bp	20Hz	2002-03-20 14:36:32	87	00:00:28.653000
Bp	20Hz	2002-03-20 14:36:46	88	00:00:13.693000
Bp	20Hz	2002-03-20 14:36:59	88	00:00:13.694000
Bp	20Hz	2002-03-20 14:37:11	88	00:00:11.852000
Bp	20Hz	2002-03-20 14:37:24	90	00:00:13.234000
Bp	20Hz	2002-03-20 14:37:38	87	00:00:13.693000
Bp	20Hz	2002-03-20 14:37:53	90	00:00:14.384000
Bp	20Hz	2002-03-20 14:38:06	88	00:00:13.098000
Bp	20Hz	2002-03-20 14:38:19	87	00:00:13.118000
Bp	20Hz	2002-03-20 14:38:31	88	00:00:12.543000
Bp	20Hz	2002-03-20 14:38:45	87	00:00:13.349000
Bp	20Hz	2002-03-20 14:39:08	88	00:00:23.589000
Bp	20Hz	2002-03-20 14:39:20	89	00:00:11.623000
Bp	20Hz	2002-03-20 14:39:33	87	00:00:13.118000
Bp	20Hz	2002-03-20 14:39:46	88	00:00:13.003000
Bp	20Hz	2002-03-20 14:40:11		00:00:24.720000
Bp	20Hz	2002-03-20 14:40:24	89	00:00:13.234000
Bp	20Hz	2002-03-20 14:40:37	87	00:00:12.888000
Bp	20Hz	2002-03-20 14:40:48	88	00:00:11.277000
Bp	20Hz	2002-03-20 14:41:01	88	00:00:12.658000
Bp	20Hz	2002-03-20 14:41:14	88	00:00:13.118000
Bp	20Hz	2002-03-20 14:41:27	88	00:00:12.888000
Bp	20Hz	2002-03-20 14:41:48	90	00:00:21.634000
Bp	20Hz	2002-03-20 14:42:01	87	00:00:13.097000
Bp	20Hz	2002-03-20 14:42:15	88	00:00:13.119000
Bp	20Hz	2002-03-20 14:42:28	86	00:00:13.233000
Bp	20Hz	2002-03-20 14:42:41	90	00:00:13.003000
Bp	20Hz	2002-03-20 14:42:55	90	00:00:14.614000
Bp	20Hz	2002-03-20 14:43:08		00:00:12.773000
Bp	20Hz	2002-03-20 14:43:20		00:00:11.738000
Bp	20Hz	2002-03-20 14:43:28		00:00:08.170000
Bp	20Hz	2002-03-20 14:43:41	88	00:00:13.348000
Bp	20Hz	2002-03-20 16:51:34		02:07:52.866000
Bp	20Hz	2002-03-20 16:51:47		00:00:13.118000	singlet
Bp	20Hz	2002-03-20 16:51:59		00:00:11.214000
Bp	20Hz	2002-03-20 16:52:12		00:00:12.931000
Bp	20Hz	2002-03-20 16:52:25		00:00:13.003000
Bp	20Hz	2002-03-20 16:52:36		00:00:11.162000
Bp	20Hz	2002-03-20 16:52:49		00:00:13.003000
Bp	20Hz	2002-03-20 16:53:16		00:00:27.157000
Bp	20Hz	2002-03-20 16:53:29		00:00:12.888000
Bp	20Hz	2002-03-20 16:53:40		00:00:11.162000
Bp	20Hz	2002-03-20 16:53:53		00:00:13.234000
Bp	20Hz	2002-03-20 16:54:06		00:00:13.097000
Bp	20Hz	2002-03-20 16:54:47		00:00:40.851000
Bp	20Hz	2002-03-20 16:55:00		00:00:12.888000	singlet
Bp	20Hz	2002-03-20 16:55:14		00:00:14.384000
Bp	20Hz	2002-03-20 16:55:27		00:00:13.004000
Bp	20Hz	2002-03-20 16:55:41		00:00:13.463000
Bp	20Hz	2002-03-20 16:55:53		00:00:11.737000
Bp	20Hz	2002-03-20 16:56:05		00:00:12.638000
Bp	20Hz	2002-03-20 16:56:20		00:00:14.384000
Bp	20Hz	2002-03-20 16:56:30		00:00:10.356000
Bp	20Hz	2002-03-20 16:56:43		00:00:13.349000
Bp	20Hz	2002-03-20 16:56:55		00:00:11.277000
Bp	20Hz	2002-03-20 16:57:08		00:00:12.888000
Bp	20Hz	2002-03-20 16:57:35		00:00:27.526000
Bp	20Hz	2002-03-20 16:57:48		00:00:12.990000
Bp	20Hz	2002-03-20 16:58:13		00:00:24.697000
Bp	20Hz	2002-03-20 16:58:40		00:00:27.706000
Bp	20Hz	2002-03-20 16:58:53		00:00:12.646000
Bp	20Hz	2002-03-20 16:59:05		00:00:11.496000
Bp	20Hz	2002-03-20 16:59:18		00:00:13.910000
Bp	20Hz	2002-03-20 16:59:32		00:00:13.221000
Bp	20Hz	2002-03-20 16:59:43		00:00:11.266000
Bp	20Hz	2002-03-20 16:59:57		00:00:13.565000
Bp	20Hz	2002-03-20 17:06:09		00:06:12.282000
Bp	20Hz	2002-03-20 17:06:22		00:00:13.450000	singlet
Bp	20Hz	2002-03-20 17:06:35		00:00:12.761000
Bp	20Hz	2002-03-20 17:06:48		00:00:12.760000
Bp	20Hz	2002-03-20 17:06:59		00:00:11.612000
Bp	20Hz	2002-03-20 17:07:12		00:00:12.645000
Bp	20Hz	2002-03-20 17:07:23		00:00:11.381000
Bp	20Hz	2002-03-20 17:07:37		00:00:13.221000
Bp	20Hz	2002-03-20 17:07:50		00:00:13.795000
Bp	20Hz	2002-03-20 17:08:04		00:00:13.661000
Bp	20Hz	2002-03-20 17:08:17		00:00:12.761000
Bp	20Hz	2002-03-20 17:08:29		00:00:12.531000
Bp	20Hz	2002-03-20 17:08:44		00:00:14.485000
Bp	20Hz	2002-03-20 17:08:53		00:00:09.542000
Bp	20Hz	2002-03-20 17:09:07		00:00:13.105000
Bp	20Hz	2002-03-20 17:09:19		00:00:12.876000
Bp	20Hz	2002-03-20 17:09:30		00:00:10.691000
Bp	20Hz	2002-03-20 17:09:44		00:00:13.681000
Bp	20Hz	2002-03-20 17:13:52		00:04:07.932000
Bp	20Hz	2002-03-20 17:14:03		00:00:11.247000	singlet
Bp	20Hz	2002-03-20 17:14:16		00:00:13.105000
Bp	20Hz	2002-03-20 17:14:29		00:00:13.221000
Bp	20Hz	2002-03-20 17:14:42		00:00:12.875000
Bp	20Hz	2002-03-20 17:14:53		00:00:10.807000
Bp	20Hz	2002-03-20 17:15:06		00:00:13.335000
Bp	20Hz	2002-03-20 17:15:19		00:00:12.991000
Bp	20Hz	2002-03-20 17:15:31		00:00:11.726000
Bp	20Hz	2002-03-20 17:15:43		00:00:12.416000
Bp	20Hz	2002-03-20 17:16:12		00:00:28.146000
Bp	20Hz	2002-03-20 17:16:25		00:00:13.220000
Bp	20Hz	2002-03-20 17:16:36		00:00:11.381000
Bp	20Hz	2002-03-20 17:16:49		00:00:13.106000
Bp	20Hz	2002-03-20 17:17:17		00:00:27.361000
Bp	20Hz	2002-03-20 17:17:29		00:00:12.301000
Bp	20Hz	2002-03-20 17:17:41		00:00:11.956000
Bp	20Hz	2002-03-20 17:17:54		00:00:13.335000
Bp	20Hz	2002-03-20 17:18:07		00:00:12.626000
Bp	20Hz	2002-03-20 17:18:18		00:00:11.381000
Bp	20Hz	2002-03-20 17:18:32		00:00:13.451000
Bp	20Hz	2002-03-20 17:20:18		00:01:46.090000
Bp	20Hz	2002-03-20 17:20:31		00:00:13.105000	singlet
Bp	20Hz	2002-03-20 17:20:42		00:00:11.151000
Bp	20Hz	2002-03-20 17:20:56		00:00:13.796000
Bp	20Hz	2002-03-20 17:21:09		00:00:12.990000
Bp	20Hz	2002-03-20 17:21:20		00:00:10.692000
Bp	20Hz	2002-03-20 17:21:33		00:00:13.565000
Bp	20Hz	2002-03-20 17:21:46		00:00:12.761000
Bp	20Hz	2002-03-20 17:21:57		00:00:11.036000
Bp	20Hz	2002-03-20 17:22:10		00:00:13.201000
Bp	20Hz	2002-03-20 17:22:38		00:00:27.476000
Bp	20Hz	2002-03-20 17:22:51		00:00:13.105000
Bp	20Hz	2002-03-20 17:23:03		00:00:12.301000
Bp	20Hz	2002-03-20 17:23:16		00:00:13.221000
Bp	20Hz	2002-03-20 17:23:27		00:00:10.576000
Bp	20Hz	2002-03-20 17:23:40		00:00:13.566000
Bp	20Hz	2002-03-20 17:23:53		00:00:12.875000
Bp	20Hz	2002-03-20 17:24:17		00:00:23.893000
Bp	20Hz	2002-03-20 17:24:45		00:00:27.820000
Bp	20Hz	2002-03-20 17:24:58		00:00:12.876000
Bp	20Hz	2002-03-20 17:25:09		00:00:11.496000
Bp	20Hz	2002-03-20 17:25:22		00:00:12.531000
Bp	20Hz	2002-03-20 17:25:46		00:00:24.257000
Bp	20Hz	2002-03-20 17:26:14		00:00:27.571000
Bp	20Hz	2002-03-20 17:26:27		00:00:13.220000
Bp	20Hz	2002-03-20 17:26:38		00:00:10.922000
Bp	20Hz	2002-03-20 17:26:51		00:00:12.875000
Bp	20Hz	2002-03-20 17:27:02		00:00:11.612000
Bp	20Hz	2002-03-20 17:27:15		00:00:12.760000
Bp	20Hz	2002-03-20 17:27:28		00:00:12.646000
Bp	20Hz	2002-03-20 17:27:41		00:00:12.876000
Bp	20Hz	2002-03-20 17:48:06	88	00:20:25.846000
Bp	20Hz	2002-03-20 17:48:20	89	00:00:13.106000	singlet
Bp	20Hz	2002-03-20 17:48:32	88	00:00:12.761000
Bp	20Hz	2002-03-20 17:48:46		00:00:13.450000
Bp	20Hz	2002-03-20 17:48:59	91	00:00:13.106000
Bp	20Hz	2002-03-20 17:49:13	90	00:00:14.140000
Bp	20Hz	2002-03-20 17:49:25	88	00:00:12.416000
Bp	20Hz	2002-03-20 17:49:39	89	00:00:13.335000
Bp	20Hz	2002-03-20 17:49:51	88	00:00:12.646000
Bp	20Hz	2002-03-20 17:50:04	89	00:00:12.741000
Bp	20Hz	2002-03-20 17:50:17		00:00:12.646000
Bp	20Hz	2002-03-20 17:50:29		00:00:12.531000
Bp	20Hz	2002-03-20 17:50:40		00:00:11.036000
Bp	20Hz	2002-03-20 17:50:56		00:00:16.095000
Bp	20Hz	2002-03-20 17:51:10		00:00:13.680000
Bp	20Hz	2002-03-20 17:51:22		00:00:11.726000
Bp	20Hz	2002-03-20 17:51:35		00:00:12.761000
Bp	20Hz	2002-03-20 17:51:47		00:00:12.531000
Bp	20Hz	2002-03-20 17:52:00	90	00:00:13.315000
Bp	20Hz	2002-03-20 17:52:16		00:00:15.865000
Bp	20Hz	2002-03-20 17:52:29		00:00:12.646000
Bp	20Hz	2002-03-20 17:52:42		00:00:13.105000
Bp	20Hz	2002-03-20 17:52:52		00:00:10.462000
Bp	20Hz	2002-03-20 17:53:07		00:00:14.140000
Bp	20Hz	2002-03-20 17:53:20		00:00:12.876000
Bp	20Hz	2002-03-20 17:54:13		00:00:53.322000
Bp	20Hz	2002-03-20 17:54:26		00:00:13.221000	singlet
Bp	20Hz	2002-03-20 17:54:39		00:00:13.105000
Bp	20Hz	2002-03-20 17:54:53		00:00:13.566000
Bp	20Hz	2002-03-20 17:55:06		00:00:12.990000
Bp	20Hz	2002-03-20 17:55:20		00:00:14.371000
Bp	20Hz	2002-03-20 17:55:32		00:00:11.496000
Bp	20Hz	2002-03-20 17:55:45		00:00:13.220000
Bp	20Hz	2002-03-20 17:55:58		00:00:13.048000
Bp	20Hz	2002-03-20 17:56:11		00:00:13.144000
Bp	20Hz	2002-03-20 17:56:22		00:00:11.036000
Bp	20Hz	2002-03-20 17:56:35		00:00:13.336000
Bp	20Hz	2002-03-20 17:56:53		00:00:18.049000
Bp	20Hz	2002-03-20 17:57:06		00:00:12.530000
Bp	20Hz	2002-03-20 17:57:19		00:00:13.106000
Bp	20Hz	2002-03-20 17:57:32		00:00:13.221000
Bp	20Hz	2002-03-20 17:57:45		00:00:12.990000
Bp	20Hz	2002-03-20 17:58:12	88	00:00:26.996000
Bp	20Hz	2002-03-20 17:58:26	89	00:00:13.796000
Bp	20Hz	2002-03-20 17:58:38	90	00:00:11.496000
Bp	20Hz	2002-03-20 17:58:51	89	00:00:12.991000
Bp	20Hz	2002-03-20 17:59:04	88	00:00:13.795000
Bp	20Hz	2002-03-20 17:59:18	90	00:00:13.565000
Bp	20Hz	2002-03-20 17:59:27	88	00:00:09.427000
Bp	20Hz	2002-03-20 17:59:41	88	00:00:13.681000
Bp	20Hz	2002-03-20 17:59:52	90	00:00:11.151000
Bp	20Hz	2002-03-20 18:00:10	88	00:00:17.684000
Bp	20Hz	2002-03-20 18:00:22	88	00:00:12.646000
Bp	20Hz	2002-03-20 18:34:13	90	00:33:50.113000
Bp	20Hz	2002-03-20 18:34:24	90	00:00:11.266000	triplet
Bp	20Hz	2002-03-20 18:34:36	89	00:00:12.531000
Bp	20Hz	2002-03-20 18:34:48	90	00:00:11.266000
Bp	20Hz	2002-03-20 18:35:00	90	00:00:12.416000
Bp	20Hz	2002-03-20 18:35:13	88	00:00:13.221000
Bp	20Hz	2002-03-20 18:35:24	92	00:00:11.036000
Bp	20Hz	2002-03-20 18:35:38	89	00:00:13.681000
Bp	20Hz	2002-03-20 18:35:51	90	00:00:12.760000
Bp	20Hz	2002-03-20 18:36:02	89	00:00:10.902000
Bp	20Hz	2002-03-20 18:36:15	89	00:00:13.220000
Bp	20Hz	2002-03-20 18:36:26	89	00:00:11.267000
Bp	20Hz	2002-03-20 18:36:39	90	00:00:12.875000
Bp	20Hz	2002-03-20 18:36:53	89	00:00:14.141000
Bp	20Hz	2002-03-20 18:38:42	90	00:01:49.078000
Bp	20Hz	2002-03-20 18:38:54	89	00:00:11.267000	singlet
Bp	20Hz	2002-03-20 18:39:05	89	00:00:11.381000
Bp	20Hz	2002-03-20 18:39:17	91	00:00:12.301000
Bp	20Hz	2002-03-20 18:39:30	89	00:00:12.875000
Bp	20Hz	2002-03-20 18:39:42		00:00:12.071000
Bp	20Hz	2002-03-20 18:39:55	89	00:00:12.991000
Bp	20Hz	2002-03-20 18:40:06	88	00:00:10.901000
Bp	20Hz	2002-03-20 18:40:19	90	00:00:12.761000
Bp	20Hz	2002-03-20 18:40:31	88	00:00:11.956000
Bp	20Hz	2002-03-20 18:40:44	89	00:00:12.761000
Bp	20Hz	2002-03-20 18:40:56	88	00:00:12.531000
Bp	20Hz	2002-03-20 18:41:09	89	00:00:12.645000
Bp	20Hz	2002-03-20 18:41:22	90	00:00:13.106000
Bp	20Hz	2002-03-20 18:41:32	90	00:00:10.462000
Bp	20Hz	2002-03-20 18:41:45	89	00:00:12.990000
Bp	20Hz	2002-03-20 18:41:56	90	00:00:11.036000
Bp	20Hz	2002-03-20 18:42:08	88	00:00:11.937000
Bp	20Hz	2002-03-20 18:42:21	88	00:00:12.990000
Bp	20Hz	2002-03-20 18:42:33	87	00:00:11.841000
Bp	20Hz	2002-03-20 18:42:56	89	00:00:22.763000
Bp	20Hz	2002-03-20 18:43:09	88	00:00:12.990000
Bp	20Hz	2002-03-20 18:43:20	88	00:00:11.267000
Bp	20Hz	2002-03-20 18:43:33	88	00:00:13.105000
Bp	20Hz	2002-03-20 18:43:46	88	00:00:13.106000
Bp	20Hz	2002-03-20 18:44:16	88	00:00:29.410000
Bp	20Hz	2002-03-20 18:44:28	91	00:00:12.646000
Bp	20Hz	2002-03-20 18:44:40	88	00:00:11.381000
Bp	20Hz	2002-03-20 18:44:52	91	00:00:12.531000
Bp	20Hz	2002-03-20 18:46:34	88	00:01:41.376000
Bp	20Hz	2002-03-20 18:46:47	88	00:00:13.106000	triplet
Bp	20Hz	2002-03-20 18:46:58	91	00:00:11.151000
Bp	20Hz	2002-03-20 18:47:10	90	00:00:12.416000
Bp	20Hz	2002-03-20 18:47:21	92	00:00:11.151000
Bp	20Hz	2002-03-20 18:47:34	88	00:00:12.301000
Bp	20Hz	2002-03-20 18:47:47	88	00:00:13.336000
Bp	20Hz	2002-03-20 18:48:11	90	00:00:24.122000
Bp	20Hz	2002-03-20 18:48:23	88	00:00:11.496000
Bp	20Hz	2002-03-20 18:48:34	88	00:00:11.381000
Bp	20Hz	2002-03-20 18:48:48	90	00:00:13.565000
Bp	20Hz	2002-03-20 18:48:59	88	00:00:11.382000
Bp	20Hz	2002-03-20 18:49:11	90	00:00:11.611000
Bp	20Hz	2002-03-20 18:49:25	89	00:00:13.910000
Bp	20Hz	2002-03-20 18:49:36	89	00:00:11.036000
Bp	20Hz	2002-03-20 18:49:48	88	00:00:12.761000
Bp	20Hz	2002-03-20 18:50:00	89	00:00:12.051000
Bp	20Hz	2002-03-20 18:50:12	90	00:00:11.152000
Bp	20Hz	2002-03-20 18:50:24	89	00:00:12.645000
Bp	20Hz	2002-03-20 18:50:37	89	00:00:13.106000
Bp	20Hz	2002-03-20 18:50:49	90	00:00:11.266000
Bp	20Hz	2002-03-20 18:51:02	88	00:00:13.451000
Bp	20Hz	2002-03-20 18:51:26	91	00:00:23.912000
Bp	20Hz	2002-03-20 18:51:40	88	00:00:14.140000
Bp	20Hz	2002-03-20 18:51:51	88	00:00:11.381000
Bp	20Hz	2002-03-20 18:52:04	91	00:00:12.051000
Bp	20Hz	2002-03-20 18:52:16	89	00:00:12.186000
Bp	20Hz	2002-03-20 18:52:27	88	00:00:11.266000
Bp	20Hz	2002-03-20 18:54:46	88	00:02:19.429000
Bp	20Hz	2002-03-20 18:54:58	90	00:00:11.956000	doublet
Bp	20Hz	2002-03-20 18:55:11	89	00:00:12.301000
Bp	20Hz	2002-03-20 18:55:22	91	00:00:11.151000
Bp	20Hz	2002-03-20 18:55:35	90	00:00:13.106000
Bp	20Hz	2002-03-20 18:55:48	88	00:00:12.760000
Bp	20Hz	2002-03-20 18:56:00		00:00:12.741000
Bp	20Hz	2002-03-20 18:56:12	90	00:00:11.841000
Bp	20Hz	2002-03-20 18:56:38	89	00:00:25.867000
Bp	20Hz	2002-03-20 18:56:52	89	00:00:13.565000
Bp	20Hz	2002-03-20 18:57:03	91	00:00:11.151000
Bp	20Hz	2002-03-20 18:57:15	91	00:00:12.531000
Bp	20Hz	2002-03-20 18:57:27	92	00:00:11.151000
Bp	20Hz	2002-03-20 18:57:39	88	00:00:12.876000
Bp	20Hz	2002-03-20 18:57:50	91	00:00:11.036000
Bp	20Hz	2002-03-20 18:58:02	89	00:00:11.362000
Bp	20Hz	2002-03-20 18:58:14	89	00:00:12.646000
Bp	20Hz	2002-03-20 18:58:28	88	00:00:13.105000
Bp	20Hz	2002-03-20 18:58:39	90	00:00:11.841000
Bp	20Hz	2002-03-20 18:58:51	88	00:00:11.496000
Bp	20Hz	2002-03-20 18:59:04	87	00:00:13.451000
Bp	20Hz	2002-03-20 18:59:18	88	00:00:13.450000
Bp	20Hz	2002-03-20 18:59:30	91	00:00:11.726000
Bp	20Hz	2002-03-20 18:59:43	89	00:00:12.991000
Bp	20Hz	2002-03-20 18:59:54	89	00:00:11.266000
Bp	20Hz	2002-03-20 19:00:05	90	00:00:11.132000
Bp	20Hz	2002-03-20 19:00:18	88	00:00:13.220000
Bp	20Hz	2002-03-20 19:00:30	88	00:00:11.841000
Bp	20Hz	2002-03-20 19:00:42	91	00:00:12.186000
Bp	20Hz	2002-03-20 19:00:51	88	00:00:08.967000
Bp	20Hz	2002-03-20 19:01:08	87	00:00:17.015000
Bp	20Hz	2002-03-20 19:01:21	88	00:00:12.875000
Bp	20Hz	2002-03-20 19:01:33	88	00:00:11.726000
Bp	20Hz	2002-03-20 19:01:45		00:00:12.301000
Bp	20Hz	2002-03-20 19:01:58	89	00:00:13.277000
Bp	20Hz	2002-03-20 19:02:12		00:00:13.260000
Bp	20Hz	2002-03-20 19:02:23		00:00:11.496000
Bp	20Hz	2002-03-20 19:02:37	89	00:00:13.910000
Bp	20Hz	2002-03-20 19:02:50	89	00:00:12.876000
Bp	20Hz	2002-03-20 19:03:02	88	00:00:11.956000
Bp	20Hz	2002-03-20 19:03:13	90	00:00:11.036000
Bp	20Hz	2002-03-20 19:03:26	90	00:00:13.106000
Bp	20Hz	2002-03-20 19:03:40	88	00:00:13.795000
Bp	20Hz	2002-03-20 19:03:51	88	00:00:11.611000
Bp	20Hz	2002-03-20 19:04:04	88	00:00:12.396000
Bp	20Hz	2002-03-20 19:04:18	89	00:00:13.911000
Bp	20Hz	2002-03-20 19:04:29	86	00:00:11.036000
Bp	20Hz	2002-03-20 19:04:42	88	00:00:13.220000
Bp	20Hz	2002-03-20 19:04:58	88	00:00:16.325000
Bp	20Hz	2002-03-20 19:05:07		00:00:08.277000
Bp	20Hz	2002-03-20 19:05:20		00:00:13.106000
Bp	20Hz	2002-03-20 19:05:31		00:00:11.841000
Bp	20Hz	2002-03-20 19:05:44		00:00:12.646000
Bp	20Hz	2002-03-20 19:05:55		00:00:11.381000
Bp	20Hz	2002-03-20 19:06:09		00:00:13.431000
Bp	20Hz	2002-03-20 19:06:22		00:00:13.220000
Bp	20Hz	2002-03-20 19:06:38	88	00:00:15.865000
Bp	20Hz	2002-03-20 19:06:48	89	00:00:10.231000
Bp	20Hz	2002-03-20 19:07:01	88	00:00:13.221000
Bp	20Hz	2002-03-20 19:07:15	90	00:00:13.565000
Bp	20Hz	2002-03-20 19:07:30	87	00:00:15.060000
Bp	20Hz	2002-03-20 19:07:43		00:00:12.761000
Bp	20Hz	2002-03-20 19:07:56		00:00:13.335000
Bp	20Hz	2002-03-20 19:08:10	91	00:00:14.006000
Bp	20Hz	2002-03-20 19:08:22	89	00:00:12.071000
Bp	20Hz	2002-03-20 19:08:36	87	00:00:13.795000
Bp	20Hz	2002-03-20 19:08:49	90	00:00:12.761000
Bp	20Hz	2002-03-20 19:09:02	89	00:00:13.221000
Bp	20Hz	2002-03-20 19:09:15	88	00:00:12.990000
Bp	20Hz	2002-03-20 19:09:26	91	00:00:11.381000
Bp	20Hz	2002-03-20 19:09:39	90	00:00:12.646000
Bp	20Hz	2002-03-20 19:09:53	91	00:00:14.255000
Bp	20Hz	2002-03-20 19:10:03	90	00:00:09.752000
Bp	20Hz	2002-03-20 19:11:08		00:01:04.609000
Bp	20Hz	2002-03-20 19:11:20	90	00:00:12.186000	singlet
Bp	20Hz	2002-03-20 19:11:26		00:00:06.093000
Bp	20Hz	2002-03-20 19:11:39		00:00:13.335000
Bp	20Hz	2002-03-20 19:11:53		00:00:13.221000
Bp	20Hz	2002-03-20 19:12:06	89	00:00:13.660000
Bp	20Hz	2002-03-20 19:12:20	88	00:00:13.681000
Bp	20Hz	2002-03-20 19:12:33	88	00:00:13.450000
Bp	20Hz	2002-03-20 19:12:46	89	00:00:13.106000
Bp	20Hz	2002-03-20 19:12:59	90	00:00:12.876000
Bp	20Hz	2002-03-20 19:13:14	92	00:00:14.715000
Bp	20Hz	2002-03-20 19:13:28	89	00:00:13.565000
Bp	20Hz	2002-03-20 19:13:41	87	00:00:13.336000
Bp	20Hz	2002-03-20 19:13:54	89	00:00:13.565000
Bp	20Hz	2002-03-20 19:14:11		00:00:16.650000
Bp	20Hz	2002-03-20 19:14:25		00:00:13.565000
Bp	20Hz	2002-03-20 19:14:38	86	00:00:13.106000
Bp	20Hz	2002-03-20 19:15:05	88	00:00:27.016000
Bp	20Hz	2002-03-20 19:15:18	87	00:00:13.335000
Bp	20Hz	2002-03-20 19:15:44	89	00:00:26.097000
Bp	20Hz	2002-03-20 19:15:57	89	00:00:12.415000
Bp	20Hz	2002-03-20 19:16:08	90	00:00:11.822000
Bp	20Hz	2002-03-20 19:16:28	88	00:00:19.428000
Bp	20Hz	2002-03-20 19:16:41	88	00:00:13.566000
Bp	20Hz	2002-03-20 19:16:54	89	00:00:12.760000
Bp	20Hz	2002-03-20 19:17:06	87	00:00:11.381000
Bp	20Hz	2002-03-20 19:17:18	89	00:00:12.876000
Bp	20Hz	2002-03-20 19:17:30	88	00:00:11.496000
Bp	20Hz	2002-03-20 19:17:43	88	00:00:13.221000
Bp	20Hz	2002-03-20 19:17:54	87	00:00:10.691000
Bp	20Hz	2002-03-20 19:18:06	89	00:00:11.937000
Bp	20Hz	2002-03-20 19:18:14	88	00:00:07.702000
Bp	20Hz	2002-03-20 19:18:25	91	00:00:11.266000
Bp	20Hz	2002-03-20 19:18:39	89	00:00:14.485000
Bp	20Hz	2002-03-20 19:18:52	90	00:00:12.876000
Bp	20Hz	2002-03-20 19:19:04	87	00:00:11.496000
Bp	20Hz	2002-03-20 19:19:27	86	00:00:23.567000
Bp	20Hz	2002-03-20 19:19:54	91	00:00:26.671000
Bp	20Hz	2002-03-20 19:20:08	88	00:00:14.466000
Bp	20Hz	2002-03-20 19:20:31	89	00:00:22.762000
Bp	20Hz	2002-03-20 19:20:45	87	00:00:13.451000
Bp	20Hz	2002-03-20 19:21:02		00:00:17.244000
Bp	20Hz	2002-03-20 19:21:15		00:00:13.335000
Bp	20Hz	2002-03-20 19:21:27		00:00:11.611000
Bp	20Hz	2002-03-20 19:21:41	88	00:00:13.796000
Bp	20Hz	2002-03-20 19:21:54	90	00:00:12.990000
Bp	20Hz	2002-03-20 19:22:07		00:00:13.546000
Bp	20Hz	2002-03-20 19:22:35		00:00:28.166000
Bp	20Hz	2002-03-20 19:22:48		00:00:12.760000
Bp	20Hz	2002-03-20 19:23:01		00:00:12.991000
Bp	20Hz	2002-03-20 19:23:12		00:00:11.381000
Bp	20Hz	2002-03-20 19:23:25		00:00:12.646000
Bp	20Hz	2002-03-20 19:23:37		00:00:12.071000
Bp	20Hz	2002-03-20 19:23:50		00:00:12.646000
Bp	20Hz	2002-03-20 19:24:03	88	00:00:13.315000
Bp	20Hz	2002-03-20 19:24:17	90	00:00:13.566000
Bp	20Hz	2002-03-20 19:24:31		00:00:14.485000
Bp	20Hz	2002-03-20 19:24:45		00:00:13.795000
Bp	20Hz	2002-03-20 19:24:59		00:00:14.026000
Bp	20Hz	2002-03-20 19:25:13		00:00:13.795000
Bp	20Hz	2002-03-20 19:25:24	89	00:00:11.496000
Bp	20Hz	2002-03-20 19:25:47	89	00:00:22.303000
Bp	20Hz	2002-03-20 19:26:00	88	00:00:13.047000
Bp	20Hz	2002-03-20 19:26:10	89	00:00:10.270000
Bp	20Hz	2002-03-20 19:26:22	88	00:00:11.841000
Bp	20Hz	2002-03-20 19:26:35	89	00:00:13.221000
Bp	20Hz	2002-03-20 19:26:47	90	00:00:11.726000
Bp	20Hz	2002-03-20 19:27:10	90	00:00:23.797000
Bp	20Hz	2002-03-20 19:27:23	90	00:00:12.990000
Bp	20Hz	2002-03-20 19:27:35	88	00:00:11.956000
Bp	20Hz	2002-03-20 19:27:48	88	00:00:13.106000
Bp	20Hz	2002-03-20 19:28:02	88	00:00:13.316000
Bp	20Hz	2002-03-20 19:28:16	90	00:00:13.795000
Bp	20Hz	2002-03-20 19:28:40	90	00:00:24.832000
Bp	20Hz	2002-03-20 19:28:54	90	00:00:13.220000
Bp	20Hz	2002-03-20 19:29:07	89	00:00:13.336000
Bp	20Hz	2002-03-20 19:29:20	89	00:00:13.336000
Bp	20Hz	2002-03-20 19:29:40	89	00:00:19.198000
Bp	20Hz	2002-03-20 19:30:07	87	00:00:27.916000
Bp	20Hz	2002-03-20 19:30:21	88	00:00:13.221000
Bp	20Hz	2002-03-20 19:30:34	88	00:00:12.875000
Bp	20Hz	2002-03-20 19:30:47	87	00:00:13.451000
Bp	20Hz	2002-03-20 19:31:00	89	00:00:13.105000
Bp	20Hz	2002-03-20 19:31:13	88	00:00:13.221000
Bp	20Hz	2002-03-20 19:31:24	88	00:00:10.691000
Bp	20Hz	2002-03-20 19:31:35	90	00:00:11.496000
Bp	20Hz	2002-03-20 19:31:46	89	00:00:10.347000
Bp	20Hz	2002-03-20 19:31:58	90	00:00:12.357000
Bp	20Hz	2002-03-20 19:32:10	88	00:00:11.305000
Bp	20Hz	2002-03-20 19:32:22	89	00:00:12.991000
Bp	20Hz	2002-03-20 19:32:37	89	00:00:14.715000
Bp	20Hz	2002-03-20 19:32:50	88	00:00:13.221000
Bp	20Hz	2002-03-20 19:33:03	90	00:00:12.300000
Bp	20Hz	2002-03-20 19:33:16	88	00:00:12.991000
Bp	20Hz	2002-03-20 19:33:27	90	00:00:11.036000
Bp	20Hz	2002-03-20 19:33:39	89	00:00:11.841000
Bp	20Hz	2002-03-20 19:33:53	90	00:00:14.026000
Bp	20Hz	2002-03-20 19:34:06	91	00:00:13.201000
Bp	20Hz	2002-03-20 19:48:41	88	00:14:34.718000
Bp	20Hz	2002-03-20 19:48:54	88	00:00:13.450000	singlet
Bp	20Hz	2002-03-20 19:49:06	88	00:00:11.726000
Bp	20Hz	2002-03-20 19:49:18	88	00:00:12.186000
Bp	20Hz	2002-03-20 19:49:32	86	00:00:13.911000
Bp	20Hz	2002-03-20 19:49:46		00:00:13.910000
Bp	20Hz	2002-03-20 19:49:58	87	00:00:12.232000
Bp	20Hz	2002-03-20 19:50:11	87	00:00:13.270000
Bp	20Hz	2002-03-20 19:50:39	89	00:00:27.820000
Bp	20Hz	2002-03-20 19:50:51	88	00:00:12.301000
Bp	20Hz	2002-03-20 19:51:03	90	00:00:11.611000
Bp	20Hz	2002-03-20 20:09:51		00:18:48.054000
Bp	20Hz	2002-03-20 20:10:04		00:00:13.201000	singlet
Bp	20Hz	2002-03-20 20:10:32	86	00:00:28.051000
Bp	20Hz	2002-03-20 20:10:46	87	00:00:13.565000
Bp	20Hz	2002-03-20 20:10:59	87	00:00:12.876000
Bp	20Hz	2002-03-20 20:11:18	90	00:00:18.853000
Bp	20Hz	2002-03-20 20:11:31	88	00:00:13.451000
Bp	20Hz	2002-03-20 20:11:44	88	00:00:12.646000
Bp	20Hz	2002-03-20 20:11:56	89	00:00:12.645000
Bp	20Hz	2002-03-20 20:12:20	87	00:00:24.008000
Bp	20Hz	2002-03-20 20:12:33	88	00:00:13.105000
Bp	20Hz	2002-03-20 20:12:52	87	00:00:18.279000
Bp	20Hz	2002-03-20 20:13:05	89	00:00:13.451000
Bp	20Hz	2002-03-20 20:13:19	87	00:00:14.140000
Bp	20Hz	2002-03-20 20:13:32	88	00:00:13.105000
Bp	20Hz	2002-03-20 20:13:47	88	00:00:14.486000
Bp	20Hz	2002-03-20 20:14:01	88	00:00:13.890000
Bp	20Hz	2002-03-20 20:14:16	89	00:00:14.830000
Bp	20Hz	2002-03-20 20:14:27	88	00:00:11.266000
Bp	20Hz	2002-03-20 20:14:40	90	00:00:13.336000
Bp	20Hz	2002-03-20 20:15:10	88	00:00:29.315000
Bp	20Hz	2002-03-20 20:15:24	88	00:00:14.255000
Bp	20Hz	2002-03-20 20:15:37	88	00:00:12.991000
Bp	20Hz	2002-03-20 20:15:49	88	00:00:11.956000
Bp	20Hz	2002-03-20 21:33:43	87	01:17:53.792000
Bp	20Hz	2002-03-20 21:33:56	86	00:00:13.336000	singlet
Bp	20Hz	2002-03-20 21:34:09	88	00:00:13.315000
Bp	20Hz	2002-03-20 21:34:22	88	00:00:12.991000
Bp	20Hz	2002-03-20 21:34:36	86	00:00:13.451000
Bp	20Hz	2002-03-20 21:35:02	87	00:00:26.441000
Bp	20Hz	2002-03-20 21:35:15	87	00:00:13.450000
Bp	20Hz	2002-03-20 21:35:44	86	00:00:28.626000
Bp	20Hz	2002-03-20 21:35:57	86	00:00:12.990000
Bp	20Hz	2002-03-20 21:36:11	89	00:00:13.431000
Bp	20Hz	2002-03-20 21:36:24	87	00:00:13.680000
Bp	20Hz	2002-03-20 21:36:38	86	00:00:13.336000
Bp	20Hz	2002-03-20 21:37:05	87	00:00:27.591000
Bp	20Hz	2002-03-20 21:37:32	88	00:00:26.671000
Bp	20Hz	2002-03-20 21:37:45	85	00:00:13.335000
Bp	20Hz	2002-03-20 23:50:10		02:12:24.927000
Bp	20Hz	2002-03-20 23:50:23		00:00:12.761000	singlet
Bp	20Hz	2002-03-20 23:50:36		00:00:13.335000
Bp	20Hz	2002-03-20 23:50:47	88	00:00:11.267000
Bp	20Hz	2002-03-20 23:51:00		00:00:12.990000
Bp	20Hz	2002-03-20 23:51:14	89	00:00:13.451000
Bp	20Hz	2002-03-20 23:51:27	88	00:00:13.220000
Bp	20Hz	2002-03-20 23:51:41	88	00:00:13.451000
Bp	20Hz	2002-03-20 23:51:54	88	00:00:13.220000
Bp	20Hz	2002-03-20 23:52:18	88	00:00:24.008000
Bp	20Hz	2002-03-20 23:52:31	89	00:00:13.105000
Bp	20Hz	2002-03-20 23:52:44	88	00:00:12.991000
Bp	20Hz	2002-04-02 01:02:30
Bp	20Hz	2002-04-02 01:02:43		00:00:12.888000	singlet
Bp	20Hz	2002-04-02 01:02:56		00:00:13.118000
Bp	20Hz	2002-04-02 01:03:07		00:00:10.932000
Bp	20Hz	2002-04-02 01:03:20		00:00:13.003000
Bp	20Hz	2002-04-02 01:03:47		00:00:26.927000
Bp	20Hz	2002-04-02 01:04:00		00:00:13.098000
Bp	20Hz	2002-04-02 01:04:12		00:00:11.507000
Bp	20Hz	2002-04-02 01:04:25		00:00:13.003000
Bp	20Hz	2002-04-02 01:04:38		00:00:13.579000
Bp	20Hz	2002-04-02 01:04:50		00:00:11.162000
Bp	20Hz	2002-04-02 01:05:03		00:00:13.578000
Bp	20Hz	2002-04-02 01:05:16		00:00:13.349000
Bp	20Hz	2002-04-02 01:05:28		00:00:11.392000
Bp	20Hz	2002-04-02 01:05:41		00:00:12.773000
Bp	20Hz	2002-04-02 01:05:54		00:00:13.233000
Bp	20Hz	2002-04-02 01:08:28		00:02:34.616000
Bp	20Hz	2002-04-02 01:08:40		00:00:11.738000	singlet
Bp	20Hz	2002-04-02 01:08:53		00:00:13.003000
Bp	20Hz	2002-04-02 01:09:04		00:00:11.277000
Bp	20Hz	2002-04-02 01:09:18		00:00:13.118000
Bp	20Hz	2002-04-02 01:09:30		00:00:12.083000
Bp	20Hz	2002-04-02 01:09:43		00:00:13.118000
Bp	20Hz	2002-04-02 01:09:56		00:00:13.234000
Bp	20Hz	2002-04-02 01:10:09		00:00:12.867000
Bp	20Hz	2002-04-02 01:15:39		00:05:30.562000
Bp	20Hz	2002-04-02 01:15:52		00:00:12.658000	singlet
Bp	20Hz	2002-04-02 01:16:04		00:00:11.717000
Bp	20Hz	2002-04-02 01:16:17		00:00:13.118000
Bp	20Hz	2002-04-02 01:16:41		00:00:24.280000
Bp	20Hz	2002-04-02 01:16:54		00:00:13.004000
Bp	20Hz	2002-04-02 01:17:07		00:00:13.003000
Bp	20Hz	2002-04-02 01:17:31		00:00:23.935000
Bp	20Hz	2002-04-02 01:17:56		00:00:24.625000
Bp	20Hz	2002-04-02 01:18:09		00:00:12.983000
Bp	20Hz	2002-04-02 01:18:21		00:00:11.737000
Bp	20Hz	2002-04-02 01:18:33		00:00:12.658000
Bp	20Hz	2002-04-02 04:09:28		02:50:54.430000
Bp	20Hz	2002-04-02 04:09:39		00:00:11.737000	singlet
Bp	20Hz	2002-04-02 04:09:52		00:00:12.658000
Bp	20Hz	2002-04-02 04:10:05		00:00:13.213000
Bp	20Hz	2002-04-02 04:10:32		00:00:26.927000
Bp	20Hz	2002-04-02 04:10:45		00:00:12.888000
Bp	20Hz	2002-04-02 04:10:58		00:00:13.348000
Bp	20Hz	2002-04-02 04:11:09		00:00:10.472000
Bp	20Hz	2002-04-02 04:11:23		00:00:13.693000
Bp	20Hz	2002-04-02 04:11:36		00:00:13.004000
Bp	20Hz	2002-04-02 04:11:49		00:00:13.003000
Bp	20Hz	2002-04-02 04:12:15		00:00:26.331000
Bp	20Hz	2002-04-02 04:12:26		00:00:11.392000
Bp	20Hz	2002-04-02 04:12:39		00:00:12.888000
Bp	20Hz	2002-04-02 04:12:50		00:00:10.587000
Bp	20Hz	2002-04-02 04:13:04		00:00:14.384000
Bp	20Hz	2002-04-02 04:13:13		00:00:08.745000
Bp	20Hz	2002-04-02 04:13:29		00:00:15.880000
Bp	20Hz	2002-04-02 04:13:53		00:00:24.281000
Bp	20Hz	2002-04-02 04:14:06	88	00:00:12.752000
Bp	20Hz	2002-04-02 04:14:30	88	00:00:24.626000
Bp	20Hz	2002-04-02 04:14:42	88	00:00:11.392000
Bp	20Hz	2002-04-02 04:14:54		00:00:12.658000
Bp	20Hz	2002-04-02 04:15:06		00:00:11.737000
Bp	20Hz	2002-04-02 04:15:19		00:00:13.118000
Bp	20Hz	2002-04-02 04:15:33		00:00:13.234000
Bp	20Hz	2002-04-02 04:15:44		00:00:11.392000
Bp	20Hz	2002-04-02 04:15:57		00:00:13.463000
Bp	20Hz	2002-04-02 04:16:09		00:00:11.372000
Bp	20Hz	2002-04-02 04:16:22		00:00:13.003000
Bp	20Hz	2002-04-02 04:16:35		00:00:13.003000
Bp	20Hz	2002-04-02 04:16:47		00:00:11.738000
Bp	20Hz	2002-04-02 04:16:57		00:00:10.011000
Bp	20Hz	2002-04-02 04:18:32		00:01:35.835000
Bp	20Hz	2002-04-02 04:18:46	88	00:00:13.233000	singlet
Bp	20Hz	2002-04-02 04:18:59	89	00:00:13.118000
Bp	20Hz	2002-04-02 04:19:09		00:00:10.702000
Bp	20Hz	2002-04-02 04:19:23		00:00:13.118000
Bp	20Hz	2002-04-02 04:19:36		00:00:13.464000
Bp	20Hz	2002-04-02 04:19:49		00:00:13.233000
Bp	20Hz	2002-04-02 04:19:58		00:00:08.913000
Bp	20Hz	2002-04-02 04:20:13		00:00:15.232000
Bp	20Hz	2002-04-02 04:20:27		00:00:13.233000
Bp	20Hz	2002-04-02 04:20:40		00:00:13.003000
Bp	20Hz	2002-04-02 04:21:04		00:00:24.396000
Bp	20Hz	2002-04-02 04:21:14		00:00:09.551000
Bp	20Hz	2002-04-02 04:21:31		00:00:17.491000
Bp	20Hz	2002-04-02 04:21:44		00:00:13.348000
Bp	20Hz	2002-04-02 04:21:55		00:00:10.817000
Bp	20Hz	2002-04-02 04:22:08		00:00:13.213000
Bp	20Hz	2002-04-02 04:22:22		00:00:13.693000
Bp	20Hz	2002-04-02 04:22:33		00:00:11.278000
Bp	20Hz	2002-04-02 04:22:47		00:00:13.693000
Bp	20Hz	2002-04-02 04:22:59		00:00:11.622000
Bp	20Hz	2002-04-02 04:23:12		00:00:13.349000
Bp	20Hz	2002-04-02 04:23:31		00:00:19.102000
Bp	20Hz	2002-04-02 04:23:36		00:00:04.833000
Bp	20Hz	2002-04-02 04:23:49		00:00:13.118000
Bp	20Hz	2002-04-02 04:24:01		00:00:11.947000
Bp	20Hz	2002-04-02 04:24:14		00:00:12.658000
Bp	20Hz	2002-04-02 04:24:27		00:00:13.233000
Bp	20Hz	2002-04-02 04:24:38		00:00:11.278000
Bp	20Hz	2002-04-02 04:24:51		00:00:13.003000
Bp	20Hz	2002-04-02 04:25:03		00:00:11.507000
Bp	20Hz	2002-04-02 04:25:16		00:00:13.003000
Bp	20Hz	2002-04-02 04:25:29		00:00:12.773000
Bp	20Hz	2002-04-02 04:25:42		00:00:13.349000
Bp	20Hz	2002-04-02 04:25:53		00:00:11.507000
Bp	20Hz	2002-04-02 04:26:07		00:00:13.328000
Bp	20Hz	2002-04-02 04:26:20		00:00:13.003000
Bp	20Hz	2002-04-02 04:28:19		00:01:58.964000
Bp	20Hz	2002-04-02 04:28:31		00:00:12.773000	singlet
Bp	20Hz	2002-04-02 04:28:43		00:00:11.047000
Bp	20Hz	2002-04-02 04:28:56		00:00:13.119000
Bp	20Hz	2002-04-02 04:29:07		00:00:11.277000
Bp	20Hz	2002-04-02 04:29:20		00:00:12.773000
Bp	20Hz	2002-04-02 04:29:33		00:00:12.888000
Bp	20Hz	2002-04-02 04:29:46		00:00:13.463000
Bp	20Hz	2002-04-02 04:29:57		00:00:11.162000
Bp	20Hz	2002-04-02 04:30:10		00:00:13.098000
Bp	20Hz	2002-04-02 04:30:24		00:00:13.809000
Bp	20Hz	2002-04-02 04:30:35		00:00:11.162000
Bp	20Hz	2002-04-02 04:30:49		00:00:13.578000
Bp	20Hz	2002-04-02 04:31:00		00:00:10.817000
Bp	20Hz	2002-04-02 04:31:13		00:00:13.003000
Bp	20Hz	2002-04-02 04:31:37		00:00:24.396000
Bp	20Hz	2002-04-02 04:31:50		00:00:13.233000
Bp	20Hz	2002-04-02 04:32:04		00:00:13.443000
Bp	20Hz	2002-04-02 04:32:16		00:00:11.967000
Bp	20Hz	2002-04-02 04:32:28		00:00:12.313000
Bp	20Hz	2002-04-02 04:32:40		00:00:11.622000
Bp	20Hz	2002-04-02 04:32:52		00:00:12.658000
Bp	20Hz	2002-04-02 04:33:05		00:00:13.004000
Bp	20Hz	2002-04-02 04:33:18		00:00:13.003000
Bp	20Hz	2002-04-02 04:33:30		00:00:11.967000
Bp	20Hz	2002-04-02 04:33:43		00:00:12.428000
Bp	20Hz	2002-04-02 04:33:56		00:00:13.003000
Bp	20Hz	2002-04-02 04:34:08	88	00:00:11.947000
Bp	20Hz	2002-04-02 04:34:21		00:00:13.234000
Bp	20Hz	2002-04-02 04:34:34		00:00:13.348000
Bp	20Hz	2002-04-02 04:34:48	89	00:00:13.348000
Bp	20Hz	2002-04-02 04:35:01	89	00:00:13.809000
Bp	20Hz	2002-04-02 05:46:11		01:11:09.829000
Bp	20Hz	2002-04-02 05:46:24		00:00:13.003000	singlet
Bp	20Hz	2002-04-02 05:46:35		00:00:10.817000
Bp	20Hz	2002-04-02 05:46:48		00:00:13.233000
Bp	20Hz	2002-04-02 05:47:00		00:00:11.507000
Bp	20Hz	2002-04-02 05:47:13		00:00:13.233000
Bp	20Hz	2002-04-02 05:47:26		00:00:12.889000
Bp	20Hz	2002-04-02 05:47:50		00:00:24.510000
Bp	20Hz	2002-04-02 05:48:15		00:00:24.605000
Bp	20Hz	2002-04-02 05:48:29		00:00:13.579000
Bp	20Hz	2002-04-02 05:48:40		00:00:10.931000
Bp	20Hz	2002-04-02 05:48:53		00:00:13.924000
Bp	20Hz	2002-04-02 05:49:18		00:00:24.856000
Bp	20Hz	2002-04-02 05:49:32		00:00:13.348000
Bp	20Hz	2002-04-02 06:04:13	89	00:14:41.751000
Bp	20Hz	2002-04-02 06:04:27	90	00:00:13.233000	singlet
Bp	20Hz	2002-04-02 06:04:40	88	00:00:13.464000
Bp	20Hz	2002-04-02 06:04:51	89	00:00:10.817000
Bp	20Hz	2002-04-02 06:05:04	89	00:00:13.233000
Bp	20Hz	2002-04-02 06:05:16	87	00:00:12.198000
Bp	20Hz	2002-04-02 06:05:28	88	00:00:11.967000
Bp	20Hz	2002-04-02 06:05:42	88	00:00:13.233000
Bp	20Hz	2002-04-02 06:05:52	89	00:00:10.932000
Bp	20Hz	2002-04-02 06:06:06	90	00:00:13.098000
Bp	20Hz	2002-04-02 06:06:16	88	00:00:10.126000
Bp	20Hz	2002-04-02 06:06:29	90	00:00:12.889000
Bp	20Hz	2002-04-02 06:06:44	88	00:00:15.880000
Bp	20Hz	2002-04-02 06:06:56		00:00:11.162000
Bp	20Hz	2002-04-02 06:07:08		00:00:12.542000
Bp	20Hz	2002-04-02 06:07:21		00:00:12.543000
Bp	20Hz	2002-04-02 06:07:33		00:00:12.313000
Bp	20Hz	2002-04-02 06:07:46		00:00:12.543000
Bp	20Hz	2002-04-02 06:07:59		00:00:13.047000
Bp	20Hz	2002-04-02 06:08:10		00:00:11.098000
Bp	20Hz	2002-04-02 06:08:23		00:00:13.233000
Bp	20Hz	2002-04-02 06:08:34		00:00:11.507000
Bp	20Hz	2002-04-02 06:08:47		00:00:12.543000
Bp	20Hz	2002-04-02 06:50:05	88	00:41:17.538000
Bp	20Hz	2002-04-02 06:50:17	89	00:00:12.543000	singlet
Bp	20Hz	2002-04-02 06:50:30		00:00:12.888000
Bp	20Hz	2002-04-02 06:50:42		00:00:12.198000
Bp	20Hz	2002-04-02 06:50:54		00:00:12.313000
Bp	20Hz	2002-04-02 06:51:06	87	00:00:11.967000
Bp	20Hz	2002-04-02 06:51:20	88	00:00:13.119000
Bp	20Hz	2002-04-02 06:51:32		00:00:12.543000
Bp	20Hz	2002-04-02 06:51:44		00:00:11.967000
Bp	20Hz	2002-04-02 06:51:56		00:00:11.853000
Bp	20Hz	2002-04-02 06:52:20	89	00:00:24.144000
Bp	20Hz	2002-04-02 06:52:33	88	00:00:13.233000
Bp	20Hz	2002-04-02 06:52:49	90	00:00:15.305000
Bp	20Hz	2002-04-02 06:53:01		00:00:11.968000
Bp	20Hz	2002-04-02 06:53:11	90	00:00:10.126000
Bp	20Hz	2002-04-02 06:53:23	89	00:00:11.852000
Bp	20Hz	2002-04-02 06:53:38	91	00:00:15.420000
Bp	20Hz	2002-04-02 06:53:51	88	00:00:13.349000
Bp	20Hz	2002-04-02 06:54:04	88	00:00:12.292000
Bp	20Hz	2002-04-02 06:54:17	88	00:00:13.118000
Bp	20Hz	2002-04-02 06:54:30	88	00:00:12.773000
Bp	20Hz	2002-04-02 06:54:41	89	00:00:11.392000
Bp	20Hz	2002-04-02 06:54:54		00:00:13.119000
Bp	20Hz	2002-04-02 06:55:07		00:00:12.773000
Bp	20Hz	2002-04-02 06:55:22		00:00:14.729000
Bp	20Hz	2002-04-02 06:55:30		00:00:08.515000
Bp	20Hz	2002-04-02 07:38:06	88	00:42:35.537000
Bp	20Hz	2002-04-02 07:38:18	88	00:00:11.968000	singlet
Bp	20Hz	2002-04-02 07:38:29	88	00:00:11.507000
Bp	20Hz	2002-04-02 07:38:42		00:00:13.348000
Bp	20Hz	2002-04-02 07:38:55	87	00:00:12.198000
Bp	20Hz	2002-04-02 07:39:06		00:00:11.737000
Bp	20Hz	2002-04-02 07:39:19		00:00:12.773000
Bp	20Hz	2002-04-02 07:39:32		00:00:13.349000
Bp	20Hz	2002-04-02 07:39:43		00:00:10.126000
Bp	20Hz	2002-04-02 07:39:55		00:00:12.658000
Bp	20Hz	2002-04-02 07:40:10		00:00:14.939000
Bp	20Hz	2002-04-02 07:40:22		00:00:12.198000
Bp	20Hz	2002-04-02 07:40:36		00:00:13.808000
Bp	20Hz	2002-04-02 14:16:45		06:36:08.631000
Bp	20Hz	2002-04-02 14:16:57		00:00:12.543000	singlet
Bp	20Hz	2002-04-02 14:17:08	88	00:00:10.932000
Bp	20Hz	2002-04-02 14:17:21	89	00:00:12.773000
Bp	20Hz	2002-04-02 14:17:35	88	00:00:13.693000
Bp	20Hz	2002-04-02 14:17:45		00:00:10.587000
Bp	20Hz	2002-04-02 14:17:58		00:00:12.932000
Bp	20Hz	2002-04-02 14:18:11		00:00:12.823000
Bp	20Hz	2002-04-02 14:18:22		00:00:10.932000
Bp	20Hz	2002-04-02 14:18:35		00:00:12.658000
Bp	20Hz	2002-04-02 14:18:49		00:00:14.615000
Bp	20Hz	2002-04-02 14:19:01		00:00:11.392000
Bp	20Hz	2002-04-02 14:19:14		00:00:13.003000
Bp	20Hz	2002-04-02 14:19:26		00:00:12.543000
Bp	20Hz	2002-04-02 14:19:37		00:00:10.702000
Bp	20Hz	2002-04-02 14:19:50		00:00:12.773000
Bp	20Hz	2002-04-02 14:20:03		00:00:12.867000
Bp	20Hz	2002-04-02 14:20:14		00:00:11.047000
Bp	20Hz	2002-04-02 14:20:26		00:00:12.428000
Bp	20Hz	2002-04-02 14:20:38		00:00:12.313000
Bp	20Hz	2002-04-02 14:20:55		00:00:16.455000
Bp	20Hz	2002-04-02 14:21:08		00:00:12.888000
Bp	20Hz	2002-04-02 14:21:21		00:00:13.003000
Bp	20Hz	2002-04-02 14:21:31		00:00:10.357000
Bp	20Hz	2002-04-02 14:21:44		00:00:13.118000
Bp	20Hz	2002-04-02 14:21:57		00:00:13.003000
Bp	20Hz	2002-04-02 14:22:24		00:00:27.137000
Bp	20Hz	2002-04-02 14:22:37		00:00:13.118000
Bp	20Hz	2002-04-02 14:22:51		00:00:13.233000
Bp	20Hz	2002-04-02 14:23:03		00:00:12.773000
Bp	20Hz	2002-04-02 14:23:16		00:00:12.889000
Bp	20Hz	2002-04-02 14:23:27		00:00:10.931000
Bp	20Hz	2002-04-02 14:23:40		00:00:12.313000
Bp	20Hz	2002-04-02 14:23:53		00:00:13.234000
Bp	20Hz	2002-04-02 14:24:19		00:00:25.755000
Bp	20Hz	2002-04-02 14:24:31		00:00:12.773000
Bp	20Hz	2002-04-02 14:24:58		00:00:26.927000
Bp	20Hz	2002-04-02 14:25:11		00:00:12.428000
Bp	20Hz	2002-04-02 14:25:23		00:00:12.658000
Bp	20Hz	2002-04-02 14:25:35		00:00:11.507000
Bp	20Hz	2002-04-02 14:25:47		00:00:12.083000
Bp	20Hz	2002-04-02 14:27:36		00:01:48.608000
Bp	20Hz	2002-04-02 14:27:48		00:00:12.888000	singlet
Bp	20Hz	2002-04-02 14:28:12		00:00:23.914000
Bp	20Hz	2002-04-02 14:28:25		00:00:12.888000
Bp	20Hz	2002-04-02 14:28:36		00:00:10.702000
Bp	20Hz	2002-04-02 14:28:48		00:00:12.543000
Bp	20Hz	2002-04-02 14:29:00		00:00:11.162000
Bp	20Hz	2002-04-02 14:29:12		00:00:12.198000
Bp	20Hz	2002-04-02 14:29:24		00:00:12.428000
Bp	20Hz	2002-04-02 14:29:50		00:00:25.431000
Bp	20Hz	2002-04-02 14:30:02		00:00:12.522000
Bp	20Hz	2002-04-02 14:30:15		00:00:12.888000
Bp	20Hz	2002-04-02 14:30:26		00:00:10.702000
Bp	20Hz	2002-04-02 14:30:39		00:00:13.118000
Bp	20Hz	2002-04-02 14:30:50		00:00:10.932000
Bp	20Hz	2002-04-02 14:31:03		00:00:12.773000
Bp	20Hz	2002-04-02 14:31:40		00:00:37.399000
Bp	20Hz	2002-04-02 14:31:53		00:00:12.542000
Bp	20Hz	2002-04-02 14:32:04		00:00:11.142000
Bp	20Hz	2002-04-02 14:32:17		00:00:13.118000
Bp	20Hz	2002-04-02 14:32:30		00:00:12.773000
Bp	20Hz	2002-04-02 14:32:41		00:00:11.392000
Bp	20Hz	2002-04-02 14:32:54		00:00:12.543000
Bp	20Hz	2002-04-02 14:33:06		00:00:12.773000
Bp	20Hz	2002-04-02 14:33:18		00:00:11.277000
Bp	20Hz	2002-04-02 14:33:30		00:00:12.083000
Bp	20Hz	2002-04-02 14:33:43		00:00:12.888000
Bp	20Hz	2002-04-02 14:33:53		00:00:10.702000
Bp	20Hz	2002-04-02 14:34:06		00:00:12.867000
Bp	20Hz	2002-04-02 14:34:33		00:00:26.697000
Bp	20Hz	2002-04-02 14:34:45		00:00:12.543000
Bp	20Hz	2002-04-02 14:34:58		00:00:12.888000
Bp	20Hz	2002-04-02 14:35:11		00:00:13.118000
Bp	20Hz	2002-04-02 14:35:24		00:00:12.313000
Bp	20Hz	2002-04-02 14:35:35		00:00:11.392000
Bp	20Hz	2002-04-02 14:35:48		00:00:13.349000
Bp	20Hz	2002-04-02 14:36:01		00:00:12.522000
Bp	20Hz	2002-04-02 14:36:12		00:00:10.817000
Bp	20Hz	2002-04-02 14:36:24		00:00:12.543000
Bp	20Hz	2002-04-02 14:36:52		00:00:28.078000
Bp	20Hz	2002-04-02 14:37:05		00:00:12.659000
Bp	20Hz	2002-04-02 14:37:18		00:00:12.910000
Bp	20Hz	2002-04-02 14:37:29		00:00:11.049000
Bp	20Hz	2002-04-02 14:37:42		00:00:13.259000
Bp	20Hz	2002-04-02 14:37:55		00:00:12.794000
Bp	20Hz	2002-04-02 14:38:08		00:00:12.764000
Bp	20Hz	2002-04-02 14:38:19		00:00:10.933000
Bp	20Hz	2002-04-02 14:38:31		00:00:12.445000
Bp	20Hz	2002-04-02 14:38:42		00:00:10.700000
Bp	20Hz	2002-04-02 14:38:55		00:00:12.678000
Bp	20Hz	2002-04-02 14:40:35		00:01:40.693000
Bp	20Hz	2002-04-02 14:40:48		00:00:12.794000	singlet
Bp	20Hz	2002-04-02 14:40:59		00:00:10.933000
Bp	20Hz	2002-04-02 14:41:12		00:00:12.561000
Bp	20Hz	2002-04-02 14:41:24		00:00:12.794000
Bp	20Hz	2002-04-02 14:41:36		00:00:11.747000
Bp	20Hz	2002-04-02 14:41:48		00:00:12.096000
Bp	20Hz	2002-04-02 14:42:13		00:00:24.860000
Bp	20Hz	2002-04-02 14:42:26	89	00:00:12.445000
Bp	20Hz	2002-04-02 14:42:38	90	00:00:12.794000
Bp	20Hz	2002-04-02 14:42:49	87	00:00:11.165000
Bp	20Hz	2002-04-02 14:43:02		00:00:12.911000
Bp	20Hz	2002-04-02 14:43:16		00:00:13.142000
Bp	20Hz	2002-04-02 14:43:26		00:00:10.701000
Bp	20Hz	2002-04-02 14:43:39		00:00:12.677000
Bp	20Hz	2002-04-02 14:43:52		00:00:13.143000
Bp	20Hz	2002-04-02 14:44:03		00:00:11.019000
Bp	20Hz	2002-04-02 14:44:29		00:00:26.053000
Bp	20Hz	2002-04-02 14:44:42		00:00:12.562000
Bp	20Hz	2002-04-02 14:44:54		00:00:12.561000
Bp	20Hz	2002-04-02 14:45:07		00:00:12.445000
Bp	20Hz	2002-04-02 14:45:18		00:00:10.817000
Bp	20Hz	2002-04-02 14:45:30		00:00:12.445000
Bp	20Hz	2002-04-02 14:45:43		00:00:13.375000
Bp	20Hz	2002-04-02 14:45:54		00:00:11.166000
Bp	20Hz	2002-04-02 14:46:07		00:00:12.414000
Bp	20Hz	2002-04-02 14:46:19		00:00:12.562000
Bp	20Hz	2002-04-02 14:46:48		00:00:28.728000
Bp	20Hz	2002-04-02 14:47:02		00:00:13.375000
Bp	20Hz	2002-04-02 15:12:12	89	00:25:10.686000
Bp	20Hz	2002-04-02 15:12:25		00:00:12.794000	singlet
Bp	20Hz	2002-04-02 15:12:36	90	00:00:11.281000
Bp	20Hz	2002-04-02 15:12:50		00:00:13.376000
Bp	20Hz	2002-04-02 15:13:02	89	00:00:12.329000
Bp	20Hz	2002-04-02 15:13:16	88	00:00:13.491000
Bp	20Hz	2002-04-02 15:13:27	89	00:00:11.050000
Bp	20Hz	2002-04-02 15:13:39	88	00:00:12.328000
Bp	20Hz	2002-04-02 15:13:52		00:00:13.027000
Bp	20Hz	2002-04-02 15:14:03		00:00:10.670000
Bp	20Hz	2002-04-02 15:14:16		00:00:13.027000
Bp	20Hz	2002-04-02 15:14:28		00:00:12.445000
Bp	20Hz	2002-04-02 15:14:41		00:00:13.142000
Bp	20Hz	2002-04-02 15:14:52		00:00:10.933000
Bp	20Hz	2002-04-02 15:15:05		00:00:13.260000
Bp	20Hz	2002-04-02 15:15:16		00:00:10.816000
Bp	20Hz	2002-04-02 15:15:30		00:00:13.957000
Bp	20Hz	2002-04-02 15:15:42		00:00:11.399000
Bp	20Hz	2002-04-02 15:16:08		00:00:26.720000
Bp	20Hz	2002-04-02 15:16:21		00:00:12.678000
Bp	20Hz	2002-04-02 15:16:32		00:00:10.933000
Bp	20Hz	2002-04-02 15:16:44		00:00:11.979000
Bp	20Hz	2002-04-02 15:16:57		00:00:12.911000
Bp	20Hz	2002-04-02 16:46:05		01:29:08.242000
Bp	20Hz	2002-04-02 16:46:18		00:00:12.562000	singlet
Bp	20Hz	2002-04-02 16:46:28		00:00:10.816000
Bp	20Hz	2002-04-02 16:46:41		00:00:12.562000
Bp	20Hz	2002-04-02 16:46:54		00:00:13.026000
Bp	20Hz	2002-04-02 16:47:11		00:00:16.865000
Bp	20Hz	2002-04-02 16:47:20	88	00:00:09.537000
Bp	20Hz	2002-04-02 16:47:33		00:00:12.678000
Bp	20Hz	2002-04-02 16:47:43		00:00:10.235000
Bp	20Hz	2002-04-02 16:47:56		00:00:12.562000
Bp	20Hz	2002-04-02 16:48:09		00:00:12.647000
Bp	20Hz	2002-04-02 16:48:19		00:00:10.584000
Bp	20Hz	2002-04-02 16:48:32		00:00:12.561000
Bp	20Hz	2002-04-02 16:50:14	88	00:01:41.972000
Bp	20Hz	2002-04-02 16:50:26		00:00:12.329000	singlet
Bp	20Hz	2002-04-02 16:50:39		00:00:13.143000
Bp	20Hz	2002-04-02 16:50:52		00:00:13.143000
Bp	20Hz	2002-04-02 16:51:03		00:00:10.816000
Bp	20Hz	2002-04-02 16:51:16		00:00:12.445000
Bp	20Hz	2002-04-02 16:51:29		00:00:13.027000
Bp	20Hz	2002-04-02 16:51:54		00:00:25.588000
Bp	20Hz	2002-04-02 16:52:06		00:00:12.066000
Bp	20Hz	2002-04-02 16:52:19		00:00:12.793000
Bp	20Hz	2002-04-02 16:52:32		00:00:12.678000
Bp	20Hz	2002-04-02 16:52:59		00:00:27.333000
Bp	20Hz	2002-04-02 16:53:11		00:00:12.328000
Bp	20Hz	2002-04-02 16:53:24		00:00:12.678000
Bp	20Hz	2002-04-02 16:53:48		00:00:24.192000
Bp	20Hz	2002-04-02 16:54:01		00:00:12.996000
Bp	20Hz	2002-04-02 16:54:14		00:00:12.678000
Bp	20Hz	2002-04-02 16:54:24		00:00:10.468000
Bp	20Hz	2002-04-02 16:54:37		00:00:12.794000
Bp	20Hz	2002-04-02 16:54:50		00:00:12.794000
Bp	20Hz	2002-04-02 16:55:15		00:00:25.122000
Bp	20Hz	2002-04-02 16:55:28		00:00:12.445000
Bp	20Hz	2002-04-02 16:55:40		00:00:12.096000
Bp	20Hz	2002-04-02 16:55:52		00:00:12.678000
Bp	20Hz	2002-04-02 16:56:03		00:00:10.554000
Bp	20Hz	2002-04-02 16:56:16		00:00:13.026000
Bp	20Hz	2002-04-02 16:56:29		00:00:12.794000
Bp	20Hz	2002-04-02 16:56:39		00:00:10.584000
Bp	20Hz	2002-04-02 16:56:51		00:00:11.631000
Bp	20Hz	2002-04-02 16:57:19		00:00:28.496000
Bp	20Hz	2002-04-02 16:57:30		00:00:10.467000
Bp	20Hz	2002-04-02 16:57:42		00:00:12.096000
Bp	20Hz	2002-04-02 16:57:54		00:00:12.445000
Bp	20Hz	2002-04-02 16:58:05		00:00:10.787000
Bp	20Hz	2002-04-02 16:58:18		00:00:12.677000
Bp	20Hz	2002-04-02 16:58:28		00:00:10.352000
Bp	20Hz	2002-04-02 16:58:41		00:00:12.910000
Bp	20Hz	2002-04-02 16:58:52		00:00:10.817000
Bp	20Hz	2002-04-02 16:59:04		00:00:12.561000
Bp	20Hz	2002-04-02 16:59:17		00:00:12.561000
Bp	20Hz	2002-04-02 17:38:10	88	00:38:52.658000
Bp	20Hz	2002-04-02 17:38:22	88	00:00:12.561000	singlet
Bp	20Hz	2002-04-02 17:38:34	88	00:00:11.980000
Bp	20Hz	2002-04-02 17:38:46	88	00:00:11.514000
Bp	20Hz	2002-04-02 17:38:58	89	00:00:12.445000
Bp	20Hz	2002-04-02 17:39:11	88	00:00:12.678000
Bp	20Hz	2002-04-02 17:39:40	88	00:00:28.728000
Bp	20Hz	2002-04-02 17:39:51	87	00:00:11.864000
Bp	20Hz	2002-04-02 17:40:04	88	00:00:12.531000
Bp	20Hz	2002-04-02 17:40:16	87	00:00:11.514000
Bp	20Hz	2002-04-02 17:40:28	90	00:00:12.445000
Bp	20Hz	2002-04-02 17:40:41	88	00:00:12.910000
Bp	20Hz	2002-04-02 17:40:53	87	00:00:11.864000
Bp	20Hz	2002-04-02 17:41:05	88	00:00:12.096000
Bp	20Hz	2002-04-02 17:41:15	88	00:00:10.352000
Bp	20Hz	2002-04-02 17:41:29	88	00:00:14.073000
Bp	20Hz	2002-04-02 17:41:42	88	00:00:12.329000
Bp	20Hz	2002-04-02 17:42:07	88	00:00:24.975000
Bp	20Hz	2002-04-02 17:42:19	87	00:00:12.562000
Bp	20Hz	2002-04-02 17:42:32	90	00:00:12.910000
Bp	20Hz	2002-04-02 17:42:43	89	00:00:10.933000
Bp	20Hz	2002-04-02 17:42:55	89	00:00:12.445000
Bp	20Hz	2002-04-02 17:43:08	88	00:00:13.027000
Bp	20Hz	2002-04-02 17:43:20	88	00:00:11.747000
Bp	20Hz	2002-04-02 17:43:33	87	00:00:12.910000
Bp	20Hz	2002-04-02 17:43:46	89	00:00:12.678000
Bp	20Hz	2002-04-02 17:43:58		00:00:12.700000
Bp	20Hz	2002-04-02 17:44:09	89	00:00:10.531000
Bp	20Hz	2002-04-02 17:44:22	89	00:00:13.143000
Bp	20Hz	2002-04-02 17:44:35	88	00:00:12.561000
Bp	20Hz	2002-04-02 17:44:47	87	00:00:11.980000
Bp	20Hz	2002-04-02 17:44:59	88	00:00:12.678000
Bp	20Hz	2002-04-02 17:45:13	88	00:00:13.142000
Bp	20Hz	2002-04-02 17:45:24	87	00:00:11.980000
Bp	20Hz	2002-04-02 17:45:35	87	00:00:10.933000
Bp	20Hz	2002-04-02 17:45:47	86	00:00:11.980000
Bp	20Hz	2002-04-02 17:47:29	88	00:01:41.391000
Bp	20Hz	2002-04-02 17:47:41	88	00:00:12.561000	singlet
Bp	20Hz	2002-04-02 17:47:54	87	00:00:13.027000
Bp	20Hz	2002-04-02 17:48:08		00:00:13.926000
Bp	20Hz	2002-04-02 17:48:20	89	00:00:11.515000
Bp	20Hz	2002-04-02 17:48:33	89	00:00:12.794000
Bp	20Hz	2002-04-02 17:48:46	88	00:00:12.910000
Bp	20Hz	2002-04-02 17:48:59	89	00:00:13.492000
Bp	20Hz	2002-04-02 17:49:09	88	00:00:10.467000
Bp	20Hz	2002-04-02 17:52:02	88	00:02:52.309000
Bp	20Hz	2002-04-02 17:52:12	88	00:00:10.584000	singlet
Bp	20Hz	2002-04-02 17:52:25	88	00:00:13.026000
Bp	20Hz	2002-04-02 17:52:39	88	00:00:13.492000
Bp	20Hz	2002-04-02 17:52:50	88	00:00:10.817000
Bp	20Hz	2002-04-02 17:53:03	88	00:00:12.910000
Bp	20Hz	2002-04-02 17:53:16	89	00:00:13.725000
Bp	20Hz	2002-04-02 17:53:26	88	00:00:09.886000
Bp	20Hz	2002-04-02 17:53:40	88	00:00:13.724000
Bp	20Hz	2002-04-02 17:53:53	87	00:00:13.027000
Bp	20Hz	2002-04-02 17:54:05	87	00:00:11.949000
Bp	20Hz	2002-04-02 17:54:17	89	00:00:11.631000
Bp	20Hz	2002-04-02 17:54:29	87	00:00:12.212000
Bp	20Hz	2002-04-02 17:54:43	88	00:00:13.725000
Bp	20Hz	2002-04-02 17:54:55	87	00:00:12.677000
Bp	20Hz	2002-04-02 17:55:09	90	00:00:13.725000
Bp	20Hz	2002-04-02 17:55:19	88	00:00:09.653000
Bp	20Hz	2002-04-02 17:55:31	86	00:00:12.911000
Bp	20Hz	2002-04-02 17:55:46	89	00:00:14.306000
Bp	20Hz	2002-04-02 17:56:11	88	00:00:25.208000
Bp	20Hz	2002-04-02 17:56:25	88	00:00:14.074000
Bp	20Hz	2002-04-02 17:56:38	88	00:00:12.445000
Bp	20Hz	2002-04-02 17:56:50	88	00:00:12.793000
Bp	20Hz	2002-04-02 17:57:04	89	00:00:13.725000
Bp	20Hz	2002-04-02 17:57:31	88	00:00:27.332000
Bp	20Hz	2002-04-02 17:57:43	89	00:00:11.282000
Bp	20Hz	2002-04-02 17:57:54	88	00:00:10.933000
Bp	20Hz	2002-04-02 19:26:59	89	01:29:05.917000
Bp	20Hz	2002-04-02 19:27:13	89	00:00:13.259000	singlet
Bp	20Hz	2002-04-02 19:27:24	88	00:00:11.282000
Bp	20Hz	2002-04-02 19:27:36	87	00:00:12.329000
Bp	20Hz	2002-04-02 19:27:49	89	00:00:12.794000
Bp	20Hz	2002-04-02 19:28:00	87	00:00:11.251000
Bp	20Hz	2002-04-02 19:28:13	87	00:00:12.794000
Bp	20Hz	2002-04-02 19:28:26	88	00:00:12.794000
Bp	20Hz	2002-04-02 19:28:39	87	00:00:12.561000
Bp	20Hz	2002-04-02 19:28:50	88	00:00:11.515000
Bp	20Hz	2002-04-02 19:29:03	87	00:00:13.026000
Bp	20Hz	2002-04-02 19:29:29	87	00:00:25.588000
Bp	20Hz	2002-04-02 19:29:42	88	00:00:13.027000
Bp	20Hz	2002-04-02 19:30:09	88	00:00:27.767000
Bp	20Hz	2002-04-02 19:30:22	88	00:00:12.096000
Bp	20Hz	2002-04-02 19:30:34	88	00:00:12.678000
Bp	20Hz	2002-04-02 19:30:47	87	00:00:12.678000
Bp	20Hz	2002-04-02 19:31:00	88	00:00:12.910000
Bp	20Hz	2002-04-02 19:31:13		00:00:13.026000
Bp	20Hz	2002-04-02 19:31:41	88	00:00:28.380000
Bp	20Hz	2002-04-02 19:31:55	88	00:00:13.724000
Bp	20Hz	2002-04-02 19:32:08	88	00:00:12.647000
Bp	20Hz	2002-04-02 19:32:19	88	00:00:11.398000
Bp	20Hz	2002-04-02 19:32:32	89	00:00:12.562000
Bp	20Hz	2002-04-02 19:32:45	87	00:00:13.143000
Bp	20Hz	2002-04-02 19:32:58	87	00:00:13.143000
Bp	20Hz	2002-04-02 19:33:10	88	00:00:11.863000
Bp	20Hz	2002-04-02 19:33:21	88	00:00:11.515000
Bp	20Hz	2002-04-02 19:33:51	87	00:00:29.309000
Bp	20Hz	2002-04-02 19:34:02	88	00:00:11.601000
Bp	20Hz	2002-04-02 19:34:15	87	00:00:13.259000
Bp	20Hz	2002-04-02 19:34:26	88	00:00:10.817000
Bp	20Hz	2002-04-02 19:34:39	88	00:00:13.142000
Bp	20Hz	2002-04-02 19:34:52	88	00:00:12.794000
Bp	20Hz	2002-04-02 19:35:03	89	00:00:11.050000
Bp	20Hz	2002-04-02 19:35:16	88	00:00:12.677000
Bp	20Hz	2002-04-02 19:35:29	88	00:00:12.678000
Bp	20Hz	2002-04-02 19:35:42	90	00:00:13.143000
Bp	20Hz	2002-04-02 19:35:54	89	00:00:11.980000
Bp	20Hz	2002-04-02 19:36:06	88	00:00:12.065000
Bp	20Hz	2002-04-02 19:36:34	88	00:00:28.496000
Bp	20Hz	2002-04-02 19:36:46	87	00:00:11.514000
Bp	20Hz	2002-04-02 19:36:59	87	00:00:13.027000
Bp	20Hz	2002-04-02 19:37:12	88	00:00:12.910000
Bp	20Hz	2002-04-02 19:37:23	88	00:00:11.631000
Bp	20Hz	2002-04-02 19:37:35	88	00:00:11.282000
Bp	20Hz	2002-04-02 19:37:48	88	00:00:12.910000
Bp	20Hz	2002-04-02 19:38:01	88	00:00:12.996000
Bp	20Hz	2002-04-02 19:38:11	87	00:00:10.817000
Bp	20Hz	2002-04-02 19:38:23	88	00:00:11.980000
Bp	20Hz	2002-04-02 19:39:53	88	00:01:29.790000
Bp	20Hz	2002-04-02 19:40:05	88	00:00:12.298000	singlet
Bp	20Hz	2002-04-02 19:40:19	87	00:00:13.260000
Bp	20Hz	2002-04-02 19:40:32	87	00:00:13.142000
Bp	20Hz	2002-04-02 19:40:51		00:00:18.726000
Bp	20Hz	2002-04-02 19:40:58	88	00:00:07.676000
Bp	20Hz	2002-04-02 19:41:11	87	00:00:12.562000
Bp	20Hz	2002-04-02 19:41:24	88	00:00:13.143000
Bp	20Hz	2002-04-02 19:41:35	89	00:00:10.816000
Bp	20Hz	2002-04-02 19:41:48	88	00:00:13.027000
Bp	20Hz	2002-04-02 19:41:59	89	00:00:10.839000
Bp	20Hz	2002-04-02 19:42:11	88	00:00:12.508000
Bp	20Hz	2002-04-02 19:42:24	88	00:00:13.143000
Bp	20Hz	2002-04-02 19:42:35	87	00:00:11.166000
Bp	20Hz	2002-04-02 19:42:48	87	00:00:12.910000
Bp	20Hz	2002-04-02 19:43:01	88	00:00:13.143000
Bp	20Hz	2002-04-02 19:43:12	88	00:00:10.933000
Bp	20Hz	2002-04-02 19:43:25	87	00:00:12.794000
Bp	20Hz	2002-04-02 19:43:56	89	00:00:30.589000
Bp	20Hz	2002-04-02 19:44:09	88	00:00:13.113000
Bp	20Hz	2002-04-02 19:44:21	86	00:00:12.561000
Bp	20Hz	2002-04-02 19:44:35	86	00:00:13.143000
Bp	20Hz	2002-04-02 19:44:46	87	00:00:11.282000
Bp	20Hz	2002-04-02 19:44:58	87	00:00:12.328000
Bp	20Hz	2002-04-02 19:45:11	87	00:00:12.794000
Bp	20Hz	2002-04-02 19:45:22	87	00:00:10.701000
Bp	20Hz	2002-04-02 19:45:34	88	00:00:12.794000
Bp	20Hz	2002-04-02 19:46:04	89	00:00:29.744000
Bp	20Hz	2002-04-02 19:46:30	87	00:00:25.472000
Bp	20Hz	2002-04-02 19:46:43	86	00:00:13.026000
Bp	20Hz	2002-04-02 19:46:54	87	00:00:10.933000
Bp	20Hz	2002-04-02 19:47:07	88	00:00:13.143000
Bp	20Hz	2002-04-02 19:47:19	88	00:00:12.329000
Bp	20Hz	2002-04-02 19:47:32	87	00:00:13.027000
Bp	20Hz	2002-04-02 19:47:43	90	00:00:10.933000
Bp	20Hz	2002-04-02 19:47:55	87	00:00:12.212000
Bp	20Hz	2002-04-02 19:48:09		00:00:13.229000
Bp	20Hz	2002-04-02 19:48:20		00:00:11.165000
Bp	20Hz	2002-04-02 19:48:32	88	00:00:12.445000
Bp	20Hz	2002-04-02 19:48:45	87	00:00:12.911000
Bp	20Hz	2002-04-02 19:49:03		00:00:17.795000
Bp	20Hz	2002-04-02 19:49:16	88	00:00:12.794000
Bp	20Hz	2002-04-02 19:49:29	86	00:00:13.492000
Bp	20Hz	2002-04-02 19:49:43	88	00:00:13.724000
Bp	20Hz	2002-04-02 19:49:56	87	00:00:12.794000
Bp	20Hz	2002-04-02 19:50:05	88	00:00:08.925000
Bp	20Hz	2002-04-02 19:50:18	87	00:00:13.608000
Bp	20Hz	2002-04-02 19:50:31	86	00:00:13.259000
Bp	20Hz	2002-04-02 19:50:44	88	00:00:12.678000
Bp	20Hz	2002-04-02 19:50:56	87	00:00:11.631000
Bp	20Hz	2002-04-02 19:51:08	88	00:00:12.445000
Bp	20Hz	2002-04-02 19:51:17		00:00:09.188000
Bp	20Hz	2002-04-02 19:51:31		00:00:13.492000
Bp	20Hz	2002-04-02 19:51:44		00:00:13.376000
Bp	20Hz	2002-04-02 19:51:57		00:00:13.026000
Bp	20Hz	2002-04-02 19:52:11		00:00:13.462000
Bp	20Hz	2002-04-02 19:52:24		00:00:13.142000
Bp	20Hz	2002-04-02 19:52:57	88	00:00:33.381000
Bp	20Hz	2002-04-02 19:53:11	88	00:00:13.841000
Bp	20Hz	2002-04-02 19:53:22	88	00:00:11.165000
Bp	20Hz	2002-04-02 19:53:35	87	00:00:12.678000
Bp	20Hz	2002-04-02 19:53:47	88	00:00:11.747000
Bp	20Hz	2002-04-02 19:53:58	89	00:00:11.374000
Bp	20Hz	2002-04-02 19:54:11	87	00:00:12.904000
Bp	20Hz	2002-04-02 19:54:24	87	00:00:13.376000
Bp	20Hz	2002-04-02 19:54:37	88	00:00:13.026000
Bp	20Hz	2002-04-02 19:54:48	88	00:00:10.119000
Bp	20Hz	2002-04-02 19:55:24	88	00:00:36.870000
Bp	20Hz	2002-04-02 19:55:38	88	00:00:13.957000
Bp	20Hz	2002-04-02 19:55:50	87	00:00:12.096000
Bp	20Hz	2002-04-02 19:56:04	88	00:00:13.229000
Bp	20Hz	2002-04-02 19:56:15	86	00:00:11.398000
Bp	20Hz	2002-04-02 19:56:28	88	00:00:12.561000
Bp	20Hz	2002-04-02 19:56:38		00:00:10.235000
Bp	20Hz	2002-04-02 19:56:51		00:00:13.260000
Bp	20Hz	2002-04-02 19:57:04		00:00:12.910000
Bp	20Hz	2002-04-02 19:57:17		00:00:13.375000
Bp	20Hz	2002-04-02 19:57:31		00:00:13.725000
Bp	20Hz	2002-04-02 19:57:44		00:00:13.259000
Bp	20Hz	2002-04-02 19:57:57	88	00:00:12.678000
Bp	20Hz	2002-04-02 19:58:11	88	00:00:13.461000
Bp	20Hz	2002-04-02 19:58:24	89	00:00:13.259000
Bp	20Hz	2002-04-02 19:58:35	88	00:00:11.166000
Bp	20Hz	2002-04-02 19:58:47	86	00:00:12.445000
Bp	20Hz	2002-04-02 19:58:57	87	00:00:10.002000
Bp	20Hz	2002-04-02 19:59:12	88	00:00:14.190000
Bp	20Hz	2002-04-02 19:59:39	88	00:00:27.332000
Bp	20Hz	2002-04-02 19:59:51	85	00:00:12.213000
Bp	20Hz	2002-04-02 20:00:04	90	00:00:12.647000
Bp	20Hz	2002-04-02 20:00:14	88	00:00:10.700000
Bp	20Hz	2002-04-02 20:00:27	88	00:00:12.678000
Bp	20Hz	2002-04-02 20:00:41	89	00:00:13.957000
Bp	20Hz	2002-04-02 20:01:05	86	00:00:23.727000
Bp	20Hz	2002-04-02 20:01:17	88	00:00:12.445000
Bp	20Hz	2002-04-02 20:01:29	86	00:00:12.212000
Bp	20Hz	2002-04-02 20:01:43	87	00:00:13.027000
Bp	20Hz	2002-04-02 20:01:55	86	00:00:12.910000
Bp	20Hz	2002-04-02 20:02:09		00:00:14.043000
Bp	20Hz	2002-04-02 20:02:22		00:00:12.910000
Bp	20Hz	2002-04-02 20:02:35		00:00:12.911000
Bp	20Hz	2002-04-02 20:02:49		00:00:13.491000
Bp	20Hz	2002-04-02 20:03:02		00:00:13.143000
Bp	20Hz	2002-04-02 20:03:15		00:00:13.260000
Bp	20Hz	2002-04-02 20:03:28		00:00:13.026000
Bp	20Hz	2002-04-02 20:03:42		00:00:13.608000
Bp	20Hz	2002-04-02 20:03:55	88	00:00:13.143000
Bp	20Hz	2002-04-02 20:04:08	86	00:00:13.112000
Bp	20Hz	2002-04-02 20:04:26	87	00:00:18.145000
Bp	20Hz	2002-04-02 20:04:39	87	00:00:13.026000
Bp	20Hz	2002-04-02 20:04:51	89	00:00:11.747000
Bp	20Hz	2002-04-02 20:05:03	87	00:00:11.515000
Bp	20Hz	2002-04-02 20:05:14	86	00:00:11.863000
Bp	20Hz	2002-04-02 20:05:27	88	00:00:12.329000
Bp	20Hz	2002-04-02 20:05:39	88	00:00:12.445000
Bp	20Hz	2002-04-02 20:05:49	89	00:00:10.003000
Bp	20Hz	2002-04-02 20:06:01	87	00:00:12.182000
Bp	20Hz	2002-04-02 20:06:14	87	00:00:12.677000
Bp	20Hz	2002-04-02 20:06:27	90	00:00:13.027000
Bp	20Hz	2002-04-02 20:06:40	87	00:00:13.143000
Bp	20Hz	2002-04-02 20:06:53	88	00:00:13.142000
Bp	20Hz	2002-04-02 20:07:07	89	00:00:13.260000
Bp	20Hz	2002-04-02 20:07:19	89	00:00:12.677000
Bp	20Hz	2002-04-02 20:07:32	88	00:00:13.027000
Bp	20Hz	2002-04-02 20:07:46	87	00:00:13.608000
Bp	20Hz	2002-04-02 20:07:54	87	00:00:08.491000
Bp	20Hz	2002-04-02 20:08:01		00:00:06.133000
Bp	20Hz	2002-04-02 20:08:12		00:00:11.748000
Bp	20Hz	2002-04-02 20:08:25		00:00:13.026000
Bp	20Hz	2002-04-02 20:08:39		00:00:13.492000
Bp	20Hz	2002-04-02 20:08:52		00:00:13.259000
Bp	20Hz	2002-04-02 20:09:05		00:00:13.376000
Bp	20Hz	2002-04-02 20:09:19		00:00:13.491000
Bp	20Hz	2002-04-02 20:09:32		00:00:13.492000
Bp	20Hz	2002-04-02 20:09:45		00:00:12.794000
Bp	20Hz	2002-04-02 20:09:58	90	00:00:13.258000
Bp	20Hz	2002-04-02 20:10:14	88	00:00:15.556000
Bp	20Hz	2002-04-02 20:10:27	87	00:00:13.027000
Bp	20Hz	2002-04-02 20:10:38	87	00:00:11.398000
Bp	20Hz	2002-04-02 20:10:53	87	00:00:14.422000
Bp	20Hz	2002-04-02 20:11:05	87	00:00:12.096000
Bp	20Hz	2002-04-02 20:11:18	88	00:00:13.027000
Bp	20Hz	2002-04-02 20:11:31		00:00:13.492000
Bp	20Hz	2002-04-02 20:11:45		00:00:13.608000
Bp	20Hz	2002-04-02 20:11:58		00:00:13.282000
Bp	20Hz	2002-04-02 20:12:12		00:00:13.322000
Bp	20Hz	2002-04-02 20:12:25	90	00:00:13.259000
Bp	20Hz	2002-04-02 20:12:38		00:00:13.259000
Bp	20Hz	2002-04-02 20:12:51		00:00:13.260000
Bp	20Hz	2002-04-02 20:13:04	88	00:00:13.026000
Bp	20Hz	2002-04-02 20:13:18	88	00:00:13.725000
Bp	20Hz	2002-04-02 20:13:32	89	00:00:14.189000
Bp	20Hz	2002-04-02 20:13:44	88	00:00:12.096000
Bp	20Hz	2002-04-02 20:13:58		00:00:13.166000
Bp	20Hz	2002-04-02 20:14:11	89	00:00:12.973000
Bp	20Hz	2002-04-02 20:14:24	88	00:00:13.608000
Bp	20Hz	2002-04-02 20:14:38	88	00:00:13.376000
Bp	20Hz	2002-04-02 20:14:51	88	00:00:13.143000
Bp	20Hz	2002-04-02 20:15:02	88	00:00:11.631000
Bp	20Hz	2002-04-02 20:15:16	88	00:00:13.142000
Bp	20Hz	2002-04-02 20:15:30		00:00:14.423000
Bp	20Hz	2002-04-02 20:15:43		00:00:12.677000
Bp	20Hz	2002-04-02 20:15:56	88	00:00:12.911000
Bp	20Hz	2002-04-02 20:16:04	88	00:00:08.576000
Bp	20Hz	2002-04-02 20:16:17	88	00:00:12.445000
Bp	20Hz	2002-04-02 20:16:30	88	00:00:13.143000
Bp	20Hz	2002-04-02 20:16:40	90	00:00:10.351000
Bp	20Hz	2002-04-02 20:16:53	87	00:00:12.794000
Bp	20Hz	2002-04-02 20:17:20	87	00:00:27.333000
Bp	20Hz	2002-04-02 20:17:33	88	00:00:13.259000
Bp	20Hz	2002-04-02 20:17:46	87	00:00:12.910000
Bp	20Hz	2002-04-02 20:18:01		00:00:14.159000
Bp	20Hz	2002-04-02 20:18:13		00:00:12.213000
Bp	20Hz	2002-04-02 20:18:26		00:00:13.259000
Bp	20Hz	2002-04-02 20:18:39		00:00:12.794000
Bp	20Hz	2002-04-02 20:18:52		00:00:13.026000
Bp	20Hz	2002-04-02 20:19:05		00:00:12.794000
Bp	20Hz	2002-04-02 20:19:18		00:00:12.911000
Bp	20Hz	2002-04-02 20:19:31		00:00:13.026000
Bp	20Hz	2002-04-02 20:19:44		00:00:13.376000
Bp	20Hz	2002-04-02 20:19:57		00:00:13.375000
Bp	20Hz	2002-04-02 20:20:02	87	00:00:05.204000
Bp	20Hz	2002-04-02 20:20:14	86	00:00:11.863000
Bp	20Hz	2002-04-02 20:20:28	90	00:00:13.608000
Bp	20Hz	2002-04-02 20:20:42	88	00:00:13.725000
Bp	20Hz	2002-04-02 20:20:51	89	00:00:09.072000
Bp	20Hz	2002-04-02 20:21:04		00:00:13.375000
Bp	20Hz	2002-04-02 20:21:16	87	00:00:12.213000
Bp	20Hz	2002-04-02 20:21:29	87	00:00:12.561000
Bp	20Hz	2002-04-02 20:21:41	87	00:00:12.445000
Bp	20Hz	2002-04-02 20:21:52	88	00:00:10.235000
Bp	20Hz	2002-04-02 20:22:04	87	00:00:12.415000
Bp	20Hz	2002-04-02 20:22:17	88	00:00:12.561000
Bp	20Hz	2002-04-02 20:22:30	88	00:00:13.841000
Bp	20Hz	2002-04-02 20:22:41	87	00:00:10.351000
Bp	20Hz	2002-04-02 20:22:53	88	00:00:12.096000
Bp	20Hz	2002-04-02 20:23:03	89	00:00:09.770000
Bp	20Hz	2002-04-02 20:23:16	88	00:00:13.725000
Bp	20Hz	2002-04-02 20:23:29	88	00:00:13.026000
Bp	20Hz	2002-04-02 20:23:43		00:00:13.143000
Bp	20Hz	2002-04-02 20:23:56		00:00:13.376000
Bp	20Hz	2002-04-02 20:24:09		00:00:13.461000
Bp	20Hz	2002-04-02 20:24:22		00:00:13.143000
Bp	20Hz	2002-04-02 20:24:36		00:00:13.259000
Bp	20Hz	2002-04-02 20:24:49		00:00:13.608000
Bp	20Hz	2002-04-02 20:25:03	89	00:00:13.259000
Bp	20Hz	2002-04-02 20:25:13	87	00:00:10.003000
Bp	20Hz	2002-04-02 20:25:25	85	00:00:12.445000
Bp	20Hz	2002-04-02 20:25:36	88	00:00:11.049000
Bp	20Hz	2002-04-02 20:25:49	88	00:00:12.794000
Bp	20Hz	2002-04-02 20:26:01	88	00:00:12.066000
Bp	20Hz	2002-04-02 20:26:12	88	00:00:10.933000
Bp	20Hz	2002-04-02 20:26:25	88	00:00:12.794000
Bp	20Hz	2002-04-02 20:26:38	88	00:00:12.910000
Bp	20Hz	2002-04-02 20:27:11		00:00:33.846000
Bp	20Hz	2002-04-02 20:27:24		00:00:12.561000
Bp	20Hz	2002-04-02 20:27:50		00:00:25.820000
Bp	20Hz	2002-04-02 20:28:03		00:00:12.764000
Bp	20Hz	2002-04-02 20:28:16		00:00:13.143000
Bp	20Hz	2002-04-02 20:28:29	88	00:00:13.026000
Bp	20Hz	2002-04-02 20:28:42		00:00:13.143000
Bp	20Hz	2002-04-02 20:28:55		00:00:13.259000
Bp	20Hz	2002-04-02 20:29:08		00:00:13.143000
Bp	20Hz	2002-04-02 20:29:22		00:00:13.492000
Bp	20Hz	2002-04-02 20:29:35		00:00:13.259000
Bp	20Hz	2002-04-02 20:29:48		00:00:13.027000
Bp	20Hz	2002-04-02 20:30:02		00:00:13.461000
Bp	20Hz	2002-04-02 20:30:15		00:00:13.027000
Bp	20Hz	2002-04-02 20:30:28		00:00:13.375000
Bp	20Hz	2002-04-02 20:30:42	88	00:00:14.422000
Bp	20Hz	2002-04-02 20:30:56	88	00:00:13.376000
Bp	20Hz	2002-04-02 20:31:08	88	00:00:12.212000
Bp	20Hz	2002-04-02 20:31:19	89	00:00:11.399000
Bp	20Hz	2002-04-02 20:31:35		00:00:15.701000
Bp	20Hz	2002-04-02 20:31:49		00:00:13.725000
Bp	20Hz	2002-04-02 20:32:02		00:00:13.577000
Bp	20Hz	2002-04-02 20:32:43		00:00:40.708000
Bp	20Hz	2002-04-02 20:32:56		00:00:13.376000	singlet
Bp	20Hz	2002-04-02 20:33:10		00:00:13.259000
Bp	20Hz	2002-04-02 20:33:24	88	00:00:14.073000
Bp	20Hz	2002-04-02 20:33:37	88	00:00:13.260000
Bp	20Hz	2002-04-02 20:33:52	88	00:00:15.236000
Bp	20Hz	2002-04-02 20:34:04	86	00:00:11.717000
Bp	20Hz	2002-04-02 20:34:19	87	00:00:14.771000
Bp	20Hz	2002-04-02 20:34:31	87	00:00:12.677000
Bp	20Hz	2002-04-02 20:34:44	88	00:00:12.911000
Bp	20Hz	2002-04-02 20:34:58	88	00:00:13.375000
Bp	20Hz	2002-04-02 20:35:08	88	00:00:10.584000
Bp	20Hz	2002-04-02 20:35:19	87	00:00:10.584000
Bp	20Hz	2002-04-02 20:35:32		00:00:12.911000
Bp	20Hz	2002-04-02 20:37:19	88	00:01:46.973000
Bp	20Hz	2002-04-02 20:37:31	88	00:00:12.445000	singlet
Bp	20Hz	2002-04-02 20:37:44	89	00:00:13.027000
Bp	20Hz	2002-04-02 20:37:56	89	00:00:11.398000
Bp	20Hz	2002-04-02 20:38:01		00:00:05.320000
Bp	20Hz	2002-04-02 20:38:13		00:00:12.445000
Bp	20Hz	2002-04-02 20:38:27		00:00:13.259000
Bp	20Hz	2002-04-02 20:38:40		00:00:13.143000
Bp	20Hz	2002-04-02 20:38:53		00:00:13.259000
Bp	20Hz	2002-04-02 20:39:07		00:00:13.608000
Bp	20Hz	2002-04-02 20:39:20	88	00:00:13.143000
Bp	20Hz	2002-04-02 20:39:33	88	00:00:13.375000
Bp	20Hz	2002-04-02 20:39:47	88	00:00:13.492000
Bp	20Hz	2002-04-02 20:39:58	87	00:00:10.933000
Bp	20Hz	2002-04-02 20:40:10		00:00:12.531000
Bp	20Hz	2002-04-02 20:40:18		00:00:07.676000
Bp	20Hz	2002-04-02 20:40:30		00:00:12.562000
Bp	20Hz	2002-04-02 20:40:47	88	00:00:16.167000
Bp	20Hz	2002-04-02 20:40:58		00:00:11.398000
Bp	20Hz	2002-04-02 20:41:11		00:00:13.375000
Bp	20Hz	2002-04-02 20:41:24		00:00:12.678000
Bp	20Hz	2002-04-02 20:41:38		00:00:13.841000
Bp	20Hz	2002-04-02 20:41:50		00:00:12.561000
Bp	20Hz	2002-04-02 20:42:08	88	00:00:17.881000
Bp	20Hz	2002-04-02 20:42:20	87	00:00:11.864000
Bp	20Hz	2002-04-02 20:42:33	89	00:00:13.259000
Bp	20Hz	2002-04-02 20:42:46	88	00:00:12.212000
Bp	20Hz	2002-04-02 20:42:58	87	00:00:11.980000
Bp	20Hz	2002-04-02 20:43:10	86	00:00:12.096000
Bp	20Hz	2002-04-02 20:43:23	88	00:00:13.027000
Bp	20Hz	2002-04-02 20:43:34	87	00:00:10.933000
Bp	20Hz	2002-04-02 20:43:46	86	00:00:12.096000
Bp	20Hz	2002-04-02 20:43:59	89	00:00:12.792000
Bp	20Hz	2002-04-02 20:44:24	87	00:00:25.210000
Bp	20Hz	2002-04-02 20:44:36	88	00:00:12.561000
Bp	20Hz	2002-04-02 20:44:47	88	00:00:10.468000
Bp	20Hz	2002-04-02 20:45:00	88	00:00:13.376000
Bp	20Hz	2002-04-02 20:45:13	88	00:00:12.561000
Bp	20Hz	2002-04-02 20:45:25	87	00:00:12.212000
Bp	20Hz	2002-04-02 20:45:36	88	00:00:10.585000
Bp	20Hz	2002-04-02 20:45:49	88	00:00:13.026000
Bp	20Hz	2002-04-02 20:50:25	89	00:04:36.258000
Bp	20Hz	2002-04-02 20:50:38	90	00:00:13.259000	singlet
Bp	20Hz	2002-04-02 20:50:51	88	00:00:13.376000
Bp	20Hz	2002-04-02 20:51:03	88	00:00:11.165000
Bp	20Hz	2002-04-02 20:51:16	87	00:00:12.910000
Bp	20Hz	2002-04-02 20:51:28	87	00:00:12.794000
Bp	20Hz	2002-04-02 20:51:39	88	00:00:10.933000
Bp	20Hz	2002-04-02 20:51:52	87	00:00:12.911000
Bp	20Hz	2002-04-02 20:52:05	88	00:00:12.996000
Bp	20Hz	2002-04-02 20:52:18	86	00:00:12.677000
Bp	20Hz	2002-04-02 20:52:29	87	00:00:11.282000
Bp	20Hz	2002-04-02 20:52:42	88	00:00:12.911000
Bp	20Hz	2002-04-02 20:52:59	86	00:00:16.981000
Bp	20Hz	2002-04-02 20:53:12	87	00:00:12.794000
Bp	20Hz	2002-04-02 20:53:24	88	00:00:12.677000
[truncated: 7,721 more rows]

## Sheet: S1_2003
Species Code	Call	Start time	Overtone Freq (Hz)	IPI (s)	Pattern
Bp	20Hz	2003-03-20 00:03:20
Bp	20Hz	2003-03-20 00:03:33		00:00:13.489000	doublet
Bp	20Hz	2003-03-20 00:03:47		00:00:13.031000
Bp	20Hz	2003-03-20 00:03:58		00:00:11.288000
Bp	20Hz	2003-03-20 00:04:11		00:00:13.146000
Bp	20Hz	2003-03-20 00:04:22		00:00:11.317000
Bp	20Hz	2003-03-20 00:04:35		00:00:12.689000
Bp	20Hz	2003-03-20 00:04:47		00:00:11.546000
Bp	20Hz	2003-03-20 00:14:03		00:09:16.904000
Bp	20Hz	2003-03-20 00:14:16		00:00:12.574000	doublet
Bp	20Hz	2003-03-20 00:14:29		00:00:13.489000
Bp	20Hz	2003-03-20 00:14:41		00:00:11.203000
Bp	20Hz	2003-03-20 00:14:54		00:00:13.146000
Bp	20Hz	2003-03-20 00:15:05		00:00:11.431000
Bp	20Hz	2003-03-20 00:15:18		00:00:12.689000
Bp	20Hz	2003-03-20 00:15:29		00:00:11.088000
Bp	20Hz	2003-03-20 00:15:42		00:00:13.032000
Bp	20Hz	2003-03-20 00:16:10		00:00:28.092000
Bp	20Hz	2003-03-20 00:16:23		00:00:13.261000
Bp	20Hz	2003-03-20 00:18:11		00:01:47.539000
Bp	20Hz	2003-03-20 00:18:23		00:00:11.775000	doublet
Bp	20Hz	2003-03-20 00:18:36		00:00:13.031000
Bp	20Hz	2003-03-20 00:18:49		00:00:13.146000
Bp	20Hz	2003-03-20 00:19:00		00:00:11.317000
Bp	20Hz	2003-03-20 00:19:13		00:00:12.804000
Bp	20Hz	2003-03-20 00:19:24		00:00:11.431000
Bp	20Hz	2003-03-20 00:19:38		00:00:13.375000
Bp	20Hz	2003-03-20 00:19:49		00:00:10.859000
Bp	20Hz	2003-03-20 00:20:02		00:00:12.889000
Bp	20Hz	2003-03-20 00:20:13		00:00:11.431000
Bp	20Hz	2003-03-20 00:20:26		00:00:13.146000
Bp	20Hz	2003-03-20 00:20:39		00:00:12.918000
Bp	20Hz	2003-03-20 00:20:51		00:00:11.431000
Bp	20Hz	2003-03-20 00:21:03		00:00:12.689000
Bp	20Hz	2003-03-20 00:21:16		00:00:13.260000
Bp	20Hz	2003-03-20 00:32:17		00:11:00.100000
Bp	20Hz	2003-03-20 00:32:30		00:00:13.146000	doublet
Bp	20Hz	2003-03-20 00:32:40		00:00:10.631000
Bp	20Hz	2003-03-20 00:32:53		00:00:13.032000
Bp	20Hz	2003-03-20 00:33:05		00:00:11.202000
Bp	20Hz	2003-03-20 00:33:17		00:00:12.918000
Bp	20Hz	2003-03-20 00:33:31		00:00:13.260000
Bp	20Hz	2003-03-20 00:33:42		00:00:11.317000
Bp	20Hz	2003-03-20 00:33:55		00:00:13.032000
Bp	20Hz	2003-03-20 00:34:06		00:00:11.059000
Bp	20Hz	2003-03-20 00:34:19		00:00:12.918000
Bp	20Hz	2003-03-20 00:34:30		00:00:11.317000
Bp	20Hz	2003-03-20 00:34:43		00:00:12.917000
Bp	20Hz	2003-03-20 00:34:55		00:00:11.317000
Bp	20Hz	2003-03-20 00:35:07		00:00:12.689000
Bp	20Hz	2003-03-20 00:35:18		00:00:11.088000
Bp	20Hz	2003-03-20 00:35:32		00:00:13.375000
Bp	20Hz	2003-03-20 00:40:06		00:04:34.379000
Bp	20Hz	2003-03-20 00:40:20		00:00:13.489000	doublet
Bp	20Hz	2003-03-20 00:40:33		00:00:13.146000
Bp	20Hz	2003-03-20 00:40:44		00:00:11.203000
Bp	20Hz	2003-03-20 00:40:57		00:00:13.032000
Bp	20Hz	2003-03-20 00:41:08		00:00:11.088000
Bp	20Hz	2003-03-20 00:41:21		00:00:13.260000
Bp	20Hz	2003-03-20 00:41:35		00:00:13.375000
Bp	20Hz	2003-03-20 00:41:46		00:00:11.088000
Bp	20Hz	2003-03-20 00:41:59		00:00:13.002000
Bp	20Hz	2003-03-20 11:51:18		11:09:19.563000
Bp	20Hz	2003-03-20 11:51:32		00:00:13.146000	doublet
Bp	20Hz	2003-03-20 11:51:43		00:00:11.317000
Bp	20Hz	2003-03-20 11:51:56		00:00:12.918000
Bp	20Hz	2003-03-20 11:52:09		00:00:13.231000
Bp	20Hz	2003-03-20 11:52:20		00:00:11.317000
Bp	20Hz	2003-03-20 11:52:33		00:00:13.032000
Bp	20Hz	2003-03-20 11:52:45		00:00:11.545000
Bp	20Hz	2003-03-20 11:52:57		00:00:12.461000
Bp	20Hz	2003-04-02 00:00:03	88
Bp	20Hz	2003-04-02 00:00:14	89	00:00:11.409000	doublet
Bp	20Hz	2003-04-02 00:00:27	87	00:00:12.664000
Bp	20Hz	2003-04-02 00:00:40	87	00:00:13.121000
Bp	20Hz	2003-04-02 00:00:52	89	00:00:11.409000
Bp	20Hz	2003-04-02 00:01:05	88	00:00:13.007000
Bp	20Hz	2003-04-02 00:01:16	90	00:00:11.181000
Bp	20Hz	2003-04-02 00:01:29		00:00:13.120000
Bp	20Hz	2003-04-02 00:01:40	89	00:00:11.067000
Bp	20Hz	2003-04-02 00:01:53	89	00:00:13.007000
Bp	20Hz	2003-04-02 00:02:04	89	00:00:10.813000
Bp	20Hz	2003-04-02 00:02:17	89	00:00:13.007000
Bp	20Hz	2003-04-02 00:02:30		00:00:13.349000
Bp	20Hz	2003-04-02 00:02:42		00:00:11.751000
Bp	20Hz	2003-04-02 00:02:54		00:00:12.322000
Bp	20Hz	2003-04-02 00:03:05	88	00:00:11.181000
Bp	20Hz	2003-04-02 00:08:11		00:05:05.692000
Bp	20Hz	2003-04-02 00:08:24		00:00:12.893000	doublet
Bp	20Hz	2003-04-02 00:08:35		00:00:11.409000
Bp	20Hz	2003-04-02 00:08:48		00:00:12.436000
Bp	20Hz	2003-04-02 00:09:01		00:00:13.121000
Bp	20Hz	2003-04-02 00:09:14		00:00:13.235000
Bp	20Hz	2003-04-02 00:09:25		00:00:11.181000
Bp	20Hz	2003-04-02 00:09:38		00:00:12.436000
Bp	20Hz	2003-04-02 00:09:54	88	00:00:16.657000
Bp	20Hz	2003-04-02 00:10:06	88	00:00:11.270000
Bp	20Hz	2003-04-02 00:10:19		00:00:13.121000
Bp	20Hz	2003-04-02 00:10:30	88	00:00:11.181000
Bp	20Hz	2003-04-02 00:10:43		00:00:13.006000
Bp	20Hz	2003-04-02 00:11:07		00:00:23.960000
Bp	20Hz	2003-04-02 00:11:18		00:00:10.953000
Bp	20Hz	2003-04-02 00:11:31		00:00:13.234000
Bp	20Hz	2003-04-02 00:11:43	89	00:00:11.524000
Bp	20Hz	2003-04-02 00:11:56		00:00:12.778000
Bp	20Hz	2003-04-02 00:12:07	88	00:00:11.156000
Bp	20Hz	2003-04-02 00:12:20		00:00:13.006000
Bp	20Hz	2003-04-02 00:12:32		00:00:11.866000
Bp	20Hz	2003-04-02 00:12:44		00:00:12.436000
Bp	20Hz	2003-04-02 00:12:56		00:00:12.094000
Bp	20Hz	2003-04-02 00:13:08		00:00:12.208000
Bp	20Hz	2003-04-02 00:13:34		00:00:25.214000
Bp	20Hz	2003-04-02 00:13:45		00:00:11.409000
Bp	20Hz	2003-04-02 00:13:57		00:00:11.866000
Bp	20Hz	2003-04-02 00:14:08		00:00:10.928000
Bp	20Hz	2003-04-02 00:14:21		00:00:13.006000
Bp	20Hz	2003-04-02 00:14:45		00:00:24.074000
Bp	20Hz	2003-04-02 00:14:56		00:00:11.067000
Bp	20Hz	2003-04-02 00:15:09		00:00:12.664000
Bp	20Hz	2003-04-02 00:15:20		00:00:11.067000
Bp	20Hz	2003-04-02 00:15:32		00:00:12.778000
Bp	20Hz	2003-04-02 00:15:57		00:00:24.302000
Bp	20Hz	2003-04-02 00:16:08	90	00:00:11.270000
Bp	20Hz	2003-04-02 00:16:21		00:00:13.120000
Bp	20Hz	2003-04-02 00:16:46		00:00:24.758000
Bp	20Hz	2003-04-02 00:16:57		00:00:11.410000
Bp	20Hz	2003-04-02 00:17:10		00:00:12.664000
Bp	20Hz	2003-04-02 00:18:42		00:01:32.275000
Bp	20Hz	2003-04-02 00:18:55		00:00:13.235000	doublet
Bp	20Hz	2003-04-02 00:19:20		00:00:24.758000
Bp	20Hz	2003-04-02 00:19:32		00:00:11.752000
Bp	20Hz	2003-04-02 00:19:45		00:00:13.121000
Bp	20Hz	2003-04-02 00:20:13		00:00:27.813000
Bp	20Hz	2003-04-02 00:20:24	89	00:00:11.295000
Bp	20Hz	2003-04-02 00:20:37		00:00:13.349000
Bp	20Hz	2003-04-02 00:20:50		00:00:13.006000
Bp	20Hz	2003-04-02 00:21:02		00:00:11.638000
Bp	20Hz	2003-04-02 00:21:15		00:00:12.778000
Bp	20Hz	2003-04-02 00:21:28		00:00:13.121000
Bp	20Hz	2003-04-02 00:21:40		00:00:11.523000
Bp	20Hz	2003-04-02 00:21:52		00:00:12.893000
Bp	20Hz	2003-04-02 00:22:06		00:00:13.779000
Bp	20Hz	2003-04-02 00:22:16		00:00:09.584000
Bp	20Hz	2003-04-02 00:22:31		00:00:15.174000
Bp	20Hz	2003-04-02 00:22:40		00:00:08.900000
Bp	20Hz	2003-04-02 00:22:58		00:00:18.140000
Bp	20Hz	2003-04-02 00:23:11		00:00:13.235000
Bp	20Hz	2003-04-02 00:23:25		00:00:13.349000
Bp	20Hz	2003-04-02 00:23:34		00:00:09.812000
Bp	20Hz	2003-04-02 00:23:48		00:00:13.235000
Bp	20Hz	2003-04-02 00:23:53		00:00:05.684000
Bp	20Hz	2003-04-02 00:24:11		00:00:18.136000
Bp	20Hz	2003-04-02 00:24:25		00:00:13.348000
Bp	20Hz	2003-04-02 00:24:36		00:00:11.410000
Bp	20Hz	2003-04-02 00:24:50		00:00:13.463000
Bp	20Hz	2003-04-02 00:25:03		00:00:13.463000
Bp	20Hz	2003-04-02 01:54:46		01:29:43
Bp	20Hz	2003-04-02 01:54:57		00:00:11.295000	triplet
Bp	20Hz	2003-04-02 01:55:11		00:00:13.577000
Bp	20Hz	2003-04-02 01:55:24		00:00:13.121000
Bp	20Hz	2003-04-02 01:55:36		00:00:11.409000
Bp	20Hz	2003-04-02 01:55:48		00:00:12.778000
Bp	20Hz	2003-04-02 01:56:16		00:00:27.813000
Bp	20Hz	2003-04-02 01:56:29		00:00:13.121000
Bp	20Hz	2003-04-02 01:56:41		00:00:11.980000
Bp	20Hz	2003-04-02 01:56:54		00:00:12.892000
Bp	20Hz	2003-04-02 01:57:22		00:00:27.382000
Bp	20Hz	2003-04-02 01:57:34		00:00:12.665000
Bp	20Hz	2003-04-02 01:57:47		00:00:13.234000
Bp	20Hz	2003-04-02 01:57:59		00:00:11.618000
Bp	20Hz	2003-04-02 01:58:11		00:00:12.316000
Bp	20Hz	2003-04-02 01:58:25		00:00:13.235000
Bp	20Hz	2003-04-02 01:58:36		00:00:11.067000
Bp	20Hz	2003-04-02 01:58:49		00:00:13.121000
Bp	20Hz	2003-04-02 01:59:00		00:00:11.637000
Bp	20Hz	2003-04-02 01:59:14		00:00:13.121000
Bp	20Hz	2003-04-02 01:59:25		00:00:11.295000
Bp	20Hz	2003-04-02 01:59:38		00:00:13.235000
Bp	20Hz	2003-04-02 02:00:04		00:00:25.645000
Bp	20Hz	2003-04-02 02:00:17		00:00:13.007000
Bp	20Hz	2003-04-02 02:00:30		00:00:13.235000
Bp	20Hz	2003-04-02 02:00:41		00:00:11.409000
Bp	20Hz	2003-04-02 02:03:56		00:03:14.502000
Bp	20Hz	2003-04-02 02:04:07		00:00:11.042000	doublet
Bp	20Hz	2003-04-02 02:04:20		00:00:12.778000
Bp	20Hz	2003-04-02 02:04:32		00:00:12.665000
Bp	20Hz	2003-04-02 02:04:44		00:00:11.295000
Bp	20Hz	2003-04-02 02:05:09		00:00:25.100000
Bp	20Hz	2003-04-02 02:05:20		00:00:10.839000
Bp	20Hz	2003-04-02 02:05:33		00:00:13.463000
Bp	20Hz	2003-04-02 02:05:44		00:00:10.953000
Bp	20Hz	2003-04-02 02:05:57		00:00:13.214000
Bp	20Hz	2003-04-02 02:06:24		00:00:26.921000
Bp	20Hz	2003-04-02 02:06:37		00:00:12.892000
Bp	20Hz	2003-04-02 02:06:49		00:00:11.638000
Bp	20Hz	2003-04-02 02:07:01		00:00:12.778000
Bp	20Hz	2003-04-02 02:07:26		00:00:24.188000
Bp	20Hz	2003-04-02 02:07:39		00:00:13.691000
Bp	20Hz	2003-04-02 02:08:44		00:01:04.779000
Bp	20Hz	2003-04-02 02:08:57		00:00:13.349000	doublet
Bp	20Hz	2003-04-02 02:09:09		00:00:11.067000
Bp	20Hz	2003-04-02 02:09:22		00:00:13.006000
Bp	20Hz	2003-04-02 02:09:32		00:00:10.497000
Bp	20Hz	2003-04-02 02:09:45		00:00:12.892000
Bp	20Hz	2003-04-02 02:10:09		00:00:24.049000
Bp	20Hz	2003-04-02 02:10:33		00:00:24.301000
Bp	20Hz	2003-04-02 02:10:47		00:00:13.691000
Bp	20Hz	2003-04-02 02:10:58		00:00:11.067000
Bp	20Hz	2003-04-02 02:11:11		00:00:13.007000
Bp	20Hz	2003-04-02 02:11:23		00:00:11.637000
Bp	20Hz	2003-04-02 02:11:35		00:00:12.665000
Bp	20Hz	2003-04-02 02:14:14	90	00:02:38.538000
Bp	20Hz	2003-04-02 02:14:27		00:00:13.234000	doublet
Bp	20Hz	2003-04-02 02:14:38	86	00:00:11.067000
Bp	20Hz	2003-04-02 02:14:51		00:00:12.779000
Bp	20Hz	2003-04-02 02:15:30		00:00:39.362000
Bp	20Hz	2003-04-02 02:15:44		00:00:13.348000
Bp	20Hz	2003-04-02 02:15:55		00:00:11.410000
Bp	20Hz	2003-04-02 02:16:07		00:00:12.182000
Bp	20Hz	2003-04-02 02:16:19		00:00:11.638000
Bp	20Hz	2003-04-02 02:16:32		00:00:13.348000
Bp	20Hz	2003-04-02 02:17:13		00:00:40.846000
Bp	20Hz	2003-04-02 02:17:26		00:00:12.892000	doublet
Bp	20Hz	2003-04-02 02:17:37		00:00:11.523000
Bp	20Hz	2003-04-02 02:17:51	86	00:00:13.349000
Bp	20Hz	2003-04-02 02:18:18		00:00:27.585000
Bp	20Hz	2003-04-02 02:18:32		00:00:13.121000
Bp	20Hz	2003-04-02 02:18:43		00:00:11.181000
Bp	20Hz	2003-04-02 02:18:56		00:00:13.121000
Bp	20Hz	2003-04-02 02:19:07		00:00:11.295000
Bp	20Hz	2003-04-02 02:19:20		00:00:12.664000
Bp	20Hz	2003-04-02 02:19:31		00:00:11.067000
Bp	20Hz	2003-04-02 02:19:44		00:00:13.121000
Bp	20Hz	2003-04-02 02:27:49		00:08:04.678000
Bp	20Hz	2003-04-02 02:28:01		00:00:12.644000	doublet
Bp	20Hz	2003-04-02 02:28:13		00:00:11.498000
Bp	20Hz	2003-04-02 02:28:26		00:00:13.120000
Bp	20Hz	2003-04-02 02:28:37		00:00:10.839000
Bp	20Hz	2003-04-02 02:29:02		00:00:24.872000
Bp	20Hz	2003-04-02 02:29:14		00:00:12.779000
Bp	20Hz	2003-04-02 02:29:26	89	00:00:11.409000
Bp	20Hz	2003-04-02 02:29:39	87	00:00:13.235000
Bp	20Hz	2003-04-02 02:29:50	87	00:00:11.295000
Bp	20Hz	2003-04-02 02:30:03		00:00:12.773000
Bp	20Hz	2003-04-02 02:30:14		00:00:11.181000
Bp	20Hz	2003-04-02 02:30:27		00:00:12.778000
Bp	20Hz	2003-04-02 02:30:38	89	00:00:11.295000
Bp	20Hz	2003-04-02 02:31:03	89	00:00:24.644000
Bp	20Hz	2003-04-02 02:31:16		00:00:12.893000
Bp	20Hz	2003-04-02 02:35:05		00:03:49.047000
Bp	20Hz	2003-04-02 02:35:16		00:00:11.067000	doublet
Bp	20Hz	2003-04-02 02:35:30		00:00:13.463000
Bp	20Hz	2003-04-02 02:35:43		00:00:13.235000
Bp	20Hz	2003-04-02 02:35:54		00:00:10.953000
Bp	20Hz	2003-04-02 02:36:07		00:00:13.323000
Bp	20Hz	2003-04-02 02:36:18		00:00:11.409000
Bp	20Hz	2003-04-02 02:36:31		00:00:12.779000
Bp	20Hz	2003-04-02 02:36:59		00:00:27.382000
Bp	20Hz	2003-04-02 02:37:23		00:00:24.530000
Bp	20Hz	2003-04-02 02:37:36		00:00:13.235000
Bp	20Hz	2003-04-02 02:37:48		00:00:11.637000
Bp	20Hz	2003-04-02 02:38:01		00:00:13.323000
Bp	20Hz	2003-04-02 02:38:18		00:00:16.201000
Bp	20Hz	2003-04-02 02:38:29	89	00:00:11.980000
Bp	20Hz	2003-04-02 02:38:41	89	00:00:11.295000
Bp	20Hz	2003-04-02 02:58:02		00:19:21.437000
Bp	20Hz	2003-04-02 02:58:15		00:00:12.664000	doublet
Bp	20Hz	2003-04-02 02:58:26		00:00:11.410000
Bp	20Hz	2003-04-02 02:58:40		00:00:13.348000
Bp	20Hz	2003-04-02 02:58:51		00:00:11.296000
Bp	20Hz	2003-04-02 02:59:04		00:00:12.892000
Bp	20Hz	2003-04-02 02:59:15		00:00:11.067000
Bp	20Hz	2003-04-02 02:59:28		00:00:13.121000
Bp	20Hz	2003-04-02 02:59:52		00:00:24.301000
Bp	20Hz	2003-04-02 03:00:18		00:00:26.102000
Bp	20Hz	2003-04-02 03:00:32		00:00:13.121000
Bp	20Hz	2003-04-02 03:00:42		00:00:10.839000
Bp	20Hz	2003-04-02 03:00:56		00:00:13.120000
Bp	20Hz	2003-04-02 03:01:07		00:00:11.067000
Bp	20Hz	2003-04-02 03:01:19		00:00:12.779000
Bp	20Hz	2003-04-02 03:01:31		00:00:11.751000
Bp	20Hz	2003-04-02 04:51:48		01:50:17.114000
Bp	20Hz	2003-04-02 04:52:02		00:00:13.324000	doublet
Bp	20Hz	2003-04-02 04:52:13		00:00:11.751000
Bp	20Hz	2003-04-02 04:52:26		00:00:12.778000
Bp	20Hz	2003-04-02 04:52:37		00:00:10.953000
Bp	20Hz	2003-04-02 04:52:50		00:00:13.463000
Bp	20Hz	2003-04-02 04:53:02	88	00:00:11.752000
Bp	20Hz	2003-04-02 04:53:15		00:00:13.006000
Bp	20Hz	2003-04-02 04:53:27	88	00:00:11.752000
Bp	20Hz	2003-04-02 04:53:40		00:00:12.664000
Bp	20Hz	2003-04-02 04:53:52		00:00:11.980000
Bp	20Hz	2003-04-02 04:54:05		00:00:12.981000
Bp	20Hz	2003-04-02 04:55:19		00:01:14.731000
Bp	20Hz	2003-04-02 04:55:32	90	00:00:13.120000	doublet
Bp	20Hz	2003-04-02 04:55:57		00:00:24.302000
Bp	20Hz	2003-04-02 04:56:08		00:00:11.156000
Bp	20Hz	2003-04-02 04:56:21		00:00:13.349000
Bp	20Hz	2003-04-02 04:56:32	89	00:00:11.067000
Bp	20Hz	2003-04-02 04:56:46		00:00:13.462000
Bp	20Hz	2003-04-02 04:56:57		00:00:11.524000
Bp	20Hz	2003-04-02 04:57:10		00:00:12.664000
Bp	20Hz	2003-04-02 04:57:21	89	00:00:11.295000
Bp	20Hz	2003-04-02 04:57:35		00:00:13.463000
Bp	20Hz	2003-04-02 04:57:46		00:00:11.067000
Bp	20Hz	2003-04-02 05:40:12		00:42:25.874000
Bp	20Hz	2003-04-02 05:40:23	88	00:00:11.295000	doublet
Bp	20Hz	2003-04-02 05:40:36		00:00:13.235000
Bp	20Hz	2003-04-02 05:40:48		00:00:11.523000
Bp	20Hz	2003-04-02 05:41:01		00:00:12.778000
Bp	20Hz	2003-04-02 05:41:39		00:00:38.792000
Bp	20Hz	2003-04-02 05:41:51		00:00:11.637000
Bp	20Hz	2003-04-02 05:42:04		00:00:12.981000
Bp	20Hz	2003-04-02 05:42:16		00:00:11.752000
Bp	20Hz	2003-04-02 05:42:28		00:00:12.550000
Bp	20Hz	2003-04-02 05:42:40		00:00:11.409000
Bp	20Hz	2003-04-02 05:42:52		00:00:12.665000
Bp	20Hz	2003-04-02 05:43:17		00:00:24.301000
Bp	20Hz	2003-04-02 05:43:28		00:00:11.524000
Bp	20Hz	2003-04-02 05:43:41		00:00:13.006000
Bp	20Hz	2003-04-02 05:43:52		00:00:11.181000
Bp	20Hz	2003-04-02 05:44:05		00:00:12.639000
Bp	20Hz	2003-04-02 05:44:16	89	00:00:11.295000
Bp	20Hz	2003-04-02 05:44:29	87	00:00:12.779000
Bp	20Hz	2003-04-02 05:44:54		00:00:24.644000
Bp	20Hz	2003-04-02 05:45:07	89	00:00:12.892000
Bp	20Hz	2003-04-02 05:45:20		00:00:13.007000
Bp	20Hz	2003-04-02 05:48:56		00:03:36.040000
Bp	20Hz	2003-04-02 05:49:09		00:00:13.121000	doublet
Bp	20Hz	2003-04-02 05:49:22		00:00:13.007000
Bp	20Hz	2003-04-02 05:49:34		00:00:11.865000
Bp	20Hz	2003-04-02 05:49:47		00:00:12.893000
Bp	20Hz	2003-04-02 05:49:58		00:00:11.503000
Bp	20Hz	2003-04-02 05:50:11		00:00:12.981000
Bp	20Hz	2003-04-02 05:50:23		00:00:11.523000
Bp	20Hz	2003-04-02 05:50:35		00:00:12.551000
Bp	20Hz	2003-04-02 05:51:00		00:00:24.872000
Bp	20Hz	2003-04-02 05:51:24		00:00:24.416000
Bp	20Hz	2003-04-02 05:51:37		00:00:13.120000
Bp	20Hz	2003-04-02 05:51:49		00:00:11.866000
Bp	20Hz	2003-04-02 05:52:02		00:00:12.887000
Bp	20Hz	2003-04-02 05:52:14		00:00:11.523000
Bp	20Hz	2003-04-02 05:52:26		00:00:12.551000
Bp	20Hz	2003-04-02 05:52:39		00:00:12.892000
Bp	20Hz	2003-04-02 05:52:51		00:00:11.752000
Bp	20Hz	2003-04-02 05:53:04		00:00:13.120000
Bp	20Hz	2003-04-02 05:53:16		00:00:11.638000
Bp	20Hz	2003-04-02 05:53:28		00:00:12.778000
Bp	20Hz	2003-04-02 05:58:30		00:05:01.927000
Bp	20Hz	2003-04-02 05:58:43		00:00:13.007000	doublet
Bp	20Hz	2003-04-02 05:59:20		00:00:36.966000
Bp	20Hz	2003-04-02 05:59:32		00:00:11.409000
Bp	20Hz	2003-04-02 05:59:45		00:00:13.120000
Bp	20Hz	2003-04-02 05:59:56		00:00:11.524000
Bp	20Hz	2003-04-02 06:00:09		00:00:12.753000
Bp	20Hz	2003-04-02 06:00:33		00:00:24.073000
Bp	20Hz	2003-04-02 06:00:57		00:00:24.074000
Bp	20Hz	2003-04-02 06:01:09		00:00:11.523000
Bp	20Hz	2003-04-02 06:01:35		00:00:25.899000
Bp	20Hz	2003-04-02 06:01:46		00:00:11.409000
Bp	20Hz	2003-04-02 06:01:59		00:00:12.873000
Bp	20Hz	2003-04-02 06:02:23		00:00:23.820000
Bp	20Hz	2003-04-02 06:02:47		00:00:23.959000
Bp	20Hz	2003-04-02 06:02:58		00:00:11.295000
Bp	20Hz	2003-04-02 06:03:34		00:00:36.168000
Bp	20Hz	2003-04-02 06:03:45		00:00:11.067000
Bp	20Hz	2003-04-02 06:03:59		00:00:13.463000
Bp	20Hz	2003-04-02 06:08:10		00:04:11.632000
Bp	20Hz	2003-04-02 06:08:22		00:00:11.751000	doublet
Bp	20Hz	2003-04-02 06:08:35		00:00:12.436000
Bp	20Hz	2003-04-02 06:08:46		00:00:11.410000
Bp	20Hz	2003-04-02 06:09:10		00:00:24.415000
Bp	20Hz	2003-04-02 06:09:24		00:00:13.121000
Bp	20Hz	2003-04-02 06:10:03		00:00:39.565000
Bp	20Hz	2003-04-02 06:10:14		00:00:11.181000
Bp	20Hz	2003-04-02 06:10:27		00:00:12.550000
Bp	20Hz	2003-04-02 06:10:38	88	00:00:11.523000
Bp	20Hz	2003-04-02 06:10:51		00:00:12.893000
Bp	20Hz	2003-04-02 06:11:02		00:00:10.839000
Bp	20Hz	2003-04-02 06:11:26		00:00:24.301000
Bp	20Hz	2003-04-02 06:11:39		00:00:12.665000
Bp	20Hz	2003-04-02 06:15:44		00:04:05.020000
Bp	20Hz	2003-04-02 06:15:56		00:00:11.523000	doublet
Bp	20Hz	2003-04-02 06:16:09		00:00:12.981000
Bp	20Hz	2003-04-02 06:16:35		00:00:26.127000
Bp	20Hz	2003-04-02 06:16:47		00:00:12.665000
Bp	20Hz	2003-04-02 06:16:59		00:00:11.295000
Bp	20Hz	2003-04-02 06:17:11		00:00:12.778000
Bp	20Hz	2003-04-02 06:17:36		00:00:24.416000
Bp	20Hz	2003-04-02 06:17:49		00:00:12.893000
Bp	20Hz	2003-04-02 06:18:13		00:00:24.048000
Bp	20Hz	2003-04-02 06:18:24		00:00:11.409000
Bp	20Hz	2003-04-17 01:00:57
Bp	20Hz	2003-04-17 01:01:10		00:00:12.905000	doublet
Bp	20Hz	2003-04-17 01:01:22		00:00:11.420000
Bp	20Hz	2003-04-17 01:01:35		00:00:13.248000
Bp	20Hz	2003-04-17 01:01:48		00:00:13.019000
Bp	20Hz	2003-04-17 01:02:12		00:00:24.526000
Bp	20Hz	2003-04-17 01:02:24		00:00:11.877000
Bp	20Hz	2003-04-17 01:02:37		00:00:13.134000
Bp	20Hz	2003-04-17 01:02:49		00:00:11.192000
Bp	20Hz	2003-04-17 01:03:02		00:00:13.019000
Bp	20Hz	2003-04-17 01:03:13		00:00:11.877000
Bp	20Hz	2003-04-17 01:03:26		00:00:12.448000
Bp	20Hz	2003-04-17 01:03:39		00:00:13.362000
Bp	20Hz	2003-04-17 01:03:51		00:00:11.534000
Bp	20Hz	2003-04-17 01:04:04		00:00:12.992000
Bp	20Hz	2003-04-17 01:04:15		00:00:11.649000
Bp	20Hz	2003-04-17 01:04:29		00:00:13.362000
Bp	20Hz	2003-04-17 01:04:40		00:00:10.963000
Bp	20Hz	2003-04-17 01:04:53		00:00:13.476000
Bp	20Hz	2003-04-17 01:05:05		00:00:11.535000
Bp	20Hz	2003-04-17 01:05:17		00:00:12.562000
Bp	20Hz	2003-04-17 01:05:34		00:00:17.130000
Bp	20Hz	2003-04-17 01:05:45		00:00:10.050000
Bp	20Hz	2003-04-17 01:05:58		00:00:12.994000
Bp	20Hz	2003-04-17 01:23:34		00:17:36.817000
Bp	20Hz	2003-04-17 01:23:45		00:00:10.735000	doublet
Bp	20Hz	2003-04-17 01:23:59		00:00:13.705000
Bp	20Hz	2003-04-17 01:24:10		00:00:11.164000
Bp	20Hz	2003-04-17 01:24:23		00:00:12.905000
Bp	20Hz	2003-04-17 01:24:34	89	00:00:11.306000
Bp	20Hz	2003-04-17 01:24:48		00:00:13.362000
Bp	20Hz	2003-04-17 01:24:59		00:00:11.078000
Bp	20Hz	2003-04-17 01:25:11		00:00:12.905000
Bp	20Hz	2003-04-17 04:46:52		03:21:40.585000
Bp	20Hz	2003-04-17 04:47:03		00:00:11.078000	doublet
Bp	20Hz	2003-04-17 04:47:16		00:00:12.790000
Bp	20Hz	2003-04-17 04:47:28		00:00:11.649000
Bp	20Hz	2003-04-17 04:47:40		00:00:12.791000
Bp	20Hz	2003-04-17 04:47:53	88	00:00:13.019000
Bp	20Hz	2003-04-17 04:48:30	90	00:00:36.518000
Bp	20Hz	2003-04-17 04:48:43	89	00:00:12.905000
Bp	20Hz	2003-04-17 04:48:54	90	00:00:11.192000
Bp	20Hz	2003-04-17 04:49:07		00:00:13.475000
Bp	20Hz	2003-04-17 04:59:01		00:09:53.834000
Bp	20Hz	2003-04-17 04:59:14		00:00:12.333000	singlet
Bp	20Hz	2003-04-17 04:59:26		00:00:12.220000
Bp	20Hz	2003-04-17 05:00:03		00:00:37.342000
Bp	20Hz	2003-04-17 05:00:16		00:00:12.448000
Bp	20Hz	2003-04-17 05:00:40		00:00:23.983000
Bp	20Hz	2003-04-17 05:01:04		00:00:24.325000
Bp	20Hz	2003-04-17 05:01:15		00:00:11.078000
Bp	20Hz	2003-04-17 05:01:28		00:00:12.905000
Bp	20Hz	2003-04-17 05:01:42		00:00:13.590000
Bp	20Hz	2003-04-17 05:01:53		00:00:10.963000
Bp	20Hz	2003-04-17 05:02:06		00:00:12.992000
Bp	20Hz	2003-04-17 05:02:19		00:00:13.362000
Bp	20Hz	2003-04-17 05:02:30	88	00:00:11.306000
Bp	20Hz	2003-04-17 20:12:04		15:09:33.848000
Bp	20Hz	2003-04-17 20:12:18		00:00:13.590000	singlet
Bp	20Hz	2003-04-17 20:12:30		00:00:12.562000
Bp	20Hz	2003-04-17 20:12:42		00:00:11.991000
Bp	20Hz	2003-04-17 20:13:09	88	00:00:27.295000
Bp	20Hz	2003-04-17 20:13:23		00:00:13.476000
Bp	20Hz	2003-04-17 20:13:34	88	00:00:11.534000
Bp	20Hz	2003-04-17 20:13:48		00:00:13.362000
Bp	20Hz	2003-04-17 20:14:13		00:00:25.097000
Bp	20Hz	2003-04-17 20:14:24		00:00:11.192000
Bp	20Hz	2003-04-17 20:14:38		00:00:13.705000
Bp	20Hz	2003-05-13 08:00:06
Bp	20Hz	2003-05-13 08:00:20	88	00:00:13.450000	singlet
Bp	20Hz	2003-05-13 08:00:34		00:00:13.792000
Bp	20Hz	2003-05-13 08:00:48		00:00:14.020000
Bp	20Hz	2003-05-13 08:01:16		00:00:28.268000
Bp	20Hz	2003-05-13 08:01:29		00:00:13.336000
Bp	20Hz	2003-05-13 08:01:43		00:00:13.449000
Bp	20Hz	2003-05-13 08:02:11	88	00:00:28.130000
Bp	20Hz	2003-05-13 08:02:24		00:00:13.564000
Bp	20Hz	2003-05-13 08:02:38		00:00:13.564000
Bp	20Hz	2003-05-13 08:02:51		00:00:13.108000
Bp	20Hz	2003-05-13 08:03:04		00:00:13.108000
Bp	20Hz	2003-05-13 08:03:32		00:00:27.698000
Bp	20Hz	2003-05-13 08:03:45		00:00:13.450000
Bp	20Hz	2003-05-13 08:03:59		00:00:13.435000
Bp	20Hz	2003-05-13 08:04:12		00:00:13.426000
Bp	20Hz	2003-05-13 08:06:51		00:02:38.769000
Bp	20Hz	2003-05-13 08:07:05		00:00:13.792000	singlet
Bp	20Hz	2003-05-13 08:07:18		00:00:12.880000
Bp	20Hz	2003-05-13 08:07:31		00:00:13.450000
Bp	20Hz	2003-05-13 08:07:45		00:00:14.134000
Bp	20Hz	2003-05-13 08:07:58		00:00:13.207000
Bp	20Hz	2003-05-13 08:08:12	87	00:00:13.426000
Bp	20Hz	2003-05-13 08:08:38		00:00:25.874000
Bp	20Hz	2003-05-13 08:08:51		00:00:13.336000
Bp	20Hz	2003-05-13 08:09:04		00:00:13.336000
Bp	20Hz	2003-05-13 08:09:31		00:00:26.558000
Bp	20Hz	2003-05-13 08:09:44		00:00:13.108000
Bp	20Hz	2003-05-13 08:09:57		00:00:13.108000
Bp	20Hz	2003-05-13 08:10:10	88	00:00:13.084000
Bp	20Hz	2003-05-13 08:10:24		00:00:13.222000
Bp	20Hz	2003-05-13 08:10:37		00:00:13.108000
Bp	20Hz	2003-05-13 08:11:04	88	00:00:27.584000
Bp	20Hz	2003-05-13 08:11:17		00:00:13.108000
Bp	20Hz	2003-05-13 08:11:30		00:00:12.880000
Bp	20Hz	2003-05-13 08:11:43		00:00:12.994000
Bp	20Hz	2003-05-13 08:11:56		00:00:12.880000
Bp	20Hz	2003-05-13 08:12:09		00:00:12.971000
Bp	20Hz	2003-05-13 08:14:07		00:01:57.735000
Bp	20Hz	2003-05-13 08:14:20		00:00:13.222000	singlet
Bp	20Hz	2003-05-13 08:14:33		00:00:12.994000
Bp	20Hz	2003-05-13 08:14:46		00:00:12.652000
Bp	20Hz	2003-05-13 08:14:59		00:00:13.336000
Bp	20Hz	2003-05-13 08:15:12		00:00:13.450000
Bp	20Hz	2003-05-13 08:15:26		00:00:13.222000
Bp	20Hz	2003-05-13 08:15:39		00:00:12.994000
Bp	20Hz	2003-05-13 08:15:52		00:00:13.336000
Bp	20Hz	2003-05-13 08:16:22		00:00:29.612000
Bp	20Hz	2003-05-13 08:16:35		00:00:13.108000
Bp	20Hz	2003-05-13 08:17:02		00:00:26.900000
Bp	20Hz	2003-05-13 08:17:15		00:00:13.336000
Bp	20Hz	2003-05-13 08:17:28		00:00:12.994000
Bp	20Hz	2003-05-13 08:17:41		00:00:13.450000
Bp	20Hz	2003-05-13 08:17:55		00:00:13.222000
Bp	20Hz	2003-05-13 08:18:09		00:00:13.882000
Bp	20Hz	2003-05-13 08:18:36		00:00:27.356000
Bp	20Hz	2003-05-13 08:18:49		00:00:13.108000
Bp	20Hz	2003-05-13 08:19:02		00:00:13.108000
Bp	20Hz	2003-05-13 08:19:15		00:00:13.222000
Bp	20Hz	2003-05-13 08:19:28		00:00:13.108000
Bp	20Hz	2003-05-13 08:19:42		00:00:13.222000
Bp	20Hz	2003-05-13 08:19:55		00:00:13.564000
Bp	20Hz	2003-05-13 08:20:08		00:00:13.198000
Bp	20Hz	2003-05-13 08:20:21		00:00:12.994000
Bp	20Hz	2003-05-13 08:22:16		00:01:54.985000
Bp	20Hz	2003-05-13 08:22:30		00:00:13.222000	singlet
Bp	20Hz	2003-05-13 08:22:43	88	00:00:12.994000
Bp	20Hz	2003-05-13 08:22:56		00:00:13.222000
Bp	20Hz	2003-05-13 08:23:09		00:00:13.450000
Bp	20Hz	2003-05-13 08:23:23		00:00:13.450000
Bp	20Hz	2003-05-13 08:23:36	88	00:00:13.222000
Bp	20Hz	2003-05-13 08:23:49	90	00:00:13.449000
Bp	20Hz	2003-05-13 08:24:03		00:00:13.313000
Bp	20Hz	2003-05-13 08:24:30		00:00:26.900000
Bp	20Hz	2003-05-13 08:24:43		00:00:13.450000
Bp	20Hz	2003-05-13 08:25:12		00:00:28.951000
Bp	20Hz	2003-05-13 08:25:25		00:00:13.336000
Bp	20Hz	2003-05-13 08:25:38		00:00:12.880000
Bp	20Hz	2003-05-13 08:25:52		00:00:13.336000
Bp	20Hz	2003-05-13 08:26:05		00:00:13.312000
Bp	20Hz	2003-05-13 08:26:18		00:00:13.336000
Bp	20Hz	2003-05-13 08:26:32		00:00:13.336000
Bp	20Hz	2003-05-13 08:30:15		00:03:43.131000
Bp	20Hz	2003-05-13 08:30:28	88	00:00:13.450000	singlet
Bp	20Hz	2003-05-13 08:30:55	88	00:00:26.558000
Bp	20Hz	2003-05-13 08:31:08	89	00:00:13.222000
Bp	20Hz	2003-05-13 08:31:34	88	00:00:26.330000
Bp	20Hz	2003-05-13 08:31:47	88	00:00:13.222000
Bp	20Hz	2003-05-13 08:32:01	88	00:00:13.093000
Bp	20Hz	2003-05-13 08:32:14	89	00:00:13.099000
Bp	20Hz	2003-05-13 08:32:27	88	00:00:13.222000
Bp	20Hz	2003-05-13 08:32:40	88	00:00:13.108000
Bp	20Hz	2003-05-13 08:32:53	89	00:00:13.222000
Bp	20Hz	2003-05-13 08:33:06	88	00:00:12.994000
Bp	20Hz	2003-05-13 08:33:20	88	00:00:13.450000
Bp	20Hz	2003-05-13 08:33:33	88	00:00:12.994000
Bp	20Hz	2003-05-13 08:33:46	88	00:00:13.108000
Bp	20Hz	2003-05-13 08:34:13	89	00:00:27.332000
Bp	20Hz	2003-05-13 08:34:26	90	00:00:13.336000
Bp	20Hz	2003-05-13 08:34:39	89	00:00:12.994000
Bp	20Hz	2003-05-13 08:35:09	89	00:00:29.180000
Bp	20Hz	2003-05-13 08:35:22		00:00:13.678000
Bp	20Hz	2003-05-13 08:35:36	88	00:00:13.336000
Bp	20Hz	2003-05-13 08:35:49	89	00:00:13.222000
Bp	20Hz	2003-05-13 08:37:31	88	00:01:42.560000
Bp	20Hz	2003-05-13 08:37:45	87	00:00:13.450000	singlet
Bp	20Hz	2003-05-13 08:37:58	88	00:00:13.663000
Bp	20Hz	2003-05-13 08:38:12		00:00:13.099000
Bp	20Hz	2003-05-13 08:38:25		00:00:13.564000
Bp	20Hz	2003-05-13 08:38:38		00:00:13.336000
Bp	20Hz	2003-05-13 08:38:52		00:00:13.336000
Bp	20Hz	2003-05-13 08:39:06		00:00:14.590000
Bp	20Hz	2003-05-13 08:39:19		00:00:12.880000
Bp	20Hz	2003-05-13 08:39:46		00:00:26.330000
Bp	20Hz	2003-05-13 08:39:59		00:00:13.435000
Bp	20Hz	2003-05-13 08:40:12		00:00:12.742000
Bp	20Hz	2003-05-13 08:40:25	88	00:00:13.222000
Bp	20Hz	2003-05-13 08:40:52		00:00:27.014000
Bp	20Hz	2003-05-13 08:41:05		00:00:13.450000
Bp	20Hz	2003-05-13 08:41:19		00:00:13.450000
Bp	20Hz	2003-05-13 08:41:32		00:00:13.108000
Bp	20Hz	2003-05-13 08:41:46		00:00:13.678000
Bp	20Hz	2003-05-13 08:41:59		00:00:13.222000
Bp	20Hz	2003-05-13 08:42:12		00:00:13.555000
Bp	20Hz	2003-05-13 08:42:26		00:00:13.336000
Bp	20Hz	2003-05-13 08:42:39		00:00:13.450000
Bp	20Hz	2003-05-13 08:42:53		00:00:13.792000
Bp	20Hz	2003-05-13 08:43:19		00:00:25.874000
Bp	20Hz	2003-05-13 08:43:32		00:00:13.450000
Bp	20Hz	2003-05-13 08:43:46		00:00:13.222000
Bp	20Hz	2003-05-13 08:43:59		00:00:13.207000
Bp	20Hz	2003-05-13 08:44:12		00:00:13.540000
Bp	20Hz	2003-05-13 08:44:26		00:00:13.450000
Bp	20Hz	2003-05-13 08:44:39		00:00:13.336000
Bp	20Hz	2003-05-13 08:44:52		00:00:12.994000
Bp	20Hz	2003-05-13 08:45:05		00:00:13.222000
Bp	20Hz	2003-05-13 08:47:12		00:02:06.725000
Bp	20Hz	2003-05-13 08:47:25		00:00:13.222000	singlet
Bp	20Hz	2003-05-13 08:47:39		00:00:13.450000
Bp	20Hz	2003-05-13 08:47:52		00:00:12.994000
Bp	20Hz	2003-05-13 08:48:05		00:00:13.213000
Bp	20Hz	2003-05-13 08:48:18		00:00:13.336000
Bp	20Hz	2003-05-13 08:48:45		00:00:27.128000
Bp	20Hz	2003-05-13 08:48:58		00:00:12.880000
Bp	20Hz	2003-05-13 08:49:12		00:00:13.336000
Bp	20Hz	2003-05-13 08:49:25		00:00:13.222000
Bp	20Hz	2003-05-13 08:49:53		00:00:28.154000
Bp	20Hz	2003-05-13 08:50:06		00:00:12.856000
Bp	20Hz	2003-05-13 08:50:33		00:00:27.242000
Bp	20Hz	2003-05-13 08:50:46		00:00:12.994000
Bp	20Hz	2003-05-13 08:51:00		00:00:13.450000
Bp	20Hz	2003-05-13 08:51:13		00:00:13.450000
Bp	20Hz	2003-05-13 08:51:26		00:00:13.336000
Bp	20Hz	2003-05-13 08:51:53		00:00:27.014000
Bp	20Hz	2003-05-13 08:52:07		00:00:13.654000
Bp	20Hz	2003-05-13 08:52:20		00:00:13.222000
Bp	20Hz	2003-05-13 08:52:33		00:00:12.880000
Bp	20Hz	2003-05-13 08:52:46		00:00:13.108000
Bp	20Hz	2003-05-13 08:53:00		00:00:13.906000
Bp	20Hz	2003-05-13 08:53:13		00:00:13.222000
Bp	20Hz	2003-05-13 08:53:47		00:00:33.397000
Bp	20Hz	2003-05-13 08:54:00		00:00:13.336000
Bp	20Hz	2003-05-13 08:54:13		00:00:12.923000
Bp	20Hz	2003-05-13 08:54:27		00:00:13.739000
Bp	20Hz	2003-05-13 08:54:40		00:00:13.058000
Bp	20Hz	2003-05-13 08:54:53		00:00:13.171000
Bp	20Hz	2003-05-13 08:55:07		00:00:13.739000
Bp	20Hz	2003-05-13 08:55:20		00:00:12.944000
Bp	20Hz	2003-05-13 08:55:33		00:00:13.398000
Bp	20Hz	2003-05-13 08:55:47		00:00:13.625000
Bp	20Hz	2003-05-13 08:56:00		00:00:13.176000
Bp	20Hz	2003-05-13 08:56:14		00:00:13.722000
Bp	20Hz	2003-05-13 08:56:26		00:00:12.717000
Bp	20Hz	2003-05-13 08:56:39		00:00:13.171000
Bp	20Hz	2003-05-13 08:59:01		00:02:21.229000
Bp	20Hz	2003-05-13 08:59:14		00:00:13.625000	singlet
Bp	20Hz	2003-05-13 08:59:27		00:00:12.944000
Bp	20Hz	2003-05-13 08:59:41		00:00:13.626000
Bp	20Hz	2003-05-13 09:00:08		00:00:27.461000
Bp	20Hz	2003-05-13 09:00:22		00:00:13.171000
Bp	20Hz	2003-05-13 09:00:35		00:00:13.625000
Bp	20Hz	2003-05-13 09:01:29		00:00:54.161000
Bp	20Hz	2003-05-13 09:01:42		00:00:12.831000
Bp	20Hz	2003-05-13 09:01:56		00:00:14.079000
Bp	20Hz	2003-05-13 09:02:09		00:00:13.268000
Bp	20Hz	2003-05-13 09:02:23		00:00:13.512000
Bp	20Hz	2003-05-13 09:02:36		00:00:13.171000
Bp	20Hz	2003-05-13 09:03:04		00:00:27.932000
Bp	20Hz	2003-05-13 09:03:18		00:00:13.626000
Bp	20Hz	2003-05-13 09:03:31		00:00:13.625000
Bp	20Hz	2003-05-13 09:03:45		00:00:13.625000
Bp	20Hz	2003-05-13 09:03:59		00:00:13.630000
Bp	20Hz	2003-05-13 09:04:12		00:00:13.268000
Bp	20Hz	2003-05-13 09:09:07		00:04:55.178000
Bp	20Hz	2003-05-13 09:09:21		00:00:13.739000	singlet
Bp	20Hz	2003-05-13 09:09:34		00:00:13.058000
Bp	20Hz	2003-05-13 09:09:47		00:00:13.512000
Bp	20Hz	2003-05-13 09:10:01		00:00:13.949000
Bp	20Hz	2003-05-13 09:10:14		00:00:12.490000
Bp	20Hz	2003-05-13 09:10:27		00:00:13.398000
Bp	20Hz	2003-05-13 09:11:07		00:00:39.854000
Bp	20Hz	2003-05-13 09:11:20		00:00:12.944000
Bp	20Hz	2003-05-13 09:11:33		00:00:13.285000
Bp	20Hz	2003-05-13 09:11:47		00:00:13.625000
Bp	20Hz	2003-05-13 09:12:14		00:00:26.894000
Bp	20Hz	2003-05-13 09:12:41	88	00:00:26.910000
Bp	20Hz	2003-05-13 09:12:54	88	00:00:13.625000
Bp	20Hz	2003-05-13 09:13:08		00:00:13.285000
Bp	20Hz	2003-05-13 09:13:21		00:00:12.944000
Bp	20Hz	2003-05-13 09:13:34		00:00:13.739000
Bp	20Hz	2003-05-13 09:14:13		00:00:38.702000
Bp	20Hz	2003-05-13 09:14:27		00:00:13.739000
Bp	20Hz	2003-05-13 09:14:40	88	00:00:13.398000
Bp	20Hz	2003-05-13 09:14:54		00:00:13.626000
Bp	20Hz	2003-05-13 09:15:07		00:00:13.625000
Bp	20Hz	2003-05-13 09:15:34		00:00:26.456000
Bp	20Hz	2003-05-13 09:15:47		00:00:13.625000
Bp	20Hz	2003-05-13 09:16:15		00:00:27.461000
Bp	20Hz	2003-05-13 09:16:28	90	00:00:13.171000
Bp	20Hz	2003-05-13 09:16:41	88	00:00:13.172000
Bp	20Hz	2003-05-13 09:19:07	88	00:02:25.547000
Bp	20Hz	2003-05-13 09:19:20		00:00:13.512000	singlet
Bp	20Hz	2003-05-13 09:19:33		00:00:13.058000
Bp	20Hz	2003-05-13 09:19:47		00:00:13.511000
Bp	20Hz	2003-05-13 09:20:00		00:00:12.949000
Bp	20Hz	2003-05-13 09:20:13		00:00:13.377000
Bp	20Hz	2003-05-13 09:20:40	89	00:00:27.024000
Bp	20Hz	2003-05-13 09:20:54	88	00:00:13.398000
Bp	20Hz	2003-05-13 09:21:07	88	00:00:13.171000
Bp	20Hz	2003-05-13 09:21:20	88	00:00:13.171000
Bp	20Hz	2003-05-13 09:21:33	89	00:00:13.285000
Bp	20Hz	2003-05-13 09:21:46		00:00:13.171000
Bp	20Hz	2003-05-13 09:24:18	88	00:02:31.890000
Bp	20Hz	2003-05-13 09:24:32	88	00:00:13.398000	singlet
Bp	20Hz	2003-05-13 09:24:45	90	00:00:13.625000
Bp	20Hz	2003-05-13 09:24:59		00:00:13.512000
Bp	20Hz	2003-05-13 09:25:12	88	00:00:12.831000
Bp	20Hz	2003-05-13 09:25:25		00:00:13.511000
Bp	20Hz	2003-05-13 09:25:52	89	00:00:26.683000
Bp	20Hz	2003-05-13 09:26:05	88	00:00:13.382000
Bp	20Hz	2003-05-13 09:26:18	87	00:00:12.717000
Bp	20Hz	2003-05-13 09:26:31		00:00:13.398000
Bp	20Hz	2003-05-13 09:26:45	89	00:00:13.739000
Bp	20Hz	2003-05-13 09:26:58		00:00:13.058000
Bp	20Hz	2003-05-13 09:27:11		00:00:12.944000
Bp	20Hz	2003-05-13 09:27:24	88	00:00:13.285000
Bp	20Hz	2003-05-13 09:27:38	88	00:00:13.852000
Bp	20Hz	2003-05-13 09:29:40	88	00:02:01.249000
Bp	20Hz	2003-05-13 09:29:53	88	00:00:13.058000	singlet
Bp	20Hz	2003-05-13 09:30:05		00:00:12.814000
Bp	20Hz	2003-05-13 09:30:18		00:00:13.057000
Bp	20Hz	2003-05-13 09:30:31	88	00:00:12.944000
Bp	20Hz	2003-05-13 09:30:45		00:00:13.626000
Bp	20Hz	2003-05-13 09:30:59		00:00:13.852000
Bp	20Hz	2003-05-13 09:31:12		00:00:13.058000
Bp	20Hz	2003-05-13 09:31:25		00:00:13.171000
Bp	20Hz	2003-05-13 09:31:39		00:00:13.398000
Bp	20Hz	2003-05-13 09:31:51		00:00:12.831000
Bp	20Hz	2003-05-13 09:32:04		00:00:12.927000
Bp	20Hz	2003-05-13 09:32:45		00:00:40.763000
Bp	20Hz	2003-05-13 09:32:59		00:00:13.511000	singlet
Bp	20Hz	2003-05-13 09:33:11		00:00:12.831000
Bp	20Hz	2003-05-13 09:33:25		00:00:13.398000
Bp	20Hz	2003-05-13 09:33:37		00:00:12.717000
Bp	20Hz	2003-05-13 09:33:51		00:00:13.966000
Bp	20Hz	2003-05-13 09:34:04		00:00:12.360000
Bp	20Hz	2003-05-13 09:34:17		00:00:13.398000
Bp	20Hz	2003-05-13 09:34:31		00:00:14.080000
Bp	20Hz	2003-05-13 09:34:57		00:00:25.888000
Bp	20Hz	2003-05-13 09:35:10		00:00:12.944000
Bp	20Hz	2003-05-13 09:35:50		00:00:39.627000
Bp	20Hz	2003-05-13 09:36:03		00:00:13.382000
Bp	20Hz	2003-05-13 09:36:16		00:00:12.490000
Bp	20Hz	2003-05-13 09:36:30	88	00:00:14.306000
Bp	20Hz	2003-05-13 09:36:44		00:00:13.739000
Bp	20Hz	2003-05-13 09:36:57		00:00:12.831000
Bp	20Hz	2003-05-13 09:37:11		00:00:14.306000
Bp	20Hz	2003-05-13 09:37:24		00:00:13.171000
Bp	20Hz	2003-05-13 09:37:38		00:00:13.853000
Bp	20Hz	2003-05-13 09:37:50		00:00:12.490000
Bp	20Hz	2003-05-13 09:38:04		00:00:14.063000
Bp	20Hz	2003-05-13 10:02:12		00:24:07.834000
Bp	20Hz	2003-05-13 10:02:26		00:00:13.399000	singlet
Bp	20Hz	2003-05-13 10:02:39	89	00:00:13.284000
Bp	20Hz	2003-05-13 10:02:52		00:00:13.285000
Bp	20Hz	2003-05-13 10:03:05		00:00:13.171000
Bp	20Hz	2003-05-13 10:03:18		00:00:13.058000
Bp	20Hz	2003-05-13 10:03:31		00:00:13.057000
Bp	20Hz	2003-05-13 10:03:45		00:00:13.285000
Bp	20Hz	2003-05-13 10:03:58	88	00:00:13.402000
Bp	20Hz	2003-05-13 10:04:24		00:00:26.095000
Bp	20Hz	2003-05-13 10:04:38	89	00:00:13.285000
Bp	20Hz	2003-05-13 10:04:51	88	00:00:13.057000
Bp	20Hz	2003-05-13 10:05:04		00:00:13.172000
Bp	20Hz	2003-05-13 10:05:31	88	00:00:27.250000
Bp	20Hz	2003-05-13 10:05:45		00:00:13.512000
Bp	20Hz	2003-05-13 10:05:57		00:00:12.835000
Bp	20Hz	2003-05-13 10:06:11		00:00:13.381000
Bp	20Hz	2003-05-13 10:06:24		00:00:13.171000
Bp	20Hz	2003-05-13 10:06:37		00:00:13.172000
Bp	20Hz	2003-05-13 10:06:50		00:00:13.057000
Bp	20Hz	2003-05-13 10:07:03		00:00:13.058000
Bp	20Hz	2003-05-13 10:07:16		00:00:13.285000
Bp	20Hz	2003-05-13 10:07:45		00:00:28.499000
Bp	20Hz	2003-05-13 10:07:58		00:00:13.171000
Bp	20Hz	2003-05-13 10:08:25		00:00:26.780000
Bp	20Hz	2003-05-13 10:08:38		00:00:13.285000
Bp	20Hz	2003-05-13 10:08:51		00:00:13.058000
Bp	20Hz	2003-05-13 10:09:05		00:00:13.511000
Bp	20Hz	2003-05-13 10:09:17		00:00:12.604000
Bp	20Hz	2003-05-13 10:09:31		00:00:13.739000
Bp	20Hz	2003-05-13 10:09:44		00:00:13.285000
Bp	20Hz	2003-05-13 10:09:58		00:00:13.284000
Bp	20Hz	2003-05-13 10:10:10	88	00:00:12.701000
Bp	20Hz	2003-05-13 10:10:24	88	00:00:13.511000
Bp	20Hz	2003-05-13 10:10:37	88	00:00:12.944000
Bp	20Hz	2003-05-13 10:10:56		00:00:18.962000
Bp	20Hz	2003-05-13 10:11:22	87	00:00:26.116000
Bp	20Hz	2003-05-13 10:11:35		00:00:13.171000
Bp	20Hz	2003-05-13 10:12:59	89	00:01:23.666000
Bp	20Hz	2003-05-13 10:13:12	89	00:00:13.625000	singlet
Bp	20Hz	2003-05-13 10:13:25		00:00:13.058000
Bp	20Hz	2003-05-13 10:13:39		00:00:13.284000
Bp	20Hz	2003-05-13 10:13:52		00:00:12.831000
Bp	20Hz	2003-05-13 10:14:08		00:00:16.447000
Bp	20Hz	2003-05-13 10:14:18		00:00:10.446000
Bp	20Hz	2003-05-13 10:14:35		00:00:16.351000
Bp	20Hz	2003-05-13 10:14:45		00:00:09.992000
Bp	20Hz	2003-05-13 10:14:59	88	00:00:13.738000
Bp	20Hz	2003-05-13 10:15:11		00:00:12.945000
Bp	20Hz	2003-05-13 10:15:38		00:00:26.115000
Bp	20Hz	2003-05-13 10:15:52		00:00:13.966000
Bp	20Hz	2003-05-13 10:16:17		00:00:25.871000
Bp	20Hz	2003-05-13 10:16:32		00:00:14.080000
Bp	20Hz	2003-05-13 10:16:45		00:00:13.285000
Bp	20Hz	2003-05-13 10:16:58		00:00:13.171000
Bp	20Hz	2003-05-13 10:17:26		00:00:28.499000
Bp	20Hz	2003-05-13 10:17:40		00:00:13.512000
Bp	20Hz	2003-05-13 10:17:53		00:00:13.399000
Bp	20Hz	2003-05-13 10:18:07		00:00:13.835000
Bp	20Hz	2003-05-13 10:18:21		00:00:13.285000
Bp	20Hz	2003-05-13 10:19:01		00:00:40.422000
Bp	20Hz	2003-05-13 10:19:15		00:00:14.534000	singlet
Bp	20Hz	2003-05-13 10:19:27		00:00:11.781000
Bp	20Hz	2003-05-13 10:19:41		00:00:13.564000
Bp	20Hz	2003-05-13 10:20:07		00:00:25.736000
Bp	20Hz	2003-05-13 10:20:19		00:00:12.652000
Bp	20Hz	2003-05-13 10:20:33		00:00:13.336000
Bp	20Hz	2003-05-13 10:20:46		00:00:12.994000
Bp	20Hz	2003-05-13 10:26:06		00:05:20.790000
Bp	20Hz	2003-05-13 10:26:20		00:00:13.564000	singlet
Bp	20Hz	2003-05-13 10:26:33		00:00:12.880000
Bp	20Hz	2003-05-13 10:26:59		00:00:26.330000
Bp	20Hz	2003-05-13 10:27:12		00:00:13.222000
Bp	20Hz	2003-05-13 10:27:26		00:00:13.450000
Bp	20Hz	2003-05-13 10:27:39		00:00:12.880000
Bp	20Hz	2003-05-13 10:27:57		00:00:18.693000
Bp	20Hz	2003-05-13 10:28:06		00:00:08.312000
Bp	20Hz	2003-05-13 10:28:19	88	00:00:13.222000
Bp	20Hz	2003-05-13 10:28:32		00:00:13.108000
Bp	20Hz	2003-05-13 10:28:46		00:00:13.678000
Bp	20Hz	2003-05-13 10:29:13		00:00:27.356000
Bp	20Hz	2003-05-13 10:29:26		00:00:12.652000
Bp	20Hz	2003-05-13 10:29:39		00:00:13.792000
Bp	20Hz	2003-05-13 10:32:06		00:02:26.306000
Bp	20Hz	2003-05-13 10:32:19		00:00:13.450000	singlet
Bp	20Hz	2003-05-13 10:32:33		00:00:13.336000
Bp	20Hz	2003-05-13 10:32:46		00:00:13.222000
Bp	20Hz	2003-05-13 10:33:16	88	00:00:29.750000
Bp	20Hz	2003-05-13 10:33:29		00:00:13.222000
Bp	20Hz	2003-05-13 10:33:42		00:00:12.766000
Bp	20Hz	2003-05-13 10:33:55		00:00:12.994000
Bp	20Hz	2003-05-13 10:34:22		00:00:27.104000
Bp	20Hz	2003-05-13 10:34:35	88	00:00:12.994000
Bp	20Hz	2003-05-13 10:34:49		00:00:14.590000
Bp	20Hz	2003-05-13 10:35:03		00:00:13.564000
Bp	20Hz	2003-05-13 10:35:14	88	00:00:11.056000
Bp	20Hz	2003-05-13 10:35:41	89	00:00:27.014000
Bp	20Hz	2003-05-13 10:35:53	89	00:00:12.082000
Bp	20Hz	2003-05-13 10:36:06		00:00:12.970000
Bp	20Hz	2003-05-13 10:36:17		00:00:11.512000
Bp	20Hz	2003-05-13 10:36:30		00:00:12.994000
Bp	20Hz	2003-05-13 10:36:44		00:00:13.336000
Bp	20Hz	2003-05-13 10:36:55		00:00:11.171000
Bp	20Hz	2003-05-13 10:37:08		00:00:13.222000
Bp	20Hz	2003-05-13 10:37:20		00:00:11.626000
Bp	20Hz	2003-05-13 10:37:33		00:00:12.880000
Bp	20Hz	2003-05-13 10:37:46		00:00:12.880000
Bp	20Hz	2003-05-13 10:38:09		00:00:23.799000
Bp	20Hz	2003-05-13 10:38:23		00:00:13.564000
Bp	20Hz	2003-05-13 10:38:36		00:00:13.108000
Bp	20Hz	2003-05-13 10:38:49		00:00:12.652000
Bp	20Hz	2003-05-13 10:39:15		00:00:26.786000
Bp	20Hz	2003-05-13 10:39:28		00:00:12.766000
Bp	20Hz	2003-05-13 10:39:41		00:00:13.108000
Bp	20Hz	2003-05-13 10:40:08		00:00:26.990000
Bp	20Hz	2003-05-13 10:40:21		00:00:13.108000
Bp	20Hz	2003-05-13 10:40:35		00:00:13.336000
Bp	20Hz	2003-05-13 10:41:00		00:00:25.304000
Bp	20Hz	2003-05-13 10:41:13		00:00:13.108000
Bp	20Hz	2003-05-13 10:41:27		00:00:13.564000
Bp	20Hz	2003-05-13 10:41:40		00:00:13.108000
Bp	20Hz	2003-05-13 10:41:53		00:00:13.222000
Bp	20Hz	2003-05-13 10:42:20		00:00:27.332000
Bp	20Hz	2003-05-13 10:42:33		00:00:12.994000
Bp	20Hz	2003-05-13 10:42:47		00:00:13.450000
Bp	20Hz	2003-05-13 10:43:04		00:00:17.667000
Bp	20Hz	2003-05-13 10:43:18		00:00:13.222000
Bp	20Hz	2003-05-13 10:43:29		00:00:11.057000
Bp	20Hz	2003-05-13 10:43:42		00:00:13.678000
Bp	20Hz	2003-05-13 10:43:56		00:00:13.677000
Bp	20Hz	2003-05-13 10:44:08		00:00:11.603000
Bp	20Hz	2003-05-13 10:44:21		00:00:12.880000
Bp	20Hz	2003-05-13 10:44:35		00:00:14.134000
Bp	20Hz	2003-05-26 00:02:38	88
Bp	20Hz	2003-05-26 00:02:51	88	00:00:13.375000	triplet
Bp	20Hz	2003-05-26 00:03:03	89	00:00:11.660000
Bp	20Hz	2003-05-26 00:03:16	88	00:00:13.146000
Bp	20Hz	2003-05-26 00:03:27	89	00:00:11.774000
Bp	20Hz	2003-05-26 00:03:41	88	00:00:13.375000
Bp	20Hz	2003-05-26 00:03:54		00:00:13.146000
Bp	20Hz	2003-05-26 00:04:05	89	00:00:11.288000
Bp	20Hz	2003-05-26 00:04:19	89	00:00:13.374000
Bp	20Hz	2003-05-26 00:04:32	89	00:00:13.604000
Bp	20Hz	2003-05-26 00:04:44	88	00:00:11.431000
Bp	20Hz	2003-05-26 00:04:57		00:00:13.146000
Bp	20Hz	2003-05-26 00:05:08	88	00:00:11.317000
Bp	20Hz	2003-05-26 00:05:22	88	00:00:13.718000
Bp	20Hz	2003-05-26 00:05:35		00:00:13.146000
Bp	20Hz	2003-05-26 00:05:47		00:00:11.888000
Bp	20Hz	2003-05-26 00:06:38	88	00:00:51.298000
Bp	20Hz	2003-05-26 00:06:52	88	00:00:13.603000	triplet
Bp	20Hz	2003-05-26 00:07:03	89	00:00:11.546000
Bp	20Hz	2003-05-26 00:07:17	88	00:00:13.375000
Bp	20Hz	2003-05-26 00:07:30	88	00:00:13.489000
Bp	20Hz	2003-05-26 00:07:42	88	00:00:11.774000
Bp	20Hz	2003-05-26 00:07:55	88	00:00:13.146000
Bp	20Hz	2003-05-26 00:08:07	89	00:00:11.517000
Bp	20Hz	2003-05-26 00:08:20	88	00:00:13.488000
Bp	20Hz	2003-05-26 00:08:34	87	00:00:13.375000
Bp	20Hz	2003-05-26 00:08:45	89	00:00:11.546000
Bp	20Hz	2003-05-26 00:08:58	88	00:00:12.803000
Bp	20Hz	2003-05-26 00:09:11	89	00:00:13.375000
Bp	20Hz	2003-05-26 00:09:25	88	00:00:13.374000
Bp	20Hz	2003-05-26 00:09:35	89	00:00:10.860000
Bp	20Hz	2003-05-26 00:09:49	86	00:00:13.260000
Bp	20Hz	2003-05-26 00:10:14	88	00:00:25.235000
Bp	20Hz	2003-05-26 00:10:26	89	00:00:12.345000
Bp	20Hz	2003-05-26 00:10:39	88	00:00:12.575000
Bp	20Hz	2003-05-26 00:10:52	89	00:00:13.603000
Bp	20Hz	2003-05-26 00:11:04	88	00:00:11.660000
Bp	20Hz	2003-05-26 00:11:17	88	00:00:13.146000
Bp	20Hz	2003-05-26 00:11:32	87	00:00:14.289000
Bp	20Hz	2003-05-26 00:11:42	88	00:00:10.860000
Bp	20Hz	2003-05-26 00:11:55	90	00:00:12.803000
Bp	20Hz	2003-05-26 00:12:01		00:00:06.144000
Bp	20Hz	2003-05-26 00:12:15		00:00:13.260000
Bp	20Hz	2003-05-26 01:24:08		01:11:53.713000
Bp	20Hz	2003-05-26 01:24:22		00:00:13.489000	triplet
Bp	20Hz	2003-05-26 01:24:34		00:00:11.774000
Bp	20Hz	2003-05-26 01:24:47		00:00:13.375000
Bp	20Hz	2003-05-26 01:25:00		00:00:13.032000
Bp	20Hz	2003-05-26 01:25:11		00:00:11.317000
Bp	20Hz	2003-05-26 01:25:24		00:00:13.146000
Bp	20Hz	2003-05-26 01:25:38		00:00:13.146000
Bp	20Hz	2003-05-26 01:25:49		00:00:11.660000
Bp	20Hz	2003-05-26 01:26:03		00:00:13.346000
Bp	20Hz	2003-05-26 01:26:16		00:00:12.917000
Bp	20Hz	2003-05-26 01:26:27		00:00:11.203000
Bp	20Hz	2003-05-26 01:26:53		00:00:26.292000
Bp	20Hz	2003-05-26 01:27:07		00:00:13.489000
Bp	20Hz	2003-05-26 01:27:18		00:00:11.660000
Bp	20Hz	2003-05-26 01:27:32		00:00:13.489000
Bp	20Hz	2003-05-26 01:27:43		00:00:11.660000
Bp	20Hz	2003-05-26 01:27:56		00:00:13.146000
Bp	20Hz	2003-05-26 01:28:08		00:00:11.974000
Bp	20Hz	2003-05-26 01:28:21		00:00:12.917000
Bp	20Hz	2003-05-26 01:28:35		00:00:13.146000
Bp	20Hz	2003-05-26 01:28:48		00:00:13.718000
Bp	20Hz	2003-05-26 01:29:00		00:00:11.774000
Bp	20Hz	2003-05-26 01:29:13		00:00:13.146000
Bp	20Hz	2003-05-26 01:29:55		00:00:41.724000
Bp	20Hz	2003-05-26 01:30:07		00:00:11.974000	singlet
Bp	20Hz	2003-05-26 01:30:20		00:00:13.603000
Bp	20Hz	2003-05-26 01:30:57		00:00:36.924000
Bp	20Hz	2003-05-26 01:31:10		00:00:12.803000
Bp	20Hz	2003-05-26 01:31:24		00:00:13.603000
Bp	20Hz	2003-05-26 01:32:02		00:00:38.152000
Bp	20Hz	2003-05-26 01:32:14		00:00:12.003000
Bp	20Hz	2003-05-26 01:32:27		00:00:12.803000
Bp	20Hz	2003-05-26 01:32:39		00:00:12.003000
Bp	20Hz	2003-05-26 01:33:06		00:00:26.863000
Bp	20Hz	2003-05-26 01:33:18		00:00:12.003000
Bp	20Hz	2003-05-26 01:33:30	88	00:00:12.689000
Bp	20Hz	2003-05-26 01:48:35		00:15:04.444000
Bp	20Hz	2003-05-26 01:48:48		00:00:13.374000	triplet
Bp	20Hz	2003-05-26 01:49:00		00:00:11.660000
Bp	20Hz	2003-05-26 01:49:13		00:00:13.375000
Bp	20Hz	2003-05-26 01:49:26		00:00:13.260000
Bp	20Hz	2003-05-26 01:49:38		00:00:11.889000
Bp	20Hz	2003-05-26 01:49:51		00:00:13.032000
Bp	20Hz	2003-05-26 01:50:05		00:00:13.231000
Bp	20Hz	2003-05-26 01:50:18		00:00:13.146000
Bp	20Hz	2003-05-26 01:50:29		00:00:11.660000
Bp	20Hz	2003-05-26 01:50:43		00:00:13.260000
Bp	20Hz	2003-05-26 01:50:54		00:00:11.774000
Bp	20Hz	2003-05-26 01:51:08		00:00:13.375000
Bp	20Hz	2003-05-26 01:51:21		00:00:13.146000
Bp	20Hz	2003-05-26 01:51:34		00:00:13.146000
Bp	20Hz	2003-05-26 01:51:45		00:00:11.203000
Bp	20Hz	2003-05-26 01:51:59		00:00:13.459000
Bp	20Hz	2003-05-26 01:52:12		00:00:12.889000
Bp	20Hz	2003-05-26 01:52:25	88	00:00:13.488000
Bp	20Hz	2003-05-26 01:52:37		00:00:11.660000
Bp	20Hz	2003-05-26 01:52:50		00:00:12.918000
Bp	20Hz	2003-05-26 01:53:01		00:00:11.431000
Bp	20Hz	2003-05-26 01:53:14		00:00:13.261000
Bp	20Hz	2003-05-26 01:53:28		00:00:13.146000
Bp	20Hz	2003-05-26 01:53:41		00:00:13.717000
Bp	20Hz	2003-05-26 01:53:53		00:00:12.003000
Bp	20Hz	2003-05-26 01:54:07		00:00:13.261000
Bp	20Hz	2003-05-26 02:16:07		00:22:00.115000
Bp	20Hz	2003-05-26 02:16:20		00:00:13.374000	triplet
Bp	20Hz	2003-05-26 02:16:34		00:00:13.489000
Bp	20Hz	2003-05-26 02:16:45		00:00:11.660000
Bp	20Hz	2003-05-26 02:16:58		00:00:13.146000
Bp	20Hz	2003-05-26 02:17:23		00:00:25.035000
Bp	20Hz	2003-05-26 02:17:35		00:00:11.774000
Bp	20Hz	2003-05-26 02:17:48		00:00:13.260000
Bp	20Hz	2003-05-26 02:18:02		00:00:13.575000
Bp	20Hz	2003-05-26 02:18:15		00:00:13.374000
Bp	20Hz	2003-05-26 02:18:27		00:00:11.775000
Bp	20Hz	2003-05-26 02:18:40		00:00:13.374000
Bp	20Hz	2003-05-26 02:19:05		00:00:24.806000
Bp	20Hz	2003-05-26 02:19:19		00:00:13.718000
Bp	20Hz	2003-05-26 02:19:44		00:00:25.149000
Bp	20Hz	2003-05-26 02:20:12		00:00:28.206000
Bp	20Hz	2003-05-26 02:20:39		00:00:26.521000
Bp	20Hz	2003-05-26 02:20:51		00:00:12.003000
Bp	20Hz	2003-05-26 02:21:04		00:00:13.031000
Bp	20Hz	2003-05-26 02:21:18		00:00:13.832000
Bp	20Hz	2003-05-26 02:21:29		00:00:11.546000
Bp	20Hz	2003-05-26 02:21:43		00:00:13.718000
Bp	20Hz	2003-05-26 02:22:08		00:00:25.005000
Bp	20Hz	2003-05-26 02:22:20		00:00:12.003000
Bp	20Hz	2003-05-26 02:22:47		00:00:26.749000
Bp	20Hz	2003-05-26 02:23:00		00:00:13.375000
Bp	20Hz	2003-05-26 02:23:12		00:00:11.660000
Bp	20Hz	2003-05-26 02:23:25		00:00:13.032000
Bp	20Hz	2003-05-26 02:24:05	88	00:00:40.438000
Bp	20Hz	2003-05-26 02:24:17		00:00:12.117000	triplet
Bp	20Hz	2003-05-26 02:24:30		00:00:12.689000
Bp	20Hz	2003-05-26 02:24:42		00:00:11.774000
Bp	20Hz	2003-05-26 02:24:54		00:00:12.460000
Bp	20Hz	2003-05-26 02:25:07		00:00:13.032000
Bp	20Hz	2003-05-26 02:25:19		00:00:11.660000
Bp	20Hz	2003-05-26 02:25:32	88	00:00:13.146000
Bp	20Hz	2003-05-26 02:25:44		00:00:12.231000
Bp	20Hz	2003-05-26 02:25:56		00:00:12.003000
Bp	20Hz	2003-05-26 02:26:10		00:00:13.346000
Bp	20Hz	2003-05-26 02:26:23		00:00:13.489000
Bp	20Hz	2003-05-26 02:26:35		00:00:11.774000
Bp	20Hz	2003-05-26 02:26:48		00:00:13.146000
Bp	20Hz	2003-05-26 02:27:00		00:00:11.775000
Bp	20Hz	2003-05-26 02:27:13		00:00:12.917000
Bp	20Hz	2003-05-26 02:29:07		00:01:53.827000
Bp	20Hz	2003-05-26 02:29:20		00:00:13.489000	triplet
Bp	20Hz	2003-05-26 02:29:32		00:00:11.774000
Bp	20Hz	2003-05-26 02:29:45		00:00:13.261000
Bp	20Hz	2003-05-26 02:29:59		00:00:13.459000
Bp	20Hz	2003-05-26 02:30:12		00:00:13.231000
Bp	20Hz	2003-05-26 02:30:24		00:00:11.774000
Bp	20Hz	2003-05-26 02:30:37		00:00:13.604000
Bp	20Hz	2003-05-26 02:30:51		00:00:13.374000
Bp	20Hz	2003-05-26 02:31:04		00:00:13.718000
Bp	20Hz	2003-05-26 02:31:29		00:00:24.806000
Bp	20Hz	2003-05-26 02:31:41		00:00:12.003000
Bp	20Hz	2003-05-26 02:31:54		00:00:12.917000
Bp	20Hz	2003-05-26 02:32:08		00:00:13.460000
Bp	20Hz	2003-05-26 02:32:19		00:00:11.660000
Bp	20Hz	2003-05-26 02:32:32		00:00:13.032000
Bp	20Hz	2003-05-26 02:32:46		00:00:13.718000
Bp	20Hz	2003-05-26 02:32:58		00:00:11.774000
Bp	20Hz	2003-05-26 02:33:11		00:00:12.917000
Bp	20Hz	2003-05-26 02:33:22		00:00:11.774000
Bp	20Hz	2003-05-26 02:33:36		00:00:13.604000
Bp	20Hz	2003-05-26 02:33:47		00:00:11.202000
Bp	20Hz	2003-05-26 02:34:01		00:00:13.375000
Bp	20Hz	2003-05-26 02:34:13	88	00:00:12.774000
Bp	20Hz	2003-05-26 02:34:25		00:00:11.889000
Bp	20Hz	2003-05-26 02:34:40		00:00:14.403000
Bp	20Hz	2003-05-26 02:34:52		00:00:12.346000
Bp	20Hz	2003-05-26 02:35:04		00:00:11.546000
Bp	20Hz	2003-05-26 02:35:17	88	00:00:13.146000
Bp	20Hz	2003-05-26 02:35:28		00:00:11.774000
Bp	20Hz	2003-05-26 02:35:42		00:00:13.260000
Bp	20Hz	2003-05-26 02:35:55	88	00:00:13.718000
Bp	20Hz	2003-05-26 02:36:07		00:00:11.174000
Bp	20Hz	2003-05-26 02:36:20		00:00:13.260000
Bp	20Hz	2003-05-26 02:36:32		00:00:12.117000
Bp	20Hz	2003-05-26 02:36:45		00:00:13.146000
Bp	20Hz	2003-05-26 02:36:58		00:00:12.460000
Bp	20Hz	2003-05-26 02:37:09		00:00:11.889000
Bp	20Hz	2003-05-26 02:37:22		00:00:12.803000
Bp	20Hz	2003-05-26 02:37:37		00:00:14.747000
Bp	20Hz	2003-05-26 02:37:48		00:00:10.745000
Bp	20Hz	2003-05-26 02:38:01		00:00:12.803000
Bp	20Hz	2003-05-26 02:38:14		00:00:13.117000
Bp	20Hz	2003-05-26 02:38:27		00:00:13.146000
Bp	20Hz	2003-05-26 02:38:39		00:00:11.774000
Bp	20Hz	2003-05-26 02:38:52		00:00:13.261000
Bp	20Hz	2003-05-26 02:58:15		00:19:23.191000
Bp	20Hz	2003-05-26 02:58:28		00:00:13.146000	singlet
Bp	20Hz	2003-05-26 02:58:41		00:00:13.260000
Bp	20Hz	2003-05-26 02:58:55		00:00:13.261000
Bp	20Hz	2003-05-26 02:59:06		00:00:11.545000
Bp	20Hz	2003-05-26 02:59:19		00:00:13.032000
Bp	20Hz	2003-05-26 02:59:33		00:00:13.375000
Bp	20Hz	2003-05-26 02:59:46		00:00:13.260000
Bp	20Hz	2003-05-26 03:00:00		00:00:13.603000
Bp	20Hz	2003-05-26 03:00:11		00:00:11.517000
Bp	20Hz	2003-05-26 03:00:24		00:00:13.146000
Bp	20Hz	2003-05-26 03:00:37		00:00:13.260000
Bp	20Hz	2003-05-26 03:00:49		00:00:11.432000
Bp	20Hz	2003-05-26 03:01:02		00:00:13.146000
Bp	20Hz	2003-05-26 03:01:16		00:00:13.489000
Bp	20Hz	2003-05-26 03:01:27		00:00:11.202000
Bp	20Hz	2003-05-26 03:01:40		00:00:13.146000
Bp	20Hz	2003-05-26 03:01:53		00:00:12.804000
Bp	20Hz	2003-05-26 03:02:17		00:00:24.776000
Bp	20Hz	2003-05-26 03:02:30		00:00:12.804000
Bp	20Hz	2003-05-26 03:02:44		00:00:13.603000
Bp	20Hz	2003-05-26 03:08:08		00:05:23.991000
Bp	20Hz	2003-05-26 03:08:21		00:00:13.489000	singlet
Bp	20Hz	2003-05-26 03:08:34		00:00:12.918000
Bp	20Hz	2003-05-26 03:08:46		00:00:11.431000
Bp	20Hz	2003-05-26 03:08:59		00:00:13.260000
Bp	20Hz	2003-05-26 03:09:12		00:00:13.146000
Bp	20Hz	2003-05-26 03:09:26		00:00:13.489000
Bp	20Hz	2003-05-26 03:09:37		00:00:11.317000
Bp	20Hz	2003-05-26 03:09:51		00:00:13.604000
Bp	20Hz	2003-05-26 03:10:03		00:00:12.689000
Bp	20Hz	2003-05-26 03:10:16		00:00:13.146000
Bp	20Hz	2003-05-26 03:10:28		00:00:11.317000
Bp	20Hz	2003-05-26 03:10:41		00:00:13.146000
Bp	20Hz	2003-05-26 03:11:06		00:00:24.806000
Bp	20Hz	2003-05-26 03:11:19		00:00:13.489000
Bp	20Hz	2003-05-26 03:11:32		00:00:13.032000
Bp	20Hz	2003-05-26 03:11:45		00:00:13.260000
Bp	20Hz	2003-05-26 05:21:16		02:09:30.393000
Bp	20Hz	2003-05-26 05:21:29		00:00:13.146000	singlet
Bp	20Hz	2003-05-26 05:21:42		00:00:13.146000
Bp	20Hz	2003-05-26 05:21:54		00:00:12.232000
Bp	20Hz	2003-05-26 05:22:07		00:00:12.659000
Bp	20Hz	2003-05-26 05:22:19		00:00:12.003000
Bp	20Hz	2003-05-26 05:22:32		00:00:13.375000
Bp	20Hz	2003-05-26 05:22:46		00:00:13.260000
Bp	20Hz	2003-05-26 05:22:59		00:00:13.146000
Bp	20Hz	2003-05-26 05:23:10		00:00:11.203000
Bp	20Hz	2003-05-26 05:23:23		00:00:13.260000
Bp	20Hz	2003-06-05 00:14:05
Bp	20Hz	2003-06-05 00:14:19		00:00:13.832000	singlet
Bp	20Hz	2003-06-05 00:14:46		00:00:27.206000
Bp	20Hz	2003-06-05 00:15:00		00:00:13.489000
Bp	20Hz	2003-06-05 00:15:14		00:00:14.289000
Bp	20Hz	2003-06-05 00:15:27		00:00:13.375000
Bp	20Hz	2003-06-05 00:15:41		00:00:13.375000
Bp	20Hz	2003-06-05 00:15:54		00:00:13.374000
Bp	20Hz	2003-06-05 00:16:43		00:00:48.783000
Bp	20Hz	2003-06-05 00:16:56		00:00:13.146000	singlet
Bp	20Hz	2003-06-05 00:17:09		00:00:13.261000
Bp	20Hz	2003-06-05 00:17:23		00:00:13.374000
Bp	20Hz	2003-06-05 00:17:36		00:00:13.603000
Bp	20Hz	2003-06-05 00:17:50		00:00:13.261000
Bp	20Hz	2003-06-05 00:18:17		00:00:27.635000
Bp	20Hz	2003-06-05 00:18:31		00:00:13.260000
Bp	20Hz	2003-06-05 00:18:44		00:00:13.032000
Bp	20Hz	2003-06-05 00:18:57		00:00:13.374000
Bp	20Hz	2003-06-05 00:19:10		00:00:12.918000
Bp	20Hz	2003-06-05 00:19:23		00:00:12.917000
Bp	20Hz	2003-06-05 00:19:36		00:00:12.918000
Bp	20Hz	2003-06-05 00:19:49		00:00:13.374000
Bp	20Hz	2003-06-05 00:20:03		00:00:13.460000
Bp	20Hz	2003-06-05 00:20:30		00:00:27.207000
Bp	20Hz	2003-06-05 00:20:43		00:00:12.803000
Bp	20Hz	2003-06-05 00:20:56		00:00:13.260000
Bp	20Hz	2003-06-05 00:21:09		00:00:13.261000
Bp	20Hz	2003-06-05 00:21:22		00:00:13.031000
Bp	20Hz	2003-06-05 00:21:36		00:00:13.489000
Bp	20Hz	2003-06-05 00:21:49		00:00:13.604000
Bp	20Hz	2003-06-05 00:22:03		00:00:13.345000
Bp	20Hz	2003-06-05 00:22:16		00:00:13.375000
Bp	20Hz	2003-06-05 00:22:29		00:00:13.146000
Bp	20Hz	2003-06-05 00:22:42		00:00:13.032000
Bp	20Hz	2003-06-05 00:22:55		00:00:13.146000
Bp	20Hz	2003-06-05 00:47:19		00:24:23.663000
Bp	20Hz	2003-06-05 00:47:33	88	00:00:13.717000	singlet
Bp	20Hz	2003-06-05 00:47:46	88	00:00:13.718000
Bp	20Hz	2003-06-05 00:47:59		00:00:13.116000
Bp	20Hz	2003-06-05 00:48:13		00:00:13.490000
Bp	20Hz	2003-06-05 00:48:26		00:00:13.260000
Bp	20Hz	2003-06-05 00:48:38		00:00:11.431000
Bp	20Hz	2003-06-05 00:48:54		00:00:16.347000
Bp	20Hz	2003-06-05 00:49:07	86	00:00:13.375000
Bp	20Hz	2003-06-05 00:49:20		00:00:12.917000
Bp	20Hz	2003-06-05 00:49:34		00:00:13.489000
Bp	20Hz	2003-06-05 00:49:47	88	00:00:12.803000
Bp	20Hz	2003-06-05 00:50:13		00:00:26.492000
Bp	20Hz	2003-06-05 00:50:41		00:00:27.778000
Bp	20Hz	2003-06-05 00:50:54		00:00:12.918000
Bp	20Hz	2003-06-05 00:51:07		00:00:13.146000
Bp	20Hz	2003-06-05 00:51:20		00:00:12.803000
Bp	20Hz	2003-06-05 00:51:33		00:00:13.146000
Bp	20Hz	2003-06-05 00:51:46	84	00:00:13.031000
Bp	20Hz	2003-06-05 00:51:59		00:00:12.774000
Bp	20Hz	2003-06-05 00:52:12	87	00:00:12.888000
Bp	20Hz	2003-06-05 00:52:25	87	00:00:13.261000
Bp	20Hz	2003-06-05 00:52:38	88	00:00:12.803000
Bp	20Hz	2003-06-05 00:52:51	88	00:00:13.603000
Bp	20Hz	2003-06-05 00:53:05	88	00:00:13.946000
Bp	20Hz	2003-06-05 00:53:19		00:00:13.375000
Bp	20Hz	2003-06-05 00:53:47		00:00:28.578000
Bp	20Hz	2003-06-05 00:54:00		00:00:13.261000
Bp	20Hz	2003-06-05 00:54:13	88	00:00:13.117000
Bp	20Hz	2003-06-05 00:54:26	88	00:00:13.031000
Bp	20Hz	2003-06-05 00:54:40	87	00:00:13.261000
Bp	20Hz	2003-06-05 00:54:53	87	00:00:13.489000
Bp	20Hz	2003-06-05 00:55:06	89	00:00:13.031000
Bp	20Hz	2003-06-05 00:55:20	88	00:00:13.604000
Bp	20Hz	2003-06-05 00:55:48	88	00:00:28.121000
Bp	20Hz	2003-06-05 00:56:01	86	00:00:12.803000
Bp	20Hz	2003-06-05 00:56:30	89	00:00:29.235000
Bp	20Hz	2003-06-05 00:56:43	88	00:00:13.146000
Bp	20Hz	2003-06-05 00:56:56	89	00:00:13.146000
Bp	20Hz	2003-06-05 00:58:20	89	00:01:23.305000
Bp	20Hz	2003-06-05 00:58:33	88	00:00:13.375000	singlet
Bp	20Hz	2003-06-05 00:58:46	89	00:00:13.146000
Bp	20Hz	2003-06-05 00:59:00	87	00:00:14.289000
Bp	20Hz	2003-06-05 00:59:14		00:00:13.375000
Bp	20Hz	2003-06-05 00:59:27		00:00:13.489000
Bp	20Hz	2003-06-05 00:59:40		00:00:13.146000
Bp	20Hz	2003-06-05 00:59:54		00:00:13.146000
Bp	20Hz	2003-06-05 01:00:07		00:00:13.003000
Bp	20Hz	2003-06-05 01:00:20		00:00:13.031000
Bp	20Hz	2003-06-05 01:00:33		00:00:13.604000
Bp	20Hz	2003-06-05 01:00:46	88	00:00:12.574000
Bp	20Hz	2003-06-05 01:00:59		00:00:13.261000
Bp	20Hz	2003-06-05 01:01:27		00:00:27.435000
Bp	20Hz	2003-06-05 01:01:40		00:00:13.260000
Bp	20Hz	2003-06-05 01:01:53		00:00:13.489000
Bp	20Hz	2003-06-05 01:02:06		00:00:13.231000
Bp	20Hz	2003-06-05 01:02:19		00:00:12.232000
Bp	20Hz	2003-06-05 01:02:32		00:00:13.375000
Bp	20Hz	2003-06-05 01:02:45		00:00:13.031000
Bp	20Hz	2003-06-05 01:02:58		00:00:13.032000
Bp	20Hz	2003-06-05 01:03:13		00:00:14.518000
Bp	20Hz	2003-06-05 01:03:26		00:00:13.375000
Bp	20Hz	2003-06-05 01:03:39		00:00:12.688000
Bp	20Hz	2003-06-05 01:03:52		00:00:13.718000
Bp	20Hz	2003-06-05 01:08:08		00:04:15.517000
Bp	20Hz	2003-06-05 01:08:21		00:00:13.489000	singlet
Bp	20Hz	2003-06-05 01:08:35		00:00:13.489000
Bp	20Hz	2003-06-05 01:08:48	88	00:00:13.375000
Bp	20Hz	2003-06-05 01:09:01		00:00:13.146000
Bp	20Hz	2003-06-05 01:09:14		00:00:12.117000
Bp	20Hz	2003-06-05 01:09:43		00:00:28.922000
Bp	20Hz	2003-06-05 01:09:55		00:00:12.574000
Bp	20Hz	2003-06-05 01:10:08		00:00:13.231000
Bp	20Hz	2003-06-05 01:10:21		00:00:13.146000
Bp	20Hz	2003-06-05 01:10:35		00:00:13.146000
Bp	20Hz	2003-06-05 01:10:47		00:00:12.689000
Bp	20Hz	2003-06-05 01:11:03		00:00:15.661000
Bp	20Hz	2003-06-05 01:11:30		00:00:26.635000
Bp	20Hz	2003-06-05 01:11:42		00:00:12.003000
Bp	20Hz	2003-06-05 01:11:57		00:00:15.089000
Bp	20Hz	2003-06-05 01:12:10		00:00:13.117000
Bp	20Hz	2003-06-05 01:12:23		00:00:13.604000
Bp	20Hz	2003-06-05 01:12:37		00:00:13.146000
Bp	20Hz	2003-06-05 01:12:50		00:00:13.146000
Bp	20Hz	2003-06-05 01:13:17		00:00:27.321000
Bp	20Hz	2003-06-05 01:13:43		00:00:26.178000
Bp	20Hz	2003-06-05 01:13:56		00:00:13.260000
Bp	20Hz	2003-06-05 01:16:19		00:02:22.605000
Bp	20Hz	2003-06-05 01:16:32		00:00:12.917000	singlet
Bp	20Hz	2003-06-05 01:16:45		00:00:13.146000
Bp	20Hz	2003-06-05 01:16:58		00:00:12.803000
Bp	20Hz	2003-06-05 01:17:11		00:00:13.405000
Bp	20Hz	2003-06-05 01:17:25		00:00:13.260000
Bp	20Hz	2003-06-05 01:17:38		00:00:13.032000
Bp	20Hz	2003-06-05 01:17:51		00:00:13.146000
Bp	20Hz	2003-06-05 01:18:04		00:00:12.774000
Bp	20Hz	2003-06-05 01:18:16		00:00:12.917000
Bp	20Hz	2003-06-05 01:18:30		00:00:13.146000
Bp	20Hz	2003-06-05 01:18:43		00:00:13.604000
Bp	20Hz	2003-06-05 01:18:56		00:00:12.689000
Bp	20Hz	2003-06-05 01:19:09		00:00:13.489000
Bp	20Hz	2003-06-05 01:19:23		00:00:13.260000
Bp	20Hz	2003-06-05 01:19:51		00:00:28.007000
Bp	20Hz	2003-06-05 01:20:04		00:00:13.345000
Bp	20Hz	2003-06-05 01:20:17		00:00:13.146000
Bp	20Hz	2003-06-05 01:20:30		00:00:12.803000
Bp	20Hz	2003-06-05 01:20:43		00:00:12.804000
Bp	20Hz	2003-06-05 01:20:56		00:00:13.146000
Bp	20Hz	2003-06-05 01:21:09		00:00:13.146000
Bp	20Hz	2003-06-05 01:21:22		00:00:13.260000
Bp	20Hz	2003-06-05 01:21:35		00:00:13.032000
Bp	20Hz	2003-06-05 01:21:48		00:00:13.031000
Bp	20Hz	2003-06-05 01:22:02		00:00:13.232000
Bp	20Hz	2003-06-05 01:22:14		00:00:12.689000
Bp	20Hz	2003-06-05 01:22:27		00:00:13.031000
Bp	20Hz	2003-06-05 01:32:06		00:09:38.967000
Bp	20Hz	2003-06-05 01:32:19		00:00:13.146000	singlet
Bp	20Hz	2003-06-05 01:32:47		00:00:27.778000
Bp	20Hz	2003-06-05 01:33:01		00:00:13.603000
Bp	20Hz	2003-06-05 01:33:14		00:00:13.032000
Bp	20Hz	2003-06-05 01:33:27		00:00:12.803000
Bp	20Hz	2003-06-05 01:33:40		00:00:13.032000
Bp	20Hz	2003-06-05 01:33:53		00:00:13.146000
Bp	20Hz	2003-06-05 01:34:06		00:00:12.888000
Bp	20Hz	2003-06-05 01:34:19		00:00:13.260000
Bp	20Hz	2003-06-05 01:34:32		00:00:13.375000
Bp	20Hz	2003-06-05 01:35:00		00:00:27.321000
Bp	20Hz	2003-06-05 01:35:13		00:00:13.260000
Bp	20Hz	2003-06-05 01:35:37		00:00:24.235000
Bp	20Hz	2003-06-05 01:35:50		00:00:12.346000
Bp	20Hz	2003-06-05 01:37:35		00:01:45.139000
Bp	20Hz	2003-06-05 01:37:48		00:00:13.032000	singlet
Bp	20Hz	2003-06-05 01:38:02		00:00:14.145000
Bp	20Hz	2003-06-05 01:38:15		00:00:13.032000
Bp	20Hz	2003-06-05 01:38:28		00:00:13.032000
Bp	20Hz	2003-06-05 01:38:41		00:00:12.917000
Bp	20Hz	2003-06-05 01:38:54		00:00:13.489000
Bp	20Hz	2003-06-05 01:39:08		00:00:13.603000
Bp	20Hz	2003-06-05 01:39:20		00:00:11.775000
Bp	20Hz	2003-06-05 01:39:32		00:00:12.803000
Bp	20Hz	2003-06-05 01:39:46		00:00:13.603000
Bp	20Hz	2003-06-05 01:40:14		00:00:27.521000
Bp	20Hz	2003-06-05 01:40:27		00:00:13.489000
Bp	20Hz	2003-06-05 01:40:40		00:00:12.917000
Bp	20Hz	2003-06-05 01:40:53		00:00:13.146000
Bp	20Hz	2003-06-05 01:41:06		00:00:12.575000
Bp	20Hz	2003-06-05 01:41:18		00:00:11.774000
Bp	20Hz	2003-06-05 01:41:31		00:00:13.260000
Bp	20Hz	2003-06-05 01:41:57		00:00:25.949000
Bp	20Hz	2003-06-05 01:42:10		00:00:13.346000
Bp	20Hz	2003-06-05 01:42:21		00:00:11.431000
Bp	20Hz	2003-06-05 01:42:34		00:00:12.803000
Bp	20Hz	2003-06-05 01:42:47		00:00:13.032000
Bp	20Hz	2003-06-05 01:43:00		00:00:13.146000
Bp	20Hz	2003-06-05 01:43:14		00:00:13.032000
Bp	20Hz	2003-06-05 01:43:26		00:00:12.346000
Bp	20Hz	2003-06-05 01:43:38		00:00:12.231000
Bp	20Hz	2003-06-05 01:43:51		00:00:12.803000
Bp	20Hz	2003-06-05 01:44:04		00:00:13.117000
Bp	20Hz	2003-06-05 01:44:17		00:00:12.689000
Bp	20Hz	2003-06-05 01:44:45		00:00:28.464000
Bp	20Hz	2003-06-05 01:44:58		00:00:13.146000
Bp	20Hz	2003-06-05 01:45:12		00:00:13.375000
Bp	20Hz	2003-06-05 01:45:24		00:00:12.574000
Bp	20Hz	2003-06-05 01:45:38		00:00:13.718000
Bp	20Hz	2003-06-05 01:45:51		00:00:12.803000
Bp	20Hz	2003-06-05 01:46:04		00:00:12.888000
Bp	20Hz	2003-06-05 01:46:15		00:00:11.317000
Bp	20Hz	2003-06-05 01:46:28		00:00:12.575000
Bp	20Hz	2003-06-05 01:46:41		00:00:13.032000
Bp	20Hz	2003-06-05 01:46:53		00:00:12.803000
Bp	20Hz	2003-06-05 01:47:07		00:00:13.374000
Bp	20Hz	2003-06-05 01:49:11		00:02:04.573000
Bp	20Hz	2003-06-05 01:49:24		00:00:13.146000	singlet
Bp	20Hz	2003-06-05 01:49:38		00:00:13.032000
Bp	20Hz	2003-06-05 01:49:51		00:00:13.031000
Bp	20Hz	2003-06-05 01:50:02		00:00:11.517000
Bp	20Hz	2003-06-05 01:50:15		00:00:12.803000
Bp	20Hz	2003-06-05 01:50:28		00:00:13.603000
Bp	20Hz	2003-06-05 01:50:40		00:00:11.317000
Bp	20Hz	2003-06-05 01:50:53		00:00:12.918000
Bp	20Hz	2003-06-05 01:51:06		00:00:12.803000
Bp	20Hz	2003-06-05 01:51:19		00:00:13.489000
Bp	20Hz	2003-06-05 01:51:30		00:00:11.317000
Bp	20Hz	2003-06-05 01:51:43		00:00:12.917000
Bp	20Hz	2003-06-05 01:52:10		00:00:26.721000
Bp	20Hz	2003-06-05 01:52:39		00:00:28.578000
Bp	20Hz	2003-06-05 01:52:51		00:00:12.917000
Bp	20Hz	2003-06-05 01:53:05		00:00:13.375000
Bp	20Hz	2003-06-05 01:53:16		00:00:11.317000
Bp	20Hz	2003-06-05 01:53:29		00:00:12.803000
Bp	20Hz	2003-06-05 01:53:42		00:00:13.260000
Bp	20Hz	2003-06-05 02:15:12		00:21:30.279000
Bp	20Hz	2003-06-05 02:15:25		00:00:12.803000	singlet
Bp	20Hz	2003-06-05 02:15:49		00:00:24.120000
Bp	20Hz	2003-06-05 02:16:04		00:00:14.375000
Bp	20Hz	2003-06-05 02:16:17		00:00:12.803000
Bp	20Hz	2003-06-05 02:16:30		00:00:13.146000
Bp	20Hz	2003-06-05 02:16:54		00:00:24.349000
Bp	20Hz	2003-06-05 02:17:08		00:00:13.489000
Bp	20Hz	2003-06-05 02:17:20		00:00:12.803000
Bp	20Hz	2003-06-05 02:17:45		00:00:24.234000
Bp	20Hz	2003-06-05 02:18:22		00:00:37.694000
Bp	20Hz	2003-06-05 02:18:35		00:00:13.032000
Bp	20Hz	2003-06-05 02:24:38		00:06:02.858000
Bp	20Hz	2003-06-05 02:24:47		00:00:08.688000	singlet
Bp	20Hz	2003-06-05 02:25:00		00:00:13.260000
Bp	20Hz	2003-06-05 02:25:13		00:00:13.146000
Bp	20Hz	2003-06-05 02:25:37		00:00:23.663000
Bp	20Hz	2003-06-05 02:25:51		00:00:13.832000
Bp	20Hz	2003-06-05 02:26:04		00:00:12.774000
Bp	20Hz	2003-06-05 02:26:17		00:00:13.260000
Bp	20Hz	2003-06-05 02:26:28		00:00:11.317000
Bp	20Hz	2003-06-05 02:26:41		00:00:13.146000
Bp	20Hz	2003-06-05 02:26:54		00:00:12.918000
Bp	20Hz	2003-06-05 02:48:39		00:21:44.910000
Bp	20Hz	2003-06-05 02:48:53		00:00:13.947000	singlet
Bp	20Hz	2003-06-05 02:49:07		00:00:13.489000
Bp	20Hz	2003-06-05 02:49:20		00:00:13.260000
Bp	20Hz	2003-06-05 02:49:33		00:00:13.260000
Bp	20Hz	2003-06-05 02:49:46		00:00:13.032000
Bp	20Hz	2003-06-05 02:50:13		00:00:26.606000
Bp	20Hz	2003-06-05 02:50:26		00:00:13.260000
Bp	20Hz	2003-06-05 02:50:39		00:00:13.147000
Bp	20Hz	2003-06-05 03:11:01		00:20:22.062000
Bp	20Hz	2003-06-05 03:11:14		00:00:13.260000	singlet
Bp	20Hz	2003-06-05 03:11:28		00:00:13.375000
Bp	20Hz	2003-06-05 03:11:41		00:00:13.032000
Bp	20Hz	2003-06-05 03:11:52		00:00:11.317000
Bp	20Hz	2003-06-05 03:12:05		00:00:13.002000
Bp	20Hz	2003-06-05 03:12:18		00:00:12.575000
Bp	20Hz	2003-06-05 03:12:29		00:00:11.660000
Bp	20Hz	2003-06-05 03:12:43		00:00:13.375000
Bp	20Hz	2003-06-05 03:12:56		00:00:13.489000
Bp	20Hz	2003-06-05 03:13:10		00:00:13.260000
Bp	20Hz	2003-06-05 03:13:23		00:00:13.146000
Bp	20Hz	2003-06-05 03:13:34		00:00:11.431000
Bp	20Hz	2003-06-05 03:13:47		00:00:13.032000
Bp	20Hz	2003-06-05 03:51:01		00:37:13.703000
Bp	20Hz	2003-06-05 03:51:13		00:00:12.575000	singlet
Bp	20Hz	2003-06-05 03:51:26		00:00:13.031000
Bp	20Hz	2003-06-05 03:51:38		00:00:11.203000
Bp	20Hz	2003-06-05 03:51:51		00:00:13.032000
Bp	20Hz	2003-06-05 03:52:28		00:00:37.465000
Bp	20Hz	2003-06-05 03:52:42		00:00:13.947000
Bp	20Hz	2003-06-05 03:52:53		00:00:10.516000
Bp	20Hz	2003-06-05 03:53:05		00:00:12.804000
Bp	20Hz	2003-06-05 03:53:19		00:00:13.489000
Bp	20Hz	2003-06-05 03:53:30		00:00:10.859000
Bp	20Hz	2003-06-05 03:53:43		00:00:13.032000
Bp	20Hz	2003-06-05 03:53:56		00:00:13.489000
Bp	20Hz	2003-06-05 03:54:09		00:00:12.660000
Bp	20Hz	2003-06-05 03:54:20		00:00:11.545000
Bp	20Hz	2003-06-05 03:54:33		00:00:12.918000
Bp	20Hz	2003-06-05 03:54:46		00:00:12.117000
Bp	20Hz	2003-06-05 03:54:58		00:00:12.346000
Bp	20Hz	2003-06-05 03:55:11		00:00:13.603000
Bp	20Hz	2003-06-05 03:55:25		00:00:13.146000
Bp	20Hz	2003-06-05 03:55:38		00:00:13.603000
Bp	20Hz	2003-06-05 03:56:03		00:00:24.663000
Bp	20Hz	2003-06-05 03:56:15		00:00:11.660000
Bp	20Hz	2003-06-05 03:56:27		00:00:12.918000
Bp	20Hz	2003-06-05 03:56:41		00:00:13.374000
Bp	20Hz	2003-06-05 03:56:52		00:00:11.660000
Bp	20Hz	2003-06-05 03:57:05		00:00:12.803000
Bp	20Hz	2003-06-05 03:57:18		00:00:12.918000
Bp	20Hz	2003-06-05 03:57:30		00:00:11.545000
Bp	20Hz	2003-06-05 04:02:13		00:04:43.753000
Bp	20Hz	2003-06-05 04:02:25		00:00:11.317000	singlet
Bp	20Hz	2003-06-05 04:02:38		00:00:13.489000
Bp	20Hz	2003-06-05 04:02:50		00:00:11.317000
Bp	20Hz	2003-06-05 04:03:03		00:00:13.146000
Bp	20Hz	2003-06-05 04:03:14		00:00:11.317000
Bp	20Hz	2003-06-05 04:03:27		00:00:12.918000
Bp	20Hz	2003-06-05 04:03:40		00:00:13.374000
Bp	20Hz	2003-06-05 04:03:53		00:00:12.918000
Bp	20Hz	2003-06-05 04:04:05		00:00:11.745000
Bp	20Hz	2003-06-05 04:04:18		00:00:13.260000
Bp	20Hz	2003-06-05 04:04:32		00:00:13.489000
Bp	20Hz	2003-06-05 04:04:45		00:00:12.918000
Bp	20Hz	2003-06-05 04:04:58		00:00:13.032000
Bp	20Hz	2003-06-05 04:05:11		00:00:13.031000
Bp	20Hz	2003-06-05 04:05:23		00:00:11.889000
Bp	20Hz	2003-06-05 04:05:35		00:00:12.803000
Bp	20Hz	2003-06-05 04:05:47		00:00:11.431000
Bp	20Hz	2003-06-05 04:06:13		00:00:26.378000
Bp	20Hz	2003-06-05 04:06:25		00:00:11.545000
Bp	20Hz	2003-06-05 04:06:38		00:00:13.146000
Bp	20Hz	2003-06-05 04:06:51		00:00:13.032000
Bp	20Hz	2003-06-05 04:07:27		00:00:36.123000
Bp	20Hz	2003-06-05 04:07:40		00:00:13.260000
Bp	20Hz	2003-06-05 04:07:54		00:00:13.146000
Bp	20Hz	2003-06-05 04:18:22		00:10:28.207000
Bp	20Hz	2003-06-05 04:18:35	88	00:00:13.032000	singlet
Bp	20Hz	2003-06-05 04:18:48		00:00:13.260000
Bp	20Hz	2003-06-05 04:19:01		00:00:13.375000
Bp	20Hz	2003-06-05 04:19:15		00:00:13.146000
Bp	20Hz	2003-06-05 04:19:28	90	00:00:13.260000
Bp	20Hz	2003-06-05 04:19:41	88	00:00:13.032000
Bp	20Hz	2003-06-05 04:20:10		00:00:28.778000
Bp	20Hz	2003-06-05 04:20:23	88	00:00:13.489000
Bp	20Hz	2003-06-05 04:22:33		00:02:09.945000
Bp	20Hz	2003-06-05 04:22:46		00:00:13.260000	singlet
Bp	20Hz	2003-06-05 04:23:00		00:00:13.261000
Bp	20Hz	2003-06-05 04:23:13		00:00:13.374000
Bp	20Hz	2003-06-05 04:23:26		00:00:13.375000
Bp	20Hz	2003-06-05 04:23:40		00:00:13.260000
Bp	20Hz	2003-06-05 04:23:53		00:00:13.375000
Bp	20Hz	2003-06-05 04:24:07		00:00:13.574000
Bp	20Hz	2003-06-05 04:24:20		00:00:13.375000
Bp	20Hz	2003-06-05 04:24:50		00:00:29.721000
Bp	20Hz	2003-06-05 04:25:03		00:00:13.261000
Bp	20Hz	2003-06-05 04:25:16		00:00:13.260000
Bp	20Hz	2003-06-05 04:25:29		00:00:13.032000
Bp	20Hz	2003-06-05 04:25:59		00:00:29.463000
Bp	20Hz	2003-06-05 04:26:12	89	00:00:13.231000
Bp	20Hz	2003-06-05 04:26:25		00:00:13.375000
Bp	20Hz	2003-06-05 04:26:38		00:00:13.146000
Bp	20Hz	2003-06-05 04:26:52		00:00:13.146000
Bp	20Hz	2003-06-05 04:27:05		00:00:13.489000
Bp	20Hz	2003-06-05 04:27:19		00:00:13.603000
Bp	20Hz	2003-06-05 04:27:45		00:00:26.521000
Bp	20Hz	2003-06-05 04:28:14		00:00:29.036000
Bp	20Hz	2003-06-05 04:28:27		00:00:12.803000
Bp	20Hz	2003-06-05 04:28:56		00:00:29.265000
Bp	20Hz	2003-06-05 04:29:36		00:00:39.895000
Bp	20Hz	2003-06-05 04:29:49		00:00:13.146000
Bp	20Hz	2003-06-05 04:30:03	90	00:00:13.346000
Bp	20Hz	2003-06-05 04:30:16	88	00:00:13.489000
Bp	20Hz	2003-06-05 04:30:29	88	00:00:13.260000
Bp	20Hz	2003-06-05 04:30:43	88	00:00:13.146000
Bp	20Hz	2003-06-05 04:32:04		00:01:21.705000
Bp	20Hz	2003-06-05 04:32:18		00:00:13.489000	singlet
Bp	20Hz	2003-06-05 04:32:33		00:00:14.975000
Bp	20Hz	2003-06-05 04:32:46		00:00:13.146000
Bp	20Hz	2003-06-05 04:33:00		00:00:13.718000
Bp	20Hz	2003-06-05 04:33:13		00:00:13.260000
Bp	20Hz	2003-06-05 04:33:26		00:00:13.032000
Bp	20Hz	2003-06-05 04:33:39		00:00:13.374000
Bp	20Hz	2003-06-05 04:33:53		00:00:13.375000
Bp	20Hz	2003-06-05 04:34:06		00:00:13.231000
Bp	20Hz	2003-06-05 04:34:19		00:00:13.146000
Bp	20Hz	2003-06-05 04:34:32		00:00:13.375000
Bp	20Hz	2003-06-05 04:34:46		00:00:13.146000
Bp	20Hz	2003-06-05 04:34:59		00:00:13.260000
Bp	20Hz	2003-06-05 04:35:12		00:00:13.718000
Bp	20Hz	2003-06-05 04:35:27		00:00:14.632000
Bp	20Hz	2003-06-05 04:35:40		00:00:13.146000
Bp	20Hz	2003-06-05 04:35:53		00:00:13.032000
Bp	20Hz	2003-06-05 04:36:08		00:00:14.260000
Bp	20Hz	2003-06-05 04:36:21		00:00:13.260000
Bp	20Hz	2003-06-05 04:36:34		00:00:13.261000
Bp	20Hz	2003-06-05 04:36:47		00:00:13.146000
Bp	20Hz	2003-06-05 04:36:57		00:00:10.174000
Bp	20Hz	2003-06-05 04:37:30		00:00:32.122000
Bp	20Hz	2003-06-05 04:37:42		00:00:12.917000
Bp	20Hz	2003-06-05 04:38:09		00:00:26.720000
Bp	20Hz	2003-06-05 04:38:23		00:00:13.489000
Bp	20Hz	2003-06-05 04:38:36		00:00:13.261000
Bp	20Hz	2003-06-05 04:38:49		00:00:13.374000
Bp	20Hz	2003-06-05 04:39:03		00:00:13.375000
Bp	20Hz	2003-06-05 04:39:16		00:00:13.375000
Bp	20Hz	2003-06-05 04:39:30		00:00:13.489000
Bp	20Hz	2003-06-05 04:39:43		00:00:13.603000
Bp	20Hz	2003-06-05 04:39:56		00:00:13.260000
Bp	20Hz	2003-06-05 04:40:10		00:00:13.232000
Bp	20Hz	2003-06-05 04:40:42		00:00:32.693000
Bp	20Hz	2003-06-05 04:41:07		00:00:24.692000
Bp	20Hz	2003-06-05 04:56:03		00:14:55.527000
Bp	20Hz	2003-06-05 04:56:16		00:00:13.718000	singlet
Bp	20Hz	2003-06-05 04:56:31		00:00:14.518000
Bp	20Hz	2003-06-05 04:56:56		00:00:24.806000
Bp	20Hz	2003-06-05 04:57:09		00:00:13.146000
Bp	20Hz	2003-06-05 04:57:26		00:00:16.918000
Bp	20Hz	2003-06-05 04:57:39		00:00:13.489000
Bp	20Hz	2003-06-05 04:57:52		00:00:13.146000
Bp	20Hz	2003-06-05 05:20:11		00:22:19.061000
Bp	20Hz	2003-06-05 05:20:25		00:00:13.261000	singlet
Bp	20Hz	2003-06-05 05:20:38	89	00:00:13.374000
Bp	20Hz	2003-06-05 05:20:52	88	00:00:13.604000
Bp	20Hz	2003-06-05 05:21:05	88	00:00:13.031000
Bp	20Hz	2003-06-05 05:21:18		00:00:13.489000
Bp	20Hz	2003-06-05 05:21:31		00:00:13.146000
Bp	20Hz	2003-06-05 05:21:48		00:00:16.576000
Bp	20Hz	2003-06-05 05:22:13		00:00:24.891000
Bp	20Hz	2003-06-05 05:22:26	88	00:00:13.146000
Bp	20Hz	2003-06-05 05:34:58		00:12:32.237000
Bp	20Hz	2003-06-05 05:35:12		00:00:13.717000	singlet
Bp	20Hz	2003-06-05 05:35:25		00:00:12.918000
Bp	20Hz	2003-06-05 05:35:37		00:00:12.117000
Bp	20Hz	2003-06-05 05:35:50		00:00:13.031000
Bp	20Hz	2003-06-05 05:36:02		00:00:12.317000
Bp	20Hz	2003-06-05 05:36:15		00:00:12.460000
Bp	20Hz	2003-06-05 05:36:28		00:00:13.375000
Bp	20Hz	2003-06-05 05:36:39		00:00:11.203000
Bp	20Hz	2003-06-05 05:37:08		00:00:29.150000
Bp	20Hz	2003-06-05 05:37:21		00:00:12.803000
Bp	20Hz	2003-06-05 05:37:35		00:00:13.603000
Bp	20Hz	2003-06-05 05:37:49		00:00:14.518000
Bp	20Hz	2003-06-05 06:00:05		00:22:15.289000
Bp	20Hz	2003-06-05 06:00:18		00:00:13.260000	singlet
Bp	20Hz	2003-06-05 06:00:31		00:00:13.032000
Bp	20Hz	2003-06-05 06:00:46		00:00:14.632000
Bp	20Hz	2003-06-05 06:00:59		00:00:13.946000
Bp	20Hz	2003-06-05 06:01:22		00:00:22.977000
Bp	20Hz	2003-06-05 06:01:35		00:00:13.032000
Bp	20Hz	2003-06-05 06:01:49		00:00:13.260000
Bp	20Hz	2003-06-05 06:02:05		00:00:16.432000
Bp	20Hz	2003-06-05 06:02:15		00:00:09.603000
Bp	20Hz	2003-06-05 06:02:30		00:00:14.746000
Bp	20Hz	2003-06-05 06:04:09		00:01:39.881000
Bp	20Hz	2003-06-05 06:04:22		00:00:13.032000	singlet
Bp	20Hz	2003-06-05 06:04:52		00:00:29.150000
Bp	20Hz	2003-06-05 06:05:02		00:00:10.516000
Bp	20Hz	2003-06-05 06:05:15		00:00:13.147000
Bp	20Hz	2003-06-05 06:05:28		00:00:13.260000
Bp	20Hz	2003-06-05 06:05:42	89	00:00:13.032000
Bp	20Hz	2003-06-05 06:05:56		00:00:14.174000
Bp	20Hz	2003-06-05 06:06:08		00:00:12.432000
Bp	20Hz	2003-06-05 06:06:22		00:00:13.831000
Bp	20Hz	2003-06-05 06:06:35		00:00:13.261000
Bp	20Hz	2003-06-05 06:06:46		00:00:10.402000
Bp	20Hz	2003-06-05 06:06:59		00:00:12.918000
Bp	20Hz	2003-06-05 06:07:12		00:00:13.374000
Bp	20Hz	2003-06-05 06:16:35		00:09:22.734000
Bp	20Hz	2003-06-05 06:16:48		00:00:13.261000	singlet
Bp	20Hz	2003-06-05 06:17:01		00:00:12.917000
Bp	20Hz	2003-06-05 06:17:13		00:00:11.774000
Bp	20Hz	2003-06-05 06:17:26		00:00:13.032000
Bp	20Hz	2003-06-05 06:17:39		00:00:13.146000
Bp	20Hz	2003-06-05 06:17:52		00:00:13.146000
Bp	20Hz	2003-06-05 06:18:05		00:00:13.346000
Bp	20Hz	2003-06-05 06:18:19		00:00:13.374000
Bp	20Hz	2003-06-05 07:00:17		00:41:58.286000
Bp	20Hz	2003-06-05 07:00:30		00:00:13.489000	singlet
Bp	20Hz	2003-06-05 07:00:43		00:00:13.031000
Bp	20Hz	2003-06-05 07:00:57		00:00:13.146000
Bp	20Hz	2003-06-05 07:01:10		00:00:13.604000
Bp	20Hz	2003-06-05 07:01:23		00:00:12.460000
Bp	20Hz	2003-06-05 07:01:34		00:00:10.860000
Bp	20Hz	2003-06-05 07:01:47		00:00:13.146000
Bp	20Hz	2003-06-05 07:02:01		00:00:14.373000
Bp	20Hz	2003-06-05 07:02:13		00:00:11.890000
Bp	20Hz	2003-06-05 07:02:28	88	00:00:14.975000
Bp	20Hz	2003-06-05 07:02:41		00:00:13.146000
Bp	20Hz	2003-06-05 07:02:54		00:00:12.917000
Bp	20Hz	2003-06-05 07:03:08		00:00:13.604000
Bp	20Hz	2003-06-05 07:03:20		00:00:12.917000
Bp	20Hz	2003-06-05 07:03:34		00:00:13.146000
Bp	20Hz	2003-06-05 07:03:45	89	00:00:11.431000
Bp	20Hz	2003-06-05 07:03:58	88	00:00:12.659000
Bp	20Hz	2003-06-05 07:52:08		00:48:10.404000
Bp	20Hz	2003-06-05 07:52:21		00:00:13.031000	singlet
Bp	20Hz	2003-06-05 07:52:34		00:00:13.261000
Bp	20Hz	2003-06-05 07:52:47		00:00:13.031000
Bp	20Hz	2003-06-05 07:52:58		00:00:10.974000
Bp	20Hz	2003-06-05 07:53:12		00:00:13.489000
Bp	20Hz	2003-06-05 07:53:25		00:00:13.032000
Bp	20Hz	2003-06-05 07:53:53		00:00:28.464000
Bp	20Hz	2003-06-05 07:54:06		00:00:12.317000
Bp	20Hz	2003-06-05 07:54:19		00:00:12.803000
Bp	20Hz	2003-06-05 07:54:31		00:00:12.460000
Bp	20Hz	2003-06-05 07:55:11	88	00:00:39.896000
Bp	20Hz	2003-06-05 07:55:24		00:00:12.917000
Bp	20Hz	2003-06-05 07:55:35		00:00:11.431000
Bp	20Hz	2003-06-05 07:55:48		00:00:12.918000
Bp	20Hz	2003-06-05 07:56:15		00:00:27.292000
Bp	20Hz	2003-06-05 07:56:29		00:00:13.946000
Bp	20Hz	2003-06-05 07:56:42		00:00:12.803000
Bp	20Hz	2003-06-05 07:56:58		00:00:15.890000
Bp	20Hz	2003-06-05 07:57:11		00:00:12.460000
Bp	20Hz	2003-06-05 07:57:24		00:00:13.260000
Bp	20Hz	2003-06-05 07:57:37		00:00:13.032000
Bp	20Hz	2003-06-05 07:58:04		00:00:27.635000
Bp	20Hz	2003-06-05 07:58:17		00:00:12.803000
Bp	20Hz	2003-06-05 07:58:31		00:00:13.374000
Bp	20Hz	2003-06-05 07:58:42	90	00:00:11.432000
Bp	20Hz	2003-06-05 07:58:55		00:00:13.146000
Bp	20Hz	2003-06-05 07:59:13		00:00:17.490000
Bp	20Hz	2003-06-05 07:59:23	88	00:00:10.174000
Bp	20Hz	2003-06-05 07:59:36		00:00:13.146000
Bp	20Hz	2003-06-05 07:59:49		00:00:12.917000
Bp	20Hz	2003-06-05 08:00:01		00:00:11.630000
Bp	20Hz	2003-06-05 08:00:13		00:00:12.690000
Bp	20Hz	2003-06-05 08:00:26		00:00:13.146000
Bp	20Hz	2003-06-05 08:00:53		00:00:26.749000
Bp	20Hz	2003-06-05 08:01:06		00:00:12.803000
Bp	20Hz	2003-06-05 08:01:19		00:00:12.918000
Bp	20Hz	2003-06-05 08:01:31		00:00:11.774000
Bp	20Hz	2003-06-05 08:01:43		00:00:12.803000
Bp	20Hz	2003-06-05 08:01:52		00:00:08.345000
Bp	20Hz	2003-06-05 08:02:11		00:00:19.061000
Bp	20Hz	2003-06-05 08:02:24		00:00:13.146000
Bp	20Hz	2003-06-05 08:03:02		00:00:38.066000
Bp	20Hz	2003-06-05 08:03:15		00:00:13.261000
Bp	20Hz	2003-06-05 08:03:27		00:00:11.774000
Bp	20Hz	2003-06-05 08:03:40		00:00:12.689000
Bp	20Hz	2003-06-05 08:04:08		00:00:27.863000
Bp	20Hz	2003-06-05 08:04:20		00:00:12.575000
Bp	20Hz	2003-06-05 08:04:33		00:00:12.346000
Bp	20Hz	2003-06-05 08:06:35		00:02:02.286000
Bp	20Hz	2003-06-05 08:06:48		00:00:13.032000	singlet
Bp	20Hz	2003-06-05 08:07:01		00:00:13.374000
Bp	20Hz	2003-06-05 08:07:13		00:00:11.775000
Bp	20Hz	2003-06-05 08:07:26		00:00:13.374000
Bp	20Hz	2003-06-05 08:07:40		00:00:13.604000
Bp	20Hz	2003-06-05 08:07:52		00:00:11.545000
Bp	20Hz	2003-06-05 08:08:04		00:00:12.889000
Bp	20Hz	2003-06-05 08:08:32		00:00:27.092000
Bp	20Hz	2003-06-05 08:08:45		00:00:13.374000
Bp	20Hz	2003-06-05 08:08:58		00:00:13.375000
Bp	20Hz	2003-06-05 08:09:10		00:00:11.546000
Bp	20Hz	2003-06-05 08:09:23		00:00:12.689000
Bp	20Hz	2003-06-05 08:09:35		00:00:12.803000
Bp	20Hz	2003-06-05 08:09:49		00:00:13.260000
Bp	20Hz	2003-06-05 08:10:02		00:00:13.117000
Bp	20Hz	2003-06-05 08:10:14		00:00:12.117000
Bp	20Hz	2003-06-05 08:10:41		00:00:27.321000
Bp	20Hz	2003-06-05 08:10:53		00:00:12.117000
Bp	20Hz	2003-06-05 08:11:06		00:00:13.032000
Bp	20Hz	2003-06-05 08:11:19		00:00:12.346000
Bp	20Hz	2003-06-05 08:11:31		00:00:12.574000
Bp	20Hz	2003-06-05 08:12:11		00:00:39.638000
Bp	20Hz	2003-06-05 08:12:24		00:00:13.032000
Bp	20Hz	2003-06-05 08:12:37		00:00:13.146000
Bp	20Hz	2003-06-05 08:12:49		00:00:11.546000
Bp	20Hz	2003-06-05 08:13:02		00:00:13.488000
Bp	20Hz	2003-06-05 08:13:15		00:00:12.918000
Bp	20Hz	2003-06-05 08:13:27		00:00:12.346000
Bp	20Hz	2003-06-05 08:13:40		00:00:12.346000
Bp	20Hz	2003-06-05 08:14:09		00:00:29.235000
Bp	20Hz	2003-06-05 08:14:21		00:00:12.346000
Bp	20Hz	2003-06-05 08:14:34		00:00:12.803000
Bp	20Hz	2003-06-05 08:15:00		00:00:26.063000
Bp	20Hz	2003-06-05 08:15:13		00:00:12.803000
Bp	20Hz	2003-06-05 08:15:26		00:00:13.146000
Bp	20Hz	2003-06-05 08:15:38		00:00:11.546000
Bp	20Hz	2003-06-05 08:15:51		00:00:13.146000
Bp	20Hz	2003-06-05 08:16:04		00:00:13.117000
Bp	20Hz	2003-06-05 08:16:17		00:00:13.032000
Bp	20Hz	2003-06-05 08:16:29		00:00:11.888000
Bp	20Hz	2003-06-05 08:16:42		00:00:13.261000
Bp	20Hz	2003-06-05 08:17:09		00:00:26.635000
Bp	20Hz	2003-06-05 08:17:22		00:00:13.374000
Bp	20Hz	2003-06-05 08:17:35		00:00:13.032000
Bp	20Hz	2003-06-05 08:18:13		00:00:37.466000
Bp	20Hz	2003-06-05 08:18:24		00:00:11.545000
Bp	20Hz	2003-06-05 08:18:37		00:00:13.146000
Bp	20Hz	2003-06-05 08:19:06		00:00:28.236000
Bp	20Hz	2003-06-05 08:19:18		00:00:12.689000
Bp	20Hz	2003-06-05 08:19:31		00:00:13.031000
Bp	20Hz	2003-06-05 08:19:43		00:00:11.432000
Bp	20Hz	2003-06-05 08:19:56		00:00:13.031000
Bp	20Hz	2003-06-05 08:20:09		00:00:13.689000
Bp	20Hz	2003-06-05 08:20:21		00:00:11.431000
Bp	20Hz	2003-06-05 08:20:34		00:00:12.803000
Bp	20Hz	2003-06-05 08:20:47		00:00:13.489000
Bp	20Hz	2003-06-05 08:20:58		00:00:11.317000
Bp	20Hz	2003-06-05 08:21:11		00:00:13.032000
Bp	20Hz	2003-06-05 08:21:23		00:00:11.546000
Bp	20Hz	2003-06-05 08:21:36		00:00:12.803000
Bp	20Hz	2003-06-05 08:56:43		00:35:07.073000
Bp	20Hz	2003-06-05 08:56:56		00:00:13.375000	singlet
Bp	20Hz	2003-06-05 08:57:24		00:00:28.121000
Bp	20Hz	2003-06-05 08:57:38		00:00:13.832000
Bp	20Hz	2003-06-05 08:58:06		00:00:27.863000
Bp	20Hz	2003-06-05 08:58:19		00:00:13.146000
Bp	20Hz	2003-06-05 08:58:32		00:00:12.917000
Bp	20Hz	2003-06-05 08:58:59		00:00:26.635000
Bp	20Hz	2003-06-05 08:59:26		00:00:27.207000
Bp	20Hz	2003-06-05 08:59:39		00:00:12.917000
Bp	20Hz	2003-06-05 08:59:52		00:00:13.489000
Bp	20Hz	2003-06-05 09:00:17		00:00:24.434000
Bp	20Hz	2003-06-05 09:00:30		00:00:13.489000
Bp	20Hz	2003-06-05 09:00:44		00:00:13.261000
Bp	20Hz	2003-06-05 09:00:57		00:00:13.146000
Bp	20Hz	2003-06-05 09:01:10		00:00:13.031000
Bp	20Hz	2003-06-05 09:01:23		00:00:13.375000
Bp	20Hz	2003-06-05 09:01:51		00:00:28.121000
Bp	20Hz	2003-06-05 09:02:04		00:00:12.774000
Bp	20Hz	2003-06-05 09:02:17		00:00:13.261000
Bp	20Hz	2003-06-05 09:02:31		00:00:13.260000
Bp	20Hz	2003-06-05 09:02:59		00:00:28.121000
Bp	20Hz	2003-06-05 09:03:12		00:00:13.146000
Bp	20Hz	2003-06-05 09:03:25		00:00:12.803000
Bp	20Hz	2003-06-05 09:03:38		00:00:13.146000
Bp	20Hz	2003-06-05 09:03:51		00:00:13.489000
Bp	20Hz	2003-06-05 09:04:16		00:00:25.120000
Bp	20Hz	2003-06-05 09:04:29		00:00:13.032000
Bp	20Hz	2003-06-05 09:04:43		00:00:13.146000
Bp	20Hz	2003-06-05 09:05:11		00:00:28.235000
Bp	20Hz	2003-06-05 09:05:24		00:00:13.375000
Bp	20Hz	2003-06-05 09:05:37		00:00:12.803000
Bp	20Hz	2003-06-05 09:05:50		00:00:13.260000
Bp	20Hz	2003-06-05 09:10:02		00:04:11.974000
Bp	20Hz	2003-06-05 09:10:15		00:00:13.146000	singlet
Bp	20Hz	2003-06-05 09:10:27		00:00:11.317000
Bp	20Hz	2003-06-05 09:10:40		00:00:13.261000
Bp	20Hz	2003-06-05 09:10:52		00:00:12.574000
Bp	20Hz	2003-06-05 09:11:19		00:00:26.292000
Bp	20Hz	2003-06-05 09:11:32		00:00:13.032000
Bp	20Hz	2003-06-05 09:11:43		00:00:11.431000
Bp	20Hz	2003-06-05 09:11:56		00:00:13.032000
Bp	20Hz	2003-06-05 09:12:10		00:00:13.689000
Bp	20Hz	2003-06-05 09:12:23		00:00:13.260000
Bp	20Hz	2003-06-05 09:12:50		00:00:26.864000
Bp	20Hz	2003-06-05 09:13:03		00:00:13.146000
Bp	20Hz	2003-06-05 09:13:16		00:00:13.031000
Bp	20Hz	2003-06-05 09:13:30		00:00:13.261000
Bp	20Hz	2003-06-05 09:13:43		00:00:13.260000
Bp	20Hz	2003-06-05 09:13:56		00:00:13.489000
Bp	20Hz	2003-06-05 09:14:09		00:00:13.003000
Bp	20Hz	2003-06-05 09:14:21		00:00:11.545000
Bp	20Hz	2003-06-05 09:14:34		00:00:13.375000
Bp	20Hz	2003-06-05 09:15:00		00:00:26.063000
Bp	20Hz	2003-06-05 09:15:11		00:00:10.860000
Bp	20Hz	2003-06-05 09:15:24		00:00:13.375000
Bp	20Hz	2003-06-05 09:15:38		00:00:13.375000
Bp	20Hz	2003-06-05 09:16:06		00:00:28.435000
Bp	20Hz	2003-06-05 09:16:20		00:00:13.489000
Bp	20Hz	2003-06-05 09:16:33		00:00:12.917000
Bp	20Hz	2003-06-05 09:16:46		00:00:13.032000
Bp	20Hz	2003-06-05 09:16:59		00:00:13.031000
Bp	20Hz	2003-06-05 09:17:12		00:00:13.146000
Bp	20Hz	2003-06-05 09:17:25		00:00:13.146000
Bp	20Hz	2003-06-05 09:19:26		00:02:00.572000
Bp	20Hz	2003-06-05 09:19:39		00:00:13.146000	singlet
Bp	20Hz	2003-06-05 09:19:52		00:00:13.146000
Bp	20Hz	2003-06-05 09:20:03		00:00:10.945000
Bp	20Hz	2003-06-05 09:20:16		00:00:13.375000
Bp	20Hz	2003-06-05 09:20:29		00:00:13.146000
Bp	20Hz	2003-06-05 09:20:43		00:00:13.146000
Bp	20Hz	2003-06-05 09:20:54		00:00:11.660000
Bp	20Hz	2003-06-05 09:21:07		00:00:13.032000
Bp	20Hz	2003-06-05 09:21:36		00:00:28.807000
Bp	20Hz	2003-06-05 09:21:49		00:00:13.374000
Bp	20Hz	2003-06-05 09:22:02		00:00:12.889000
Bp	20Hz	2003-06-05 09:22:15		00:00:12.917000
Bp	20Hz	2003-06-05 09:22:26		00:00:11.203000
Bp	20Hz	2003-06-05 09:22:39		00:00:12.574000
Bp	20Hz	2003-06-05 09:22:52		00:00:13.146000
Bp	20Hz	2003-06-05 09:23:06		00:00:13.604000
Bp	20Hz	2003-06-05 09:23:17		00:00:11.545000
Bp	20Hz	2003-06-05 09:23:30		00:00:12.803000
Bp	20Hz	2003-06-05 09:23:57		00:00:27.207000
Bp	20Hz	2003-06-05 09:24:10		00:00:13.003000
Bp	20Hz	2003-06-05 09:24:24		00:00:13.260000
Bp	20Hz	2003-06-05 09:24:36		00:00:12.803000
Bp	20Hz	2003-06-05 09:24:50		00:00:13.146000
Bp	20Hz	2003-06-05 09:25:03		00:00:13.375000
Bp	20Hz	2003-06-05 09:25:16		00:00:12.803000
Bp	20Hz	2003-06-05 09:25:29		00:00:13.374000
Bp	20Hz	2003-06-05 09:25:43		00:00:13.489000
Bp	20Hz	2003-06-05 09:26:07		00:00:24.777000
Bp	20Hz	2003-06-05 09:26:20		00:00:13.146000
Bp	20Hz	2003-06-05 09:34:07		00:07:46.854000
Bp	20Hz	2003-06-05 09:34:21		00:00:13.261000	singlet
Bp	20Hz	2003-06-05 09:34:34		00:00:12.917000
Bp	20Hz	2003-06-05 09:34:59		00:00:25.263000
Bp	20Hz	2003-06-05 09:35:12		00:00:13.489000
Bp	20Hz	2003-06-05 09:35:25		00:00:12.918000
Bp	20Hz	2003-06-05 09:35:39		00:00:13.603000
Bp	20Hz	2003-06-05 09:36:07		00:00:28.664000
Bp	20Hz	2003-06-05 09:36:21		00:00:13.146000
Bp	20Hz	2003-06-05 09:36:45		00:00:24.691000
Bp	20Hz	2003-06-05 09:36:58		00:00:13.032000
Bp	20Hz	2003-06-05 09:37:11		00:00:13.032000
Bp	20Hz	2003-06-05 09:37:25		00:00:13.375000
Bp	20Hz	2003-06-05 09:37:49		00:00:24.577000
Bp	20Hz	2003-06-05 10:40:37		01:02:48.097000
Bp	20Hz	2003-06-05 10:40:51		00:00:13.260000	singlet
Bp	20Hz	2003-06-05 10:41:02		00:00:11.203000
Bp	20Hz	2003-06-05 10:41:15		00:00:13.603000
Bp	20Hz	2003-06-05 10:41:41		00:00:25.378000
Bp	20Hz	2003-06-05 10:41:54		00:00:12.803000
Bp	20Hz	2003-06-05 10:42:07		00:00:13.345000
Bp	20Hz	2003-06-05 10:42:20		00:00:13.261000
Bp	20Hz	2003-06-05 10:42:46		00:00:25.606000
Bp	20Hz	2003-06-05 10:42:59		00:00:13.146000
Bp	20Hz	2003-06-05 10:43:12		00:00:13.375000
Bp	20Hz	2003-06-05 10:43:54		00:00:41.267000
Bp	20Hz	2003-06-05 10:44:07		00:00:12.888000	singlet
Bp	20Hz	2003-06-05 10:44:20		00:00:13.146000
Bp	20Hz	2003-06-05 10:44:44		00:00:24.578000
Bp	20Hz	2003-06-05 10:44:57		00:00:12.917000
Bp	20Hz	2003-06-05 10:45:10		00:00:13.032000
Bp	20Hz	2003-06-05 10:45:23		00:00:12.803000
Bp	20Hz	2003-06-05 10:45:36		00:00:12.803000
Bp	20Hz	2003-06-05 10:46:03		00:00:27.292000
Bp	20Hz	2003-06-05 10:46:16		00:00:12.803000
Bp	20Hz	2003-06-05 10:46:43		00:00:27.092000
Bp	20Hz	2003-06-05 10:46:56		00:00:13.260000
Bp	20Hz	2003-06-05 10:47:25		00:00:28.350000
Bp	20Hz	2003-06-05 10:47:37		00:00:12.803000
Bp	20Hz	2003-06-05 10:47:50		00:00:12.689000
Bp	20Hz	2003-06-05 10:48:04		00:00:13.460000
Bp	20Hz	2003-06-05 10:48:31		00:00:27.550000
Bp	20Hz	2003-06-05 10:48:44		00:00:12.803000
Bp	20Hz	2003-06-05 11:08:07		00:19:23.534000
Bp	20Hz	2003-06-05 11:08:20		00:00:12.917000	singlet
Bp	20Hz	2003-06-05 11:08:34		00:00:13.489000
Bp	20Hz	2003-06-05 11:08:47		00:00:13.032000
Bp	20Hz	2003-06-05 11:09:01		00:00:13.946000
Bp	20Hz	2003-06-05 11:09:14		00:00:13.032000
Bp	20Hz	2003-06-05 11:09:27		00:00:13.260000
Bp	20Hz	2003-06-05 11:09:40		00:00:13.146000
Bp	20Hz	2003-06-05 11:09:53		00:00:13.146000
Bp	20Hz	2003-06-05 15:57:23	89	04:47:29.707000
Bp	20Hz	2003-06-05 15:57:37		00:00:14.175000	singlet
Bp	20Hz	2003-06-05 15:57:51		00:00:13.375000
Bp	20Hz	2003-06-05 15:58:04		00:00:13.460000
Bp	20Hz	2003-06-05 15:58:12		00:00:08.230000
Bp	20Hz	2003-06-05 15:58:26		00:00:13.832000
Bp	20Hz	2003-06-05 15:58:39		00:00:13.260000
Bp	20Hz	2003-06-05 15:58:53		00:00:13.146000
Bp	20Hz	2003-06-05 15:59:00		00:00:07.317000
Bp	20Hz	2003-06-05 15:59:13		00:00:12.917000
Bp	20Hz	2003-06-05 15:59:19		00:00:06.173000
Bp	20Hz	2003-06-05 15:59:32		00:00:13.489000
Bp	20Hz	2003-06-05 15:59:46		00:00:13.374000
Bp	20Hz	2003-06-05 15:59:57		00:00:11.432000
Bp	20Hz	2003-06-05 16:00:10		00:00:12.888000
Bp	20Hz	2003-06-05 16:00:23	88	00:00:13.146000
Bp	20Hz	2003-06-05 16:00:37		00:00:13.261000
Bp	20Hz	2003-06-05 16:00:48		00:00:11.545000
Bp	20Hz	2003-06-05 16:01:01		00:00:12.460000
Bp	20Hz	2003-06-05 16:01:13		00:00:12.804000
Bp	20Hz	2003-06-05 16:01:25		00:00:11.545000
Bp	20Hz	2003-06-05 16:01:38		00:00:12.689000
Bp	20Hz	2003-06-05 16:01:51		00:00:13.489000
Bp	20Hz	2003-06-05 16:02:02		00:00:11.174000
Bp	20Hz	2003-06-05 16:02:15		00:00:13.031000
Bp	20Hz	2003-06-05 16:02:28		00:00:13.146000
Bp	20Hz	2003-06-05 16:04:03		00:01:34.394000
Bp	20Hz	2003-06-05 16:04:16		00:00:13.261000	singlet
Bp	20Hz	2003-06-05 16:04:29		00:00:13.260000
Bp	20Hz	2003-06-05 16:04:41		00:00:11.317000
Bp	20Hz	2003-06-05 16:04:54		00:00:12.917000
Bp	20Hz	2003-06-05 16:05:07		00:00:13.375000
Bp	20Hz	2003-06-05 16:05:20		00:00:13.032000
Bp	20Hz	2003-06-05 16:05:32		00:00:11.660000
Bp	20Hz	2003-06-05 16:05:44		00:00:12.574000
Bp	20Hz	2003-06-05 16:05:57		00:00:13.231000
Bp	20Hz	2003-06-05 16:06:09		00:00:11.546000
Bp	20Hz	2003-06-05 16:06:22		00:00:13.146000
Bp	20Hz	2003-06-05 16:06:35		00:00:13.032000
Bp	20Hz	2003-06-05 16:06:47		00:00:11.317000
Bp	20Hz	2003-06-05 16:06:59		00:00:12.574000
Bp	20Hz	2003-06-05 16:07:12		00:00:13.261000
Bp	20Hz	2003-06-05 16:07:26		00:00:13.603000
Bp	20Hz	2003-06-05 16:07:40		00:00:14.403000
Bp	20Hz	2003-06-05 16:07:54		00:00:13.146000
Bp	20Hz	2003-06-05 16:08:06		00:00:12.775000
Bp	20Hz	2003-06-05 16:08:18		00:00:11.888000
Bp	20Hz	2003-06-05 16:08:31		00:00:12.689000
Bp	20Hz	2003-06-05 16:08:44		00:00:13.032000
Bp	20Hz	2003-06-05 16:45:31		00:36:46.982000
Bp	20Hz	2003-06-05 16:45:44		00:00:13.146000	singlet
Bp	20Hz	2003-06-05 16:46:08		00:00:24.320000
Bp	20Hz	2003-06-05 16:46:21		00:00:12.689000
Bp	20Hz	2003-06-05 16:46:33		00:00:11.660000
Bp	20Hz	2003-06-05 16:46:46		00:00:13.146000
Bp	20Hz	2003-06-05 16:46:59		00:00:13.032000
Bp	20Hz	2003-06-05 16:47:10		00:00:11.202000
Bp	20Hz	2003-06-05 17:18:09		00:30:59.024000
Bp	20Hz	2003-06-05 17:18:23		00:00:13.639000	singlet
Bp	20Hz	2003-06-05 17:18:36		00:00:13.184000
Bp	20Hz	2003-06-05 17:19:00		00:00:24.435000
Bp	20Hz	2003-06-05 17:19:14	88	00:00:13.184000
Bp	20Hz	2003-06-05 17:19:27	88	00:00:12.957000
Bp	20Hz	2003-06-05 17:19:38	89	00:00:11.820000
Bp	20Hz	2003-06-05 17:19:51		00:00:12.615000
Bp	20Hz	2003-06-05 17:20:22		00:00:30.895000
Bp	20Hz	2003-06-05 17:20:35		00:00:13.639000
Bp	20Hz	2003-06-05 17:20:47		00:00:11.138000
Bp	20Hz	2003-06-05 17:21:00		00:00:13.070000
Bp	20Hz	2003-06-05 17:21:13		00:00:13.298000
Bp	20Hz	2003-06-05 17:21:41		00:00:27.845000
Bp	20Hz	2003-06-05 17:21:53		00:00:12.502000
Bp	20Hz	2003-06-05 17:22:07		00:00:13.279000
Bp	20Hz	2003-06-05 17:22:20		00:00:13.184000
Bp	20Hz	2003-06-05 17:22:31		00:00:11.479000
Bp	20Hz	2003-06-05 17:22:44		00:00:12.615000
Bp	20Hz	2003-06-05 17:22:57		00:00:13.411000
Bp	20Hz	2003-06-05 17:23:08		00:00:10.911000
Bp	20Hz	2003-06-05 17:23:21		00:00:12.957000
Bp	20Hz	2003-06-05 17:23:35		00:00:13.752000
Bp	20Hz	2003-06-05 17:24:02		00:00:27.258000
Bp	20Hz	2003-06-05 17:24:16		00:00:13.412000
Bp	20Hz	2003-06-05 17:24:42		00:00:26.595000
Bp	20Hz	2003-06-05 17:24:53		00:00:11.251000
Bp	20Hz	2003-06-05 17:26:58		00:02:04.774000
Bp	20Hz	2003-06-05 17:27:11		00:00:13.184000	singlet
Bp	20Hz	2003-06-05 17:27:25		00:00:13.524000
Bp	20Hz	2003-06-05 17:27:38		00:00:13.412000
Bp	20Hz	2003-06-05 17:27:51		00:00:12.956000
Bp	20Hz	2003-06-05 17:28:05		00:00:13.393000
Bp	20Hz	2003-06-05 17:28:16		00:00:11.706000
Bp	20Hz	2003-06-05 17:28:29		00:00:13.070000
Bp	20Hz	2003-06-05 17:28:43		00:00:13.070000
Bp	20Hz	2003-06-05 17:28:54		00:00:11.480000
Bp	20Hz	2003-06-05 17:29:07		00:00:12.729000
Bp	20Hz	2003-06-05 17:29:20		00:00:13.297000
Bp	20Hz	2003-06-05 17:29:48		00:00:28.186000
Bp	20Hz	2003-06-05 17:30:02		00:00:13.507000
Bp	20Hz	2003-06-05 17:32:11		00:02:08.865000
Bp	20Hz	2003-06-05 17:32:24		00:00:13.297000	singlet
Bp	20Hz	2003-06-05 17:32:38		00:00:14.434000
Bp	20Hz	2003-06-05 17:33:01		00:00:22.731000
Bp	20Hz	2003-06-05 17:33:14		00:00:12.616000
Bp	20Hz	2003-06-05 17:33:27		00:00:13.183000
Bp	20Hz	2003-06-05 17:33:54		00:00:27.618000
Bp	20Hz	2003-06-05 17:34:07		00:00:12.849000
Bp	20Hz	2003-06-05 17:34:21		00:00:13.805000
Bp	20Hz	2003-06-05 17:41:04		00:06:42.785000
Bp	20Hz	2003-06-05 17:41:17		00:00:13.577000	singlet
Bp	20Hz	2003-06-05 17:41:29		00:00:11.638000
Bp	20Hz	2003-06-05 17:41:42		00:00:13.348000
Bp	20Hz	2003-06-05 17:41:55		00:00:13.007000
Bp	20Hz	2003-06-05 17:42:09		00:00:13.437000
Bp	20Hz	2003-06-05 17:42:20		00:00:11.182000
Bp	20Hz	2003-06-05 17:42:33		00:00:13.234000
Bp	20Hz	2003-06-05 17:42:46		00:00:12.779000
Bp	20Hz	2003-06-05 17:42:59		00:00:13.348000
Bp	20Hz	2003-06-05 17:43:13		00:00:13.349000
Bp	20Hz	2003-06-05 17:43:42		00:00:28.866000
Bp	20Hz	2003-06-05 17:43:55		00:00:13.235000
Bp	20Hz	2003-06-05 17:44:08		00:00:13.095000
Bp	20Hz	2003-06-05 17:44:32		00:00:23.845000
Bp	20Hz	2003-06-05 17:44:58		00:00:26.013000
Bp	20Hz	2003-06-05 17:45:11		00:00:13.235000
Bp	20Hz	2003-06-05 17:45:23		00:00:11.523000
Bp	20Hz	2003-06-05 17:45:36		00:00:13.007000
Bp	20Hz	2003-06-05 17:45:49		00:00:12.892000
Bp	20Hz	2003-06-05 17:46:16		00:00:27.699000
Bp	20Hz	2003-06-05 17:46:29		00:00:12.893000
Bp	20Hz	2003-06-05 17:46:42		00:00:13.349000
Bp	20Hz	2003-06-05 17:46:55		00:00:13.006000
Bp	20Hz	2003-06-05 17:47:20		00:00:24.987000
Bp	20Hz	2003-06-05 17:47:34		00:00:13.120000
Bp	20Hz	2003-06-05 17:47:47		00:00:13.121000
Bp	20Hz	2003-06-05 17:48:11		00:00:24.048000
Bp	20Hz	2003-06-05 17:48:52		00:00:41.187000
Bp	20Hz	2003-06-05 17:49:06		00:00:13.691000	singlet
[truncated: 1,651 more rows]

## Sheet: EI_2003
Species Code	Call	Start time	Overtone Freq (Hz)	IPI (s)	Pattern
Bp	20Hz	2003-02-01 12:26:18
Bp	20Hz	2003-02-01 12:26:32		00:00:13.541000	singlet
Bp	20Hz	2003-02-01 12:26:46		00:00:13.886000
Bp	20Hz	2003-02-01 12:26:59		00:00:13.427000
Bp	20Hz	2003-02-01 12:27:13		00:00:13.541000
Bp	20Hz	2003-02-01 12:27:26		00:00:13.427000
Bp	20Hz	2003-02-01 12:27:40		00:00:13.770000
Bp	20Hz	2003-02-01 12:27:53		00:00:13.198000
Bp	20Hz	2003-02-01 12:28:07		00:00:13.620000
Bp	20Hz	2003-02-01 12:28:19		00:00:12.393000
Bp	20Hz	2003-02-27 16:32:49
Bp	20Hz	2003-02-27 16:32:58		00:00:08.743000	doublet
Bp	20Hz	2003-02-27 16:33:12		00:00:14.647000
Bp	20Hz	2003-02-27 16:33:23		00:00:10.446000
Bp	20Hz	2003-02-27 16:33:36		00:00:13.058000
Bp	20Hz	2003-02-27 16:33:47		00:00:10.900000
Bp	20Hz	2003-02-27 16:34:15		00:00:27.802000
Bp	20Hz	2003-02-27 16:34:37		00:00:22.141000
Bp	20Hz	2003-02-27 16:34:50		00:00:12.944000
Bp	20Hz	2003-02-27 16:34:58		00:00:08.402000
Bp	20Hz	2003-02-27 17:55:21		01:20:22.936000
Bp	20Hz	2003-02-27 17:55:30		00:00:09.311000	triplet
Bp	20Hz	2003-02-27 17:55:42		00:00:11.582000
Bp	20Hz	2003-02-27 17:55:55		00:00:12.944000
Bp	20Hz	2003-02-27 17:56:06		00:00:11.451000
Bp	20Hz	2003-02-27 17:56:19		00:00:12.831000
Bp	20Hz	2003-02-27 17:56:32		00:00:13.171000
Bp	20Hz	2003-02-27 17:57:01		00:00:28.548000
Bp	20Hz	2003-02-27 17:57:14		00:00:13.196000
Bp	20Hz	2003-02-27 17:57:25		00:00:11.053000
Bp	20Hz	2003-02-27 17:57:39		00:00:13.647000
Bp	20Hz	2003-02-27 17:57:55		00:00:16.016000
Bp	20Hz	2003-02-27 18:00:26		00:02:31.012000
Bp	20Hz	2003-02-27 18:00:43		00:00:16.918000	doublet
Bp	20Hz	2003-02-27 18:00:54		00:00:11.166000
Bp	20Hz	2003-02-27 18:01:08		00:00:13.985000
Bp	20Hz	2003-02-27 18:01:21		00:00:12.632000
Bp	20Hz	2003-02-27 18:01:32		00:00:11.279000
Bp	20Hz	2003-02-27 18:01:45		00:00:13.196000
Bp	20Hz	2003-02-27 18:01:57		00:00:11.504000
Bp	20Hz	2003-02-27 18:02:09		00:00:12.853000
Bp	20Hz	2003-02-27 18:02:21		00:00:11.279000
Bp	20Hz	2003-02-27 18:02:34		00:00:13.534000
Bp	20Hz	2003-02-27 18:02:56		00:00:21.542000
Bp	20Hz	2003-02-27 18:03:10		00:00:14.550000
Bp	20Hz	2003-02-27 18:03:22		00:00:11.278000
Bp	20Hz	2003-02-27 18:03:35		00:00:13.083000
Bp	20Hz	2003-02-27 18:17:14		00:13:39.135000
Bp	20Hz	2003-02-27 18:17:27		00:00:13.083000	singlet
Bp	20Hz	2003-02-27 18:17:40		00:00:13.534000
Bp	20Hz	2003-02-27 18:18:20		00:00:39.584000
Bp	20Hz	2003-02-27 18:18:33		00:00:13.196000
Bp	20Hz	2003-02-27 18:18:46		00:00:13.309000
Bp	20Hz	2003-02-27 18:18:59		00:00:12.970000
Bp	20Hz	2003-02-27 18:19:27		00:00:27.633000
Bp	20Hz	2003-02-27 18:19:41		00:00:13.647000
Bp	20Hz	2003-02-27 18:19:54		00:00:13.647000
Bp	20Hz	2003-02-27 18:20:05		00:00:10.823000
Bp	20Hz	2003-02-27 18:25:34		00:05:28.311000
Bp	20Hz	2003-02-27 18:25:47		00:00:13.535000	singlet
Bp	20Hz	2003-02-27 18:25:58		00:00:10.639000
Bp	20Hz	2003-02-27 18:26:11		00:00:13.493000
Bp	20Hz	2003-02-27 18:26:25		00:00:13.308000
Bp	20Hz	2003-02-27 18:26:36		00:00:11.956000
Bp	20Hz	2003-02-27 18:27:05		00:00:28.422000
Bp	20Hz	2003-02-27 18:27:17		00:00:12.519000
Bp	20Hz	2003-02-27 18:27:31		00:00:13.873000
Bp	20Hz	2003-02-27 19:14:02		00:46:30.673000
Bp	20Hz	2003-02-27 19:14:15		00:00:13.309000	triplet
Bp	20Hz	2003-02-27 19:14:29		00:00:13.309000
Bp	20Hz	2003-02-27 19:14:40		00:00:11.617000
Bp	20Hz	2003-02-27 19:14:53		00:00:13.196000
Bp	20Hz	2003-02-27 19:15:22		00:00:28.873000
Bp	20Hz	2003-02-27 19:15:35		00:00:12.745000
Bp	20Hz	2003-02-27 19:15:46		00:00:11.391000
Bp	20Hz	2003-02-27 19:15:55		00:00:08.685000
Bp	20Hz	2003-02-27 19:16:14		00:00:19.056000
Bp	20Hz	2003-02-27 19:16:27		00:00:13.083000
Bp	20Hz	2003-02-27 19:16:55		00:00:28.197000
Bp	20Hz	2003-02-27 19:17:08		00:00:12.970000
Bp	20Hz	2003-02-27 19:17:20		00:00:11.279000
Bp	20Hz	2003-02-27 19:17:47		00:00:27.632000
Bp	20Hz	2003-02-27 19:18:11		00:00:23.568000
Bp	20Hz	2003-02-27 19:18:23		00:00:12.294000
Bp	20Hz	2003-02-27 19:18:36		00:00:13.196000
Bp	20Hz	2003-02-27 19:18:48		00:00:11.730000
Bp	20Hz	2003-02-27 19:19:01		00:00:12.519000
Bp	20Hz	2003-02-27 19:19:13		00:00:12.068000
Bp	20Hz	2003-02-27 19:20:44		00:01:31.803000
Bp	20Hz	2003-02-27 19:20:56		00:00:11.730000	doublet
Bp	20Hz	2003-02-27 19:21:09		00:00:12.858000
Bp	20Hz	2003-02-27 19:21:20		00:00:11.053000
Bp	20Hz	2003-02-27 19:21:33		00:00:13.309000
Bp	20Hz	2003-02-27 19:21:45		00:00:11.391000
Bp	20Hz	2003-02-27 19:21:56		00:00:11.279000
Bp	20Hz	2003-02-27 19:22:07		00:00:10.823000
Bp	20Hz	2003-02-27 19:22:20		00:00:12.970000
Bp	20Hz	2003-02-27 19:26:35		00:04:14.775000
Bp	20Hz	2003-02-27 19:26:48		00:00:13.196000	triplet
Bp	20Hz	2003-02-27 19:27:01		00:00:13.083000
Bp	20Hz	2003-02-27 19:27:12		00:00:11.053000
Bp	20Hz	2003-02-27 19:27:25		00:00:12.858000
Bp	20Hz	2003-02-27 19:27:36		00:00:10.715000
Bp	20Hz	2003-02-27 19:27:48		00:00:12.744000
Bp	20Hz	2003-02-27 19:28:05		00:00:16.350000
Bp	20Hz	2003-02-27 19:28:17		00:00:12.519000
Bp	20Hz	2003-02-27 19:28:32		00:00:15.226000
Bp	20Hz	2003-02-27 19:28:45		00:00:12.858000
Bp	20Hz	2003-02-27 19:28:56		00:00:10.715000
Bp	20Hz	2003-02-27 19:29:14		00:00:18.271000
Bp	20Hz	2003-02-27 19:29:39		00:00:24.362000
Bp	20Hz	2003-02-27 19:29:52		00:00:12.970000
Bp	20Hz	2003-02-27 19:30:03		00:00:11.049000
Bp	20Hz	2003-02-27 19:30:16		00:00:13.421000
Bp	20Hz	2003-02-27 19:30:27		00:00:11.053000
Bp	20Hz	2003-02-27 19:30:52		00:00:25.152000
Bp	20Hz	2003-02-27 19:31:02		00:00:09.699000
Bp	20Hz	2003-02-27 19:31:15		00:00:12.971000
Bp	20Hz	2003-02-27 19:31:26		00:00:10.827000
Bp	20Hz	2003-02-27 19:31:39		00:00:13.422000
Bp	20Hz	2003-02-27 19:31:50		00:00:10.602000
Bp	20Hz	2003-02-27 19:32:05		00:00:15.108000
Bp	20Hz	2003-02-27 19:33:35		00:01:30.229000
Bp	20Hz	2003-02-27 19:33:44		00:00:09.362000	singlet
Bp	20Hz	2003-02-27 19:33:54		00:00:09.135000
Bp	20Hz	2003-02-27 19:34:06		00:00:12.628000
Bp	20Hz	2003-02-27 19:34:19		00:00:12.406000
Bp	20Hz	2003-02-27 19:34:40		00:00:20.866000
Bp	20Hz	2003-02-27 19:35:00		00:00:20.189000
Bp	20Hz	2003-02-27 19:35:17		00:00:17.143000
Bp	20Hz	2003-02-27 19:35:31		00:00:14.437000
Bp	20Hz	2003-02-27 19:35:50		00:00:19.061000
Bp	20Hz	2003-02-27 19:36:05		00:00:14.883000
Bp	20Hz	2003-02-27 19:36:16		00:00:10.940000
Bp	20Hz	2003-02-27 19:36:28		00:00:12.181000
Bp	20Hz	2003-02-27 19:36:41		00:00:12.970000
Bp	20Hz	2003-02-27 19:36:55		00:00:13.309000
Bp	20Hz	2003-02-27 19:37:06		00:00:11.504000
Bp	20Hz	2003-02-27 19:52:12		00:15:06.201000
Bp	20Hz	2003-02-27 19:52:23		00:00:10.941000	doublet
Bp	20Hz	2003-02-27 19:52:33		00:00:09.925000
Bp	20Hz	2003-02-27 19:52:45		00:00:12.181000
Bp	20Hz	2003-02-27 19:52:57		00:00:11.278000
Bp	20Hz	2003-02-27 19:53:08		00:00:11.392000
Bp	20Hz	2003-02-27 19:53:16		00:00:08.459000
Bp	20Hz	2003-02-27 19:53:28		00:00:11.504000
Bp	20Hz	2003-02-27 19:53:41		00:00:12.970000
Bp	20Hz	2003-02-27 19:53:54		00:00:13.196000
Bp	20Hz	2003-02-27 19:54:04		00:00:10.034000
Bp	20Hz	2003-02-27 19:54:17		00:00:12.632000
Bp	20Hz	2003-02-27 19:54:27		00:00:10.602000
Bp	20Hz	2003-02-27 19:54:56		00:00:28.309000
Bp	20Hz	2003-02-27 19:55:07		00:00:11.730000
Bp	20Hz	2003-02-27 19:55:21		00:00:13.534000
Bp	20Hz	2003-02-27 19:55:32		00:00:10.940000
Bp	20Hz	2003-02-27 19:55:45		00:00:13.084000
Bp	20Hz	2003-02-27 19:56:09		00:00:24.357000
Bp	20Hz	2003-02-27 19:56:22		00:00:13.083000
Bp	20Hz	2003-02-27 19:56:33		00:00:10.264000
Bp	20Hz	2003-02-27 19:56:46		00:00:13.647000
Bp	20Hz	2003-02-27 19:57:09		00:00:22.783000
Bp	20Hz	2003-02-27 19:57:23		00:00:13.534000
Bp	20Hz	2003-02-27 20:00:08		00:02:45.110000
Bp	20Hz	2003-02-27 20:00:18		00:00:10.376000	triplet
Bp	20Hz	2003-02-27 20:00:34		00:00:15.452000
Bp	20Hz	2003-02-27 20:00:46		00:00:12.745000
Bp	20Hz	2003-02-27 20:01:02		00:00:15.226000
Bp	20Hz	2003-02-27 20:01:12		00:00:10.715000
Bp	20Hz	2003-02-27 20:01:26		00:00:13.647000
Bp	20Hz	2003-02-27 20:01:40		00:00:13.534000
Bp	20Hz	2003-02-27 20:01:55		00:00:15.677000
Bp	20Hz	2003-02-27 20:02:07		00:00:11.500000
Bp	20Hz	2003-02-27 20:02:26		00:00:19.061000
Bp	20Hz	2003-02-27 20:02:43		00:00:16.918000
Bp	20Hz	2003-02-27 20:44:38		00:41:54.924000
Bp	20Hz	2003-02-27 20:44:51		00:00:13.648000	doublet
Bp	20Hz	2003-02-27 20:45:14		00:00:22.895000
Bp	20Hz	2003-02-27 20:45:28		00:00:13.760000
Bp	20Hz	2003-02-27 20:45:38		00:00:10.264000
Bp	20Hz	2003-02-27 20:46:03		00:00:24.808000
Bp	20Hz	2003-02-27 20:46:17		00:00:14.211000
Bp	20Hz	2003-02-27 20:46:27		00:00:09.813000
Bp	20Hz	2003-02-27 20:46:40		00:00:13.308000
Bp	20Hz	2003-02-27 20:46:51		00:00:11.053000
Bp	20Hz	2003-02-27 20:47:04		00:00:12.407000
Bp	20Hz	2003-02-27 20:47:34		00:00:29.775000
Bp	20Hz	2003-02-27 20:47:44		00:00:10.828000
Bp	20Hz	2003-02-27 20:47:57		00:00:12.406000
Bp	20Hz	2003-02-27 20:48:15		00:00:17.929000
Bp	20Hz	2003-02-27 20:48:25		00:00:09.812000
Bp	20Hz	2003-02-27 20:48:36		00:00:11.617000
Bp	20Hz	2003-02-27 20:48:49		00:00:13.196000
Bp	20Hz	2003-02-27 20:57:06		00:08:17.144000
Bp	20Hz	2003-02-27 20:57:16		00:00:09.925000	doublet
Bp	20Hz	2003-02-27 20:57:31		00:00:15.113000
Bp	20Hz	2003-02-27 20:57:44		00:00:12.068000
Bp	20Hz	2003-02-27 20:57:55		00:00:11.054000
Bp	20Hz	2003-02-27 20:58:05		00:00:10.822000
Bp	20Hz	2003-02-27 20:58:18		00:00:12.858000
Bp	20Hz	2003-02-27 20:58:41		00:00:22.219000
Bp	20Hz	2003-02-27 20:58:54		00:00:13.196000
Bp	20Hz	2003-02-27 20:59:04		00:00:10.715000
Bp	20Hz	2003-02-27 20:59:17		00:00:12.744000
Bp	20Hz	2003-02-27 20:59:28		00:00:10.828000
Bp	20Hz	2003-02-27 20:59:51		00:00:22.783000
Bp	20Hz	2003-02-27 21:00:04		00:00:13.417000
Bp	20Hz	2003-02-27 21:00:21		00:00:16.579000
Bp	20Hz	2003-02-27 21:00:44		00:00:23.009000
Bp	20Hz	2003-02-27 21:00:55		00:00:10.827000
Bp	20Hz	2003-02-27 21:01:07		00:00:12.632000
Bp	20Hz	2003-02-27 21:06:28		00:05:20.300000
Bp	20Hz	2003-02-27 21:06:38		00:00:10.601000	triplet
Bp	20Hz	2003-02-27 21:06:51		00:00:13.309000
Bp	20Hz	2003-02-27 21:07:02		00:00:10.377000
Bp	20Hz	2003-02-27 21:07:15		00:00:12.857000
Bp	20Hz	2003-02-27 21:07:28		00:00:12.971000
Bp	20Hz	2003-02-27 21:07:39		00:00:11.165000
Bp	20Hz	2003-02-27 21:07:52		00:00:12.858000
Bp	20Hz	2003-02-27 21:08:11		00:00:19.508000
Bp	20Hz	2003-02-27 21:08:24		00:00:13.083000
Bp	20Hz	2003-02-27 21:08:40		00:00:16.128000
Bp	20Hz	2003-02-27 21:08:54		00:00:13.196000
Bp	20Hz	2003-02-27 21:09:05		00:00:11.279000
Bp	20Hz	2003-02-27 21:09:16		00:00:11.166000
Bp	20Hz	2003-02-27 21:09:29		00:00:12.744000
Bp	20Hz	2003-02-27 21:09:39		00:00:10.602000
Bp	20Hz	2003-02-27 21:09:53		00:00:13.196000
Bp	20Hz	2003-02-27 21:10:06		00:00:13.192000
Bp	20Hz	2003-02-27 21:10:17		00:00:10.940000
Bp	20Hz	2003-02-27 21:10:41		00:00:23.911000
Bp	20Hz	2003-02-27 21:12:32		00:01:51.090000
Bp	20Hz	2003-02-27 21:12:45		00:00:12.857000	singlet
Bp	20Hz	2003-02-27 21:13:08		00:00:23.798000
Bp	20Hz	2003-02-27 21:13:22		00:00:13.534000
Bp	20Hz	2003-02-27 21:13:36		00:00:14.437000
Bp	20Hz	2003-02-27 21:13:49		00:00:12.745000
Bp	20Hz	2003-02-27 21:14:12		00:00:23.229000
Bp	20Hz	2003-02-27 21:14:23		00:00:10.602000
Bp	20Hz	2003-02-27 21:14:36		00:00:13.422000
Bp	20Hz	2003-02-27 21:15:00		00:00:23.798000
Bp	20Hz	2003-02-27 21:15:16		00:00:15.677000
Bp	20Hz	2003-02-27 21:15:29		00:00:13.534000
Bp	20Hz	2003-02-27 21:26:23		00:10:53.908000
Bp	20Hz	2003-02-27 21:26:36		00:00:12.406000	doublet
Bp	20Hz	2003-02-27 21:26:46		00:00:10.489000
Bp	20Hz	2003-02-27 21:26:59		00:00:12.971000
Bp	20Hz	2003-02-27 21:27:10		00:00:10.714000
Bp	20Hz	2003-02-27 21:27:24		00:00:13.986000
Bp	20Hz	2003-02-27 21:27:36		00:00:12.181000
Bp	20Hz	2003-02-27 21:28:14		00:00:37.666000
Bp	20Hz	2003-02-27 21:28:28		00:00:14.775000
Bp	20Hz	2003-02-27 21:28:39		00:00:10.827000
Bp	20Hz	2003-02-27 21:28:49		00:00:09.925000
Bp	20Hz	2003-02-27 21:28:59		00:00:09.700000
Bp	20Hz	2003-02-27 21:29:09		00:00:10.376000
Bp	20Hz	2003-02-27 21:29:20		00:00:10.377000
Bp	20Hz	2003-02-27 21:29:31		00:00:11.730000
Bp	20Hz	2003-02-27 21:29:44		00:00:12.293000
Bp	20Hz	2003-02-27 21:29:52		00:00:08.459000
Bp	20Hz	2003-02-27 21:30:06		00:00:13.417000
Bp	20Hz	2003-02-27 21:30:20		00:00:14.098000
Bp	20Hz	2003-02-27 21:30:30		00:00:09.926000
Bp	20Hz	2003-02-27 21:32:18		00:01:48.495000
Bp	20Hz	2003-02-27 21:32:31		00:00:13.422000	triplet
Bp	20Hz	2003-02-27 21:32:44		00:00:12.068000
Bp	20Hz	2003-02-27 21:32:55		00:00:11.843000
Bp	20Hz	2003-02-27 21:33:24		00:00:28.309000
Bp	20Hz	2003-02-27 21:33:38		00:00:14.211000
Bp	20Hz	2003-02-27 21:33:52		00:00:13.760000
Bp	20Hz	2003-02-27 21:34:06		00:00:14.545000
Bp	20Hz	2003-02-27 21:34:16		00:00:09.925000
Bp	20Hz	2003-02-27 21:34:32		00:00:15.452000
Bp	20Hz	2003-02-27 21:34:40		00:00:08.572000
Bp	20Hz	2003-02-27 21:34:48		00:00:07.669000
Bp	20Hz	2003-02-27 21:35:01		00:00:12.745000
Bp	20Hz	2003-02-27 21:35:13		00:00:12.068000
Bp	20Hz	2003-02-27 21:35:22		00:00:08.910000
Bp	20Hz	2003-02-27 21:35:35		00:00:13.083000
Bp	20Hz	2003-02-27 21:35:45		00:00:10.038000
Bp	20Hz	2003-02-27 21:36:01		00:00:16.801000
Bp	20Hz	2003-02-27 21:36:16		00:00:14.211000
Bp	20Hz	2003-02-27 21:36:24		00:00:08.121000
Bp	20Hz	2003-02-27 21:36:36		00:00:12.068000
Bp	20Hz	2003-02-27 21:36:49		00:00:13.196000
Bp	20Hz	2003-02-27 22:21:12		00:44:22.557000
Bp	20Hz	2003-02-27 22:21:21		00:00:09.587000	triplet
Bp	20Hz	2003-02-27 22:21:32		00:00:10.714000
Bp	20Hz	2003-02-27 22:21:42		00:00:10.490000
Bp	20Hz	2003-02-27 22:21:52		00:00:09.248000
Bp	20Hz	2003-02-27 22:22:06		00:00:14.319000
Bp	20Hz	2003-02-27 22:22:21		00:00:15.339000
Bp	20Hz	2003-02-27 22:22:32		00:00:11.053000
Bp	20Hz	2003-02-27 22:22:44		00:00:12.068000
Bp	20Hz	2003-02-27 22:22:59		00:00:14.663000
Bp	20Hz	2003-02-27 22:23:13		00:00:14.324000
Bp	20Hz	2003-02-27 22:23:28		00:00:15
Bp	20Hz	2003-02-27 22:23:47		00:00:18.610000
Bp	20Hz	2003-02-27 22:23:57		00:00:09.812000
Bp	20Hz	2003-02-27 22:24:07		00:00:10.259000
Bp	20Hz	2003-02-27 22:24:21		00:00:14.324000
Bp	20Hz	2003-02-27 22:24:35		00:00:13.986000
Bp	20Hz	2003-02-27 22:24:49		00:00:13.083000
Bp	20Hz	2003-02-27 22:24:59		00:00:10.940000
Bp	20Hz	2003-02-27 22:25:12		00:00:12.632000
Bp	20Hz	2003-02-27 22:25:23		00:00:10.940000
Bp	20Hz	2003-02-27 22:25:36		00:00:12.520000
Bp	20Hz	2003-02-27 22:25:47		00:00:11.842000
Bp	20Hz	2003-02-27 22:26:11		00:00:23.342000
Bp	20Hz	2003-02-27 22:26:23		00:00:12.069000
Bp	20Hz	2003-02-27 22:26:39		00:00:15.902000
Bp	20Hz	2003-02-27 22:26:58		00:00:19.061000
Bp	20Hz	2003-02-27 23:05:16		00:38:18.610000
Bp	20Hz	2003-02-27 23:05:26		00:00:09.248000	doublet
Bp	20Hz	2003-02-27 23:05:34		00:00:08.798000
Bp	20Hz	2003-02-27 23:05:48		00:00:13.083000
Bp	20Hz	2003-02-27 23:05:58		00:00:10.978000
Bp	20Hz	2003-02-27 23:06:11		00:00:12.477000
Bp	20Hz	2003-02-27 23:06:21		00:00:10.489000
Bp	20Hz	2003-02-27 23:06:34		00:00:12.745000
Bp	20Hz	2003-02-27 23:06:45		00:00:10.602000
Bp	20Hz	2003-02-27 23:06:58		00:00:12.857000
Bp	20Hz	2003-02-27 23:07:07		00:00:08.911000
Bp	20Hz	2003-02-27 23:07:20		00:00:12.970000
Bp	20Hz	2003-02-27 23:07:30		00:00:10.038000
Bp	20Hz	2003-02-27 23:07:42		00:00:12.745000
Bp	20Hz	2003-02-27 23:08:09		00:00:26.500000
Bp	20Hz	2003-02-27 23:08:22		00:00:13.422000
Bp	20Hz	2003-02-27 23:08:33		00:00:10.940000
Bp	20Hz	2003-02-27 23:08:46		00:00:12.970000
Bp	20Hz	2003-02-27 23:09:01		00:00:15.339000
Bp	20Hz	2003-02-27 23:09:22		00:00:20.640000
Bp	20Hz	2003-02-27 23:09:35		00:00:12.745000
Bp	20Hz	2003-02-27 23:09:48		00:00:13.421000
Bp	20Hz	2003-02-27 23:10:11		00:00:23.004000
Bp	20Hz	2003-02-27 23:10:26		00:00:14.550000
Bp	20Hz	2003-02-27 23:10:37		00:00:11.053000
Bp	20Hz	2003-02-27 23:10:50		00:00:12.970000
Bp	20Hz	2003-02-27 23:11:13		00:00:23.121000
Bp	20Hz	2003-02-27 23:11:26		00:00:13.309000
Bp	20Hz	2003-03-01 12:54:10
Bp	20Hz	2003-03-01 12:54:21		00:00:10.704000	doublet
Bp	20Hz	2003-03-01 12:54:32		00:00:10.818000
Bp	20Hz	2003-03-01 12:54:45		00:00:12.982000
Bp	20Hz	2003-03-01 12:54:56		00:00:11.045000
Bp	20Hz	2003-03-01 12:55:08		00:00:12.526000
Bp	20Hz	2003-03-01 12:55:21		00:00:12.640000
Bp	20Hz	2003-03-01 12:55:45		00:00:24.141000
Bp	20Hz	2003-03-01 12:56:10		00:00:24.689000
Bp	20Hz	2003-03-01 12:56:26		00:00:15.714000
Bp	20Hz	2003-03-01 12:56:40		00:00:14.804000
Bp	20Hz	2003-03-01 12:56:51		00:00:11.045000
Bp	20Hz	2003-03-01 12:57:01		00:00:09.452000
Bp	20Hz	2003-03-01 12:57:15		00:00:14.234000
Bp	20Hz	2003-03-01 12:57:24		00:00:08.996000
Bp	20Hz	2003-03-01 12:57:40		00:00:15.373000
Bp	20Hz	2003-03-01 12:57:51		00:00:11.387000
Bp	20Hz	2003-03-01 12:58:06		00:00:14.667000
Bp	20Hz	2003-03-01 12:58:15		00:00:08.996000
Bp	20Hz	2003-03-01 12:58:31		00:00:16.398000
Bp	20Hz	2003-03-01 12:58:39		00:00:07.743000
Bp	20Hz	2003-03-01 12:58:55		00:00:15.943000
Bp	20Hz	2003-03-01 12:59:06		00:00:11.273000
Bp	20Hz	2003-03-01 12:59:19		00:00:12.754000
Bp	20Hz	2003-03-01 12:59:30		00:00:10.818000
Bp	20Hz	2003-03-01 12:59:43		00:00:13.095000
Bp	20Hz	2003-03-01 12:59:54		00:00:10.932000
Bp	20Hz	2003-03-01 13:00:07		00:00:13.529000
Bp	20Hz	2003-03-01 13:00:16		00:00:09.110000
Bp	20Hz	2003-03-01 13:00:31		00:00:15.145000
Bp	20Hz	2003-03-01 13:00:39		00:00:07.857000
Bp	20Hz	2003-03-01 13:00:52		00:00:13.095000
Bp	20Hz	2003-03-01 13:01:06		00:00:13.551000
Bp	20Hz	2003-03-01 13:01:13		00:00:07.630000
Bp	20Hz	2003-03-01 13:01:24		00:00:10.704000
Bp	20Hz	2003-03-01 13:01:35		00:00:11.045000
Bp	20Hz	2003-03-01 13:01:44		00:00:08.313000
Bp	20Hz	2003-03-01 13:01:57		00:00:13.427000
Bp	20Hz	2003-03-01 13:02:10		00:00:12.970000
Bp	20Hz	2003-03-01 13:02:25		00:00:15.031000
Bp	20Hz	2003-03-01 13:02:41		00:00:15.942000
Bp	20Hz	2003-03-01 13:02:58		00:00:16.853000
Bp	20Hz	2003-03-01 13:03:10		00:00:11.957000
Bp	20Hz	2003-03-01 13:03:23		00:00:13.437000
Bp	20Hz	2003-03-01 15:13:14		02:09:51.118000
Bp	20Hz	2003-03-01 15:13:27		00:00:13.095000	doublet
Bp	20Hz	2003-03-01 15:13:39		00:00:11.843000
Bp	20Hz	2003-03-01 15:13:52		00:00:12.868000
Bp	20Hz	2003-03-01 15:14:03		00:00:11.365000
Bp	20Hz	2003-03-01 15:14:17		00:00:13.209000
Bp	20Hz	2003-03-01 15:14:28		00:00:11.501000
Bp	20Hz	2003-03-01 15:14:42		00:00:13.551000
Bp	20Hz	2003-03-01 15:14:52		00:00:10.704000
Bp	20Hz	2003-03-01 15:18:28		00:03:35.859000
Bp	20Hz	2003-03-01 15:18:39		00:00:10.704000	doublet
Bp	20Hz	2003-03-01 15:18:52		00:00:13.096000
Bp	20Hz	2003-03-01 15:19:18		00:00:26.418000
Bp	20Hz	2003-03-01 15:19:31		00:00:12.754000
Bp	20Hz	2003-03-01 15:19:43		00:00:11.615000
Bp	20Hz	2003-03-01 15:19:55		00:00:12.526000
Bp	20Hz	2003-03-01 15:20:08		00:00:12.732000
Bp	20Hz	2003-03-01 15:20:20		00:00:11.615000
Bp	20Hz	2003-03-01 15:20:33		00:00:13.209000
Bp	20Hz	2003-03-01 15:20:46		00:00:13.209000
Bp	20Hz	2003-03-01 15:23:13		00:02:27.216000
Bp	20Hz	2003-03-01 15:23:25		00:00:11.159000	doublet
Bp	20Hz	2003-03-01 15:23:38		00:00:13.210000
Bp	20Hz	2003-03-01 15:23:49		00:00:11.159000
Bp	20Hz	2003-03-01 15:24:03		00:00:14.212000
Bp	20Hz	2003-03-01 15:24:28		00:00:25.166000
Bp	20Hz	2003-03-01 15:24:41		00:00:13.096000
Bp	20Hz	2003-03-01 15:24:53		00:00:11.615000
Bp	20Hz	2003-03-01 15:25:07		00:00:13.550000
Bp	20Hz	2003-03-01 15:25:20		00:00:13.779000
Bp	20Hz	2003-03-01 15:25:32		00:00:11.273000
Bp	20Hz	2003-03-01 15:25:45		00:00:13.779000
Bp	20Hz	2003-03-01 15:26:09		00:00:23.778000
Bp	20Hz	2003-03-01 15:26:21		00:00:11.501000
Bp	20Hz	2003-03-01 15:26:34		00:00:12.867000
Bp	20Hz	2003-03-01 15:29:05		00:02:31.201000
Bp	20Hz	2003-03-01 15:29:16		00:00:10.818000	doublet
Bp	20Hz	2003-03-01 15:29:29		00:00:13.210000
Bp	20Hz	2003-03-01 15:29:40		00:00:11.045000
Bp	20Hz	2003-03-01 15:29:53		00:00:13.323000
Bp	20Hz	2003-03-01 15:30:04		00:00:10.455000
Bp	20Hz	2003-03-01 15:30:17		00:00:13.664000
Bp	20Hz	2003-03-01 15:30:57		00:00:39.628000
Bp	20Hz	2003-03-01 15:31:10		00:00:12.982000
Bp	20Hz	2003-03-01 15:31:21		00:00:11.273000
Bp	20Hz	2003-03-01 15:31:34		00:00:13.096000
Bp	20Hz	2003-03-01 15:31:47		00:00:12.753000
Bp	20Hz	2003-03-01 15:31:58		00:00:11.149000
Bp	20Hz	2003-03-01 15:32:11		00:00:12.856000
Bp	20Hz	2003-03-01 15:32:21		00:00:10.363000
Bp	20Hz	2003-03-01 15:32:35		00:00:13.551000
Bp	20Hz	2003-03-01 15:32:50		00:00:14.803000
Bp	20Hz	2003-03-01 15:33:04		00:00:14.576000
Bp	20Hz	2003-03-01 15:33:16		00:00:11.387000
Bp	20Hz	2003-03-01 15:33:29		00:00:13.437000
Bp	20Hz	2003-03-01 15:33:41		00:00:11.615000
Bp	20Hz	2003-03-01 15:33:54		00:00:12.868000
Bp	20Hz	2003-03-01 15:34:05		00:00:11.593000
Bp	20Hz	2003-03-01 15:34:19		00:00:13.665000
Bp	20Hz	2003-03-01 15:34:29		00:00:10.590000
Bp	20Hz	2003-03-01 15:34:58		00:00:29.037000
Bp	20Hz	2003-03-01 15:35:12		00:00:13.210000
Bp	20Hz	2003-03-01 15:35:22		00:00:10.704000
Bp	20Hz	2003-03-01 15:35:36		00:00:13.778000
Bp	20Hz	2003-03-01 15:35:47		00:00:11.160000
Bp	20Hz	2003-03-01 15:36:01		00:00:13.870000
Bp	20Hz	2003-03-01 15:36:40		00:00:38.603000
Bp	20Hz	2003-03-01 15:36:51		00:00:11.160000
Bp	20Hz	2003-03-01 15:37:05		00:00:13.665000
Bp	20Hz	2003-03-01 15:37:15		00:00:10.818000
Bp	20Hz	2003-03-01 15:37:28		00:00:12.867000
Bp	20Hz	2003-03-01 15:37:53		00:00:24.711000
Bp	20Hz	2003-03-01 15:38:18		00:00:24.574000
Bp	20Hz	2003-03-01 15:38:29		00:00:11.046000
Bp	20Hz	2003-03-01 15:38:41		00:00:12.754000
Bp	20Hz	2003-03-01 15:38:54		00:00:12.753000
Bp	20Hz	2003-03-01 15:39:07		00:00:13.096000
Bp	20Hz	2003-03-01 15:39:20		00:00:12.298000
Bp	20Hz	2003-03-01 15:39:27		00:00:07.288000
Bp	20Hz	2003-03-01 15:39:40		00:00:13.095000
Bp	20Hz	2003-03-01 15:39:48		00:00:07.857000
Bp	20Hz	2003-03-01 15:40:05		00:00:16.945000
Bp	20Hz	2003-03-01 15:40:16		00:00:11.046000
Bp	20Hz	2003-03-01 15:40:26		00:00:10.135000
Bp	20Hz	2003-03-01 15:40:40		00:00:13.665000
Bp	20Hz	2003-03-01 15:40:51		00:00:11.615000
Bp	20Hz	2003-03-01 15:41:04		00:00:12.981000
Bp	20Hz	2003-03-01 15:41:19		00:00:14.690000
Bp	20Hz	2003-03-01 15:41:32		00:00:12.867000
Bp	20Hz	2003-03-01 15:41:45		00:00:12.868000
Bp	20Hz	2003-03-01 15:41:56		00:00:11.273000
Bp	20Hz	2003-03-01 15:42:09		00:00:12.846000
Bp	20Hz	2003-03-01 15:42:25		00:00:16.170000
Bp	20Hz	2003-03-01 15:42:42		00:00:17.195000
Bp	20Hz	2003-03-01 15:42:52		00:00:10.021000
Bp	20Hz	2003-03-01 15:43:05		00:00:13.209000
Bp	20Hz	2003-03-01 15:43:17		00:00:11.843000
Bp	20Hz	2003-03-01 15:43:30		00:00:12.639000
Bp	20Hz	2003-03-01 15:43:44		00:00:13.893000
Bp	20Hz	2003-03-01 15:43:57		00:00:12.868000
Bp	20Hz	2003-03-01 15:44:10		00:00:13.529000
Bp	20Hz	2003-03-01 15:44:23		00:00:13.437000
Bp	20Hz	2003-03-01 15:44:32		00:00:08.540000
Bp	20Hz	2003-03-01 15:44:46		00:00:14.120000
Bp	20Hz	2003-03-01 15:44:56		00:00:10.021000
Bp	20Hz	2003-03-01 15:45:08		00:00:12.071000
Bp	20Hz	2003-03-01 15:45:22		00:00:14.006000
Bp	20Hz	2003-03-01 15:45:38		00:00:15.828000
Bp	20Hz	2003-03-01 15:45:49		00:00:11.160000
Bp	20Hz	2003-03-01 15:46:03		00:00:13.415000
Bp	20Hz	2003-03-01 15:46:12		00:00:09.679000
Bp	20Hz	2003-03-01 15:46:29		00:00:16.398000
Bp	20Hz	2003-03-01 15:46:44		00:00:15.145000
Bp	20Hz	2003-03-01 15:47:00		00:00:15.714000
Bp	20Hz	2003-03-01 15:47:13		00:00:13.437000
Bp	20Hz	2003-03-01 15:47:23		00:00:09.793000
Bp	20Hz	2003-03-01 15:47:37		00:00:13.893000
Bp	20Hz	2003-03-01 15:47:52		00:00:15.714000
Bp	20Hz	2003-03-01 15:48:03		00:00:10.227000
Bp	20Hz	2003-03-01 15:48:15		00:00:12.526000
Bp	20Hz	2003-03-01 15:48:31		00:00:15.600000
Bp	20Hz	2003-03-01 15:49:03		00:00:32.568000
Bp	20Hz	2003-03-01 15:49:16		00:00:12.981000
Bp	20Hz	2003-03-01 15:49:27		00:00:10.932000
Bp	20Hz	2003-03-01 15:49:40		00:00:12.982000
Bp	20Hz	2003-03-01 15:49:55		00:00:15.259000
Bp	20Hz	2003-03-01 15:50:06		00:00:10.112000
Bp	20Hz	2003-03-01 15:50:14		00:00:08.085000
Bp	20Hz	2003-03-01 15:50:27		00:00:13.551000
Bp	20Hz	2003-03-01 15:50:43		00:00:15.487000
Bp	20Hz	2003-03-01 15:50:55		00:00:12.640000
Bp	20Hz	2003-03-01 15:51:06		00:00:11.046000
Bp	20Hz	2003-03-01 15:51:19		00:00:12.412000
Bp	20Hz	2003-03-01 15:51:34		00:00:15.486000
Bp	20Hz	2003-03-01 15:51:48		00:00:13.665000
Bp	20Hz	2003-03-01 15:51:57		00:00:09.327000
Bp	20Hz	2003-03-01 15:52:12		00:00:14.451000
Bp	20Hz	2003-03-01 15:52:25		00:00:13.664000
Bp	20Hz	2003-03-01 15:52:40		00:00:15.032000
Bp	20Hz	2003-03-01 15:52:55		00:00:14.803000
Bp	20Hz	2003-03-01 15:53:12		00:00:16.853000
Bp	20Hz	2003-03-01 15:53:28		00:00:15.601000
Bp	20Hz	2003-03-01 15:53:40		00:00:11.843000
Bp	20Hz	2003-03-01 15:53:49		00:00:09.565000
Bp	20Hz	2003-03-01 15:54:10		00:00:20.931000
Bp	20Hz	2003-03-01 15:54:27		00:00:16.853000
Bp	20Hz	2003-03-01 15:54:35		00:00:08.540000
Bp	20Hz	2003-03-01 15:54:59		00:00:23.572000
Bp	20Hz	2003-03-01 15:55:07		00:00:08.085000
Bp	20Hz	2003-03-01 15:55:23		00:00:15.714000
Bp	20Hz	2003-03-01 15:55:35		00:00:12.185000
Bp	20Hz	2003-03-01 15:55:50		00:00:15.372000
Bp	20Hz	2003-03-01 15:56:03		00:00:12.391000
Bp	20Hz	2003-03-01 15:56:13		00:00:10.590000
Bp	20Hz	2003-03-01 15:56:29		00:00:15.942000
Bp	20Hz	2003-03-01 15:56:43		00:00:13.551000
Bp	20Hz	2003-03-01 20:20:08		04:23:25.155000
Bp	20Hz	2003-03-01 20:20:20		00:00:11.615000	doublet
Bp	20Hz	2003-03-01 20:20:32		00:00:12.298000
Bp	20Hz	2003-03-01 20:20:43		00:00:11.273000
Bp	20Hz	2003-03-01 20:20:56		00:00:12.640000
Bp	20Hz	2003-03-01 20:21:07		00:00:11.388000
Bp	20Hz	2003-03-01 20:21:15		00:00:07.857000
Bp	20Hz	2003-03-01 20:21:28		00:00:12.754000
Bp	20Hz	2003-03-01 20:21:39		00:00:10.704000
Bp	20Hz	2003-03-01 20:21:51		00:00:12.640000
Bp	20Hz	2003-03-01 20:22:25		00:00:33.570000
Bp	20Hz	2003-03-01 20:22:37		00:00:12.185000
Bp	20Hz	2003-03-01 20:23:01		00:00:24.368000
Bp	20Hz	2003-03-01 20:23:15		00:00:13.665000
Bp	20Hz	2003-03-01 20:23:29		00:00:13.779000
Bp	20Hz	2003-03-01 20:23:46		00:00:17.764000
Bp	20Hz	2003-03-01 23:00:37		02:36:50.879000
Bp	20Hz	2003-03-01 23:00:54		00:00:16.170000	singlet
Bp	20Hz	2003-03-01 23:01:08		00:00:14.348000
Bp	20Hz	2003-03-01 23:01:24		00:00:16.284000
Bp	20Hz	2003-03-01 23:01:37		00:00:13.323000
Bp	20Hz	2003-03-01 23:01:51		00:00:13.095000
Bp	20Hz	2003-03-01 23:02:04		00:00:13.188000
Bp	20Hz	2003-03-01 23:02:14		00:00:09.793000
Bp	20Hz	2003-03-01 23:02:27		00:00:12.981000
Bp	20Hz	2003-03-01 23:02:39		00:00:12.868000
Bp	20Hz	2003-03-01 23:02:52		00:00:12.981000
Bp	20Hz	2003-03-01 23:03:05		00:00:12.868000
Bp	20Hz	2003-03-01 23:03:18		00:00:12.981000
Bp	20Hz	2003-03-01 23:03:31		00:00:12.299000
Bp	20Hz	2003-03-01 23:03:47		00:00:16.170000
Bp	20Hz	2003-03-01 23:03:59		00:00:11.946000
Bp	20Hz	2003-03-01 23:04:13		00:00:14.450000
Bp	20Hz	2003-03-01 23:04:27		00:00:13.551000
Bp	20Hz	2003-03-01 23:05:57		00:01:29.959000
Bp	20Hz	2003-03-01 23:06:09		00:00:12.505000	singlet
Bp	20Hz	2003-03-01 23:06:23		00:00:13.437000
Bp	20Hz	2003-03-01 23:06:35		00:00:12.298000
Bp	20Hz	2003-03-01 23:06:48		00:00:12.867000
Bp	20Hz	2003-03-01 23:07:01		00:00:13.096000
Bp	20Hz	2003-03-01 23:07:14		00:00:13.095000
Bp	20Hz	2003-03-01 23:07:41		00:00:26.988000
Bp	20Hz	2003-03-01 23:07:54		00:00:12.868000
Bp	20Hz	2003-03-01 23:08:07		00:00:13.415000
Bp	20Hz	2003-03-01 23:08:20		00:00:12.412000
Bp	20Hz	2003-03-01 23:08:32		00:00:11.956000
Bp	20Hz	2003-03-01 23:08:45	87	00:00:13.324000
Bp	20Hz	2003-03-01 23:08:58	88	00:00:12.981000
Bp	20Hz	2003-03-01 23:09:12		00:00:13.779000
Bp	20Hz	2003-03-01 23:09:25		00:00:13.323000
Bp	20Hz	2003-03-01 23:11:34		00:02:08.768000
Bp	20Hz	2003-03-01 23:11:47		00:00:13.209000	singlet
Bp	20Hz	2003-03-01 23:12:01		00:00:14.326000
Bp	20Hz	2003-03-01 23:12:14		00:00:12.640000
Bp	20Hz	2003-03-01 23:12:42		00:00:28.241000
Bp	20Hz	2003-03-01 23:12:55		00:00:13.095000
Bp	20Hz	2003-03-01 23:13:07		00:00:12.071000
Bp	20Hz	2003-03-01 23:13:21		00:00:13.437000
Bp	20Hz	2003-03-01 23:13:34		00:00:12.981000
Bp	20Hz	2003-03-01 23:13:47		00:00:12.982000
Bp	20Hz	2003-03-01 23:14:13	88	00:00:26.624000
Bp	20Hz	2003-03-01 23:14:27	87	00:00:13.551000
Bp	20Hz	2003-03-01 23:44:09		00:29:42.577000
Bp	20Hz	2003-03-01 23:44:22	86	00:00:12.982000	singlet
Bp	20Hz	2003-03-01 23:44:36	88	00:00:13.551000
Bp	20Hz	2003-03-01 23:44:50		00:00:13.550000
Bp	20Hz	2003-03-01 23:45:02		00:00:12.868000
Bp	20Hz	2003-03-01 23:45:16		00:00:13.437000
Bp	20Hz	2003-03-01 23:45:36		00:00:19.700000
Bp	20Hz	2003-03-01 23:45:52		00:00:15.942000
Bp	20Hz	2003-03-01 23:46:20		00:00:28.560000
Bp	20Hz	2003-03-01 23:46:34		00:00:14.121000
Bp	20Hz	2003-03-01 23:46:50		00:00:16.056000
Bp	20Hz	2003-03-01 23:47:03		00:00:12.526000
Bp	20Hz	2003-03-01 23:47:28		00:00:25.279000
Bp	20Hz	2003-03-01 23:47:41	87	00:00:13.210000
Bp	20Hz	2003-03-01 23:47:55	88	00:00:13.664000
Bp	20Hz	2003-03-01 23:48:08		00:00:13.415000
Bp	20Hz	2003-03-01 23:48:21		00:00:12.982000
Bp	20Hz	2003-03-01 23:48:34		00:00:12.981000
Bp	20Hz	2003-03-01 23:48:48		00:00:13.324000
Bp	20Hz	2003-03-01 23:49:01		00:00:13.437000
Bp	20Hz	2003-03-01 23:49:14		00:00:12.867000
Bp	20Hz	2003-03-01 23:49:28		00:00:13.779000
Bp	20Hz	2003-03-20 19:46:44		1900-01-18 19:57:16
Bp	20Hz	2003-03-20 19:46:57		00:00:12.944000	singlet
Bp	20Hz	2003-03-20 19:47:10		00:00:13.058000
Bp	20Hz	2003-03-20 19:47:23		00:00:13.625000
Bp	20Hz	2003-03-20 19:47:37		00:00:13.966000
Bp	20Hz	2003-03-20 19:48:05		00:00:28.029000
Bp	20Hz	2003-03-20 19:48:18		00:00:12.490000
Bp	20Hz	2003-03-20 19:48:31		00:00:13.171000
Bp	20Hz	2003-03-20 19:48:44		00:00:13.058000
Bp	20Hz	2003-03-20 19:50:36		00:01:52.279000
Bp	20Hz	2003-03-20 19:50:49		00:00:12.603000	singlet
Bp	20Hz	2003-03-20 19:51:02		00:00:12.490000
Bp	20Hz	2003-03-20 19:51:15		00:00:13.428000
Bp	20Hz	2003-03-20 19:51:28		00:00:12.840000
Bp	20Hz	2003-03-20 19:51:41		00:00:13.185000
Bp	20Hz	2003-03-20 19:51:54		00:00:12.496000
Bp	20Hz	2003-03-20 19:52:06		00:00:12.921000
Bp	20Hz	2003-03-20 19:52:20		00:00:13.184000
Bp	20Hz	2003-03-20 19:52:33		00:00:13.070000
Bp	20Hz	2003-03-20 19:58:47		00:06:14.395000
Bp	20Hz	2003-03-20 19:59:00		00:00:12.890000	singlet
Bp	20Hz	2003-03-20 19:59:25		00:00:24.860000
Bp	20Hz	2003-03-20 19:59:38		00:00:13.466000
Bp	20Hz	2003-03-20 20:00:02		00:00:23.552000
Bp	20Hz	2003-03-20 20:00:15		00:00:12.891000
Bp	20Hz	2003-03-20 20:00:28		00:00:13.696000
Bp	20Hz	2003-03-20 20:00:42		00:00:13.235000
Bp	20Hz	2003-03-20 20:06:40		00:05:57.929000
Bp	20Hz	2003-03-20 20:06:52		00:00:12.314000	singlet
Bp	20Hz	2003-03-20 20:07:05		00:00:13.466000
Bp	20Hz	2003-03-20 20:07:19		00:00:13.581000
Bp	20Hz	2003-03-20 20:07:32		00:00:12.775000
Bp	20Hz	2003-03-20 20:07:45		00:00:13.236000
Bp	20Hz	2003-03-20 20:08:14		00:00:29.422000
Bp	20Hz	2003-03-20 20:08:41		00:00:26.932000
Bp	20Hz	2003-03-20 20:08:55		00:00:13.466000
Bp	20Hz	2003-03-20 20:09:09		00:00:13.926000
Bp	20Hz	2003-03-20 20:09:22		00:00:13.005000
Bp	20Hz	2003-03-20 20:09:34		00:00:12.661000
Bp	20Hz	2003-03-20 20:09:47		00:00:13.120000
Bp	20Hz	2003-03-20 20:10:01		00:00:14
Bp	20Hz	2003-03-20 20:10:14		00:00:12.890000
Bp	20Hz	2003-03-20 20:11:46		00:01:31.384000
Bp	20Hz	2003-03-20 20:11:59		00:00:13.056000	singlet
Bp	20Hz	2003-03-20 20:12:11		00:00:12.274000
Bp	20Hz	2003-03-20 20:12:24		00:00:13.069000
Bp	20Hz	2003-03-20 20:12:37		00:00:12.545000
Bp	20Hz	2003-03-20 20:12:50		00:00:13.236000
Bp	20Hz	2003-03-20 20:13:02		00:00:12.545000
Bp	20Hz	2003-03-20 20:13:16		00:00:13.005000
Bp	20Hz	2003-03-20 20:13:28		00:00:12.661000
Bp	20Hz	2003-03-20 20:13:40		00:00:12.314000
Bp	20Hz	2003-03-20 20:13:54		00:00:13.581000
Bp	20Hz	2003-03-20 20:14:07		00:00:12.734000
Bp	20Hz	2003-03-20 20:14:20		00:00:12.775000
Bp	20Hz	2003-03-20 20:14:32		00:00:12.891000
Bp	20Hz	2003-03-20 20:14:45		00:00:13.005000
Bp	20Hz	2003-03-20 20:14:58		00:00:13.006000
Bp	20Hz	2003-03-20 20:15:11		00:00:13.005000
Bp	20Hz	2003-03-20 20:15:24		00:00:12.660000
Bp	20Hz	2003-03-20 20:15:37		00:00:12.661000
Bp	20Hz	2003-03-20 20:17:23		00:01:46.303000
Bp	20Hz	2003-03-20 20:17:35		00:00:12.085000	singlet
Bp	20Hz	2003-03-20 20:17:48		00:00:13.121000
Bp	20Hz	2003-03-20 20:18:01		00:00:13.194000
Bp	20Hz	2003-03-20 20:18:32		00:00:30.384000
Bp	20Hz	2003-03-20 20:18:45		00:00:12.661000
Bp	20Hz	2003-03-20 20:18:57		00:00:12.890000
Bp	20Hz	2003-03-20 20:19:11		00:00:13.466000
Bp	20Hz	2003-03-20 20:19:24		00:00:12.775000
Bp	20Hz	2003-03-20 20:19:38		00:00:14.156000
Bp	20Hz	2003-03-20 20:20:06		00:00:28.272000
Bp	20Hz	2003-03-20 20:20:19		00:00:12.775000
Bp	20Hz	2003-03-20 20:20:32		00:00:12.890000
Bp	20Hz	2003-03-20 20:20:45		00:00:13.006000
Bp	20Hz	2003-03-20 20:21:02		00:00:17.494000
Bp	20Hz	2003-03-20 20:23:03		00:02:00.345000
Bp	20Hz	2003-03-20 20:23:16		00:00:13.005000	singlet
Bp	20Hz	2003-03-20 20:23:29		00:00:13.006000
Bp	20Hz	2003-03-20 20:23:41		00:00:12.775000
Bp	20Hz	2003-03-20 20:23:54		00:00:13.006000
Bp	20Hz	2003-03-20 20:24:21		00:00:26.775000
Bp	20Hz	2003-03-20 20:24:34		00:00:12.430000
Bp	20Hz	2003-03-20 20:24:46		00:00:12.775000
Bp	20Hz	2003-03-20 20:25:00		00:00:13.121000
Bp	20Hz	2003-03-20 20:25:13		00:00:13.235000
Bp	20Hz	2003-03-20 20:25:26		00:00:13.351000
Bp	20Hz	2003-03-20 20:25:39		00:00:13.351000
Bp	20Hz	2003-03-20 20:25:52		00:00:13.005000
Bp	20Hz	2003-03-20 20:26:06		00:00:13.194000
Bp	20Hz	2003-03-20 20:26:19		00:00:13.236000
Bp	20Hz	2003-03-20 20:26:32		00:00:12.660000
Bp	20Hz	2003-03-20 20:26:59		00:00:27.852000
Bp	20Hz	2003-03-20 20:27:13		00:00:13.927000
Bp	20Hz	2003-03-20 20:27:27		00:00:13.235000
Bp	20Hz	2003-03-20 20:27:40		00:00:13.121000
Bp	20Hz	2003-03-20 20:27:53		00:00:12.890000
Bp	20Hz	2003-03-20 20:28:06		00:00:13.079000
Bp	20Hz	2003-04-11 11:42:26
Bp	20Hz	2003-04-11 11:42:39	88	00:00:13.070000	singlet
Bp	20Hz	2003-04-11 11:42:50	90	00:00:11.252000
Bp	20Hz	2003-04-11 11:43:03		00:00:12.956000
Bp	20Hz	2003-04-11 11:43:17		00:00:13.752000
Bp	20Hz	2003-04-11 11:43:43		00:00:25.686000
Bp	20Hz	2003-04-11 11:43:55		00:00:12.616000
Bp	20Hz	2003-04-11 11:44:21		00:00:25.326000
Bp	20Hz	2003-04-11 11:44:34		00:00:13.411000
Bp	20Hz	2003-04-11 11:44:59		00:00:24.890000
Bp	20Hz	2003-04-11 11:45:12		00:00:13.184000
Bp	20Hz	2003-04-11 11:45:27		00:00:14.434000
Bp	20Hz	2003-04-11 11:45:54		00:00:27.504000
Bp	20Hz	2003-04-11 11:46:08		00:00:13.393000
Bp	20Hz	2003-04-11 11:46:36		00:00:28.868000
Bp	20Hz	2003-04-11 11:46:50		00:00:13.752000
Bp	20Hz	2003-04-11 11:47:04		00:00:13.298000
Bp	20Hz	2003-04-11 11:47:17		00:00:13.866000
Bp	20Hz	2003-04-11 11:47:30		00:00:12.160000
Bp	20Hz	2003-04-11 11:47:42		00:00:12.843000
Bp	20Hz	2003-04-11 11:47:56		00:00:13.752000
Bp	20Hz	2003-04-11 11:51:03		00:03:06.697000
Bp	20Hz	2003-04-11 11:51:17		00:00:14.548000	singlet
Bp	20Hz	2003-04-11 11:51:44		00:00:26.708000
Bp	20Hz	2003-04-11 11:51:58		00:00:13.524000
Bp	20Hz	2003-04-11 11:52:10		00:00:12.030000
Bp	20Hz	2003-04-11 11:52:23		00:00:13.525000
Bp	20Hz	2003-04-11 11:52:49		00:00:25.799000
Bp	20Hz	2003-04-11 11:53:17		00:00:28.073000
Bp	20Hz	2003-04-11 11:53:31		00:00:13.865000
Bp	20Hz	2003-04-11 11:53:44		00:00:13.411000
Bp	20Hz	2003-04-11 11:54:10		00:00:26.122000
Bp	20Hz	2003-04-11 11:54:24		00:00:13.412000
Bp	20Hz	2003-04-11 11:54:49		00:00:25.117000
Bp	20Hz	2003-04-11 11:55:02		00:00:13.184000
Bp	20Hz	2003-04-17 07:00:07
Bp	20Hz	2003-04-17 07:00:19		00:00:11.203000	doublet
Bp	20Hz	2003-04-17 07:00:32		00:00:13.146000
Bp	20Hz	2003-04-17 07:00:43		00:00:11.431000
Bp	20Hz	2003-04-17 07:00:56		00:00:12.804000
Bp	20Hz	2003-04-17 07:01:07		00:00:11.545000
Bp	20Hz	2003-04-17 07:01:21		00:00:13.375000
Bp	20Hz	2003-04-17 07:01:32		00:00:10.745000
Bp	20Hz	2003-04-17 07:01:45		00:00:13.261000
Bp	20Hz	2003-04-17 07:01:56		00:00:11.088000
Bp	20Hz	2003-04-17 07:02:09	90	00:00:13.003000
Bp	20Hz	2003-04-17 07:02:20	89	00:00:11.431000
Bp	20Hz	2003-04-17 07:02:33	89	00:00:12.575000
Bp	20Hz	2003-04-17 07:02:47	89	00:00:13.831000
Bp	20Hz	2003-04-17 07:02:58	88	00:00:11.318000
Bp	20Hz	2003-04-17 07:03:11		00:00:13.260000
Bp	20Hz	2003-04-17 07:03:23		00:00:11.546000
Bp	20Hz	2003-04-17 07:03:35		00:00:12.574000
Bp	20Hz	2003-04-17 07:06:30		00:02:54.613000
Bp	20Hz	2003-04-17 07:06:41		00:00:11.317000	doublet
Bp	20Hz	2003-04-17 07:06:54		00:00:12.803000
Bp	20Hz	2003-04-17 07:07:05		00:00:10.860000
Bp	20Hz	2003-04-17 07:07:18		00:00:13.031000
Bp	20Hz	2003-04-17 07:07:30		00:00:11.660000
Bp	20Hz	2003-04-17 07:07:43		00:00:13.604000
Bp	20Hz	2003-04-17 07:07:51		00:00:07.316000
Bp	20Hz	2003-04-17 07:08:15		00:00:24.205000
Bp	20Hz	2003-04-17 07:08:26		00:00:11.431000
Bp	20Hz	2003-04-17 07:08:39		00:00:13.146000
Bp	20Hz	2003-04-17 07:08:51		00:00:11.317000
Bp	20Hz	2003-04-17 07:09:04		00:00:12.918000
Bp	20Hz	2003-04-17 07:09:15		00:00:11.203000
Bp	20Hz	2003-04-17 07:09:28		00:00:12.688000
Bp	20Hz	2003-04-17 07:09:39		00:00:11.432000
Bp	20Hz	2003-04-17 07:10:16		00:00:37.465000
Bp	20Hz	2003-04-17 07:10:27		00:00:10.975000
Bp	20Hz	2003-04-17 07:10:41		00:00:13.374000
Bp	20Hz	2003-04-17 07:43:12	89	00:32:31.551000
Bp	20Hz	2003-04-17 07:43:23	88	00:00:10.859000	doublet
Bp	20Hz	2003-04-17 07:43:38	88	00:00:14.861000
Bp	20Hz	2003-04-17 07:43:49		00:00:10.974000
Bp	20Hz	2003-04-17 07:44:12		00:00:22.605000
Bp	20Hz	2003-04-17 07:44:26	88	00:00:14.175000
Bp	20Hz	2003-04-17 07:44:37	89	00:00:10.746000
Bp	20Hz	2003-04-17 07:44:50	89	00:00:13.146000
Bp	20Hz	2003-04-17 07:45:01	89	00:00:11.317000
Bp	20Hz	2003-04-17 07:45:14	91	00:00:12.917000
Bp	20Hz	2003-04-17 07:45:39	91	00:00:25.263000
Bp	20Hz	2003-04-17 07:45:51	91	00:00:11.775000
Bp	20Hz	2003-04-17 07:46:11	91	00:00:19.632000
Bp	20Hz	2003-04-17 07:46:31	89	00:00:20.691000
Bp	20Hz	2003-04-17 07:46:44	89	00:00:12.460000
Bp	20Hz	2003-04-17 07:46:55	90	00:00:11.432000
Bp	20Hz	2003-04-17 07:47:10	90	00:00:14.403000
Bp	20Hz	2003-04-17 07:47:19	88	00:00:09.260000
Bp	20Hz	2003-04-17 07:47:35	88	00:00:16.575000
Bp	20Hz	2003-04-17 07:47:43	89	00:00:07.316000
Bp	20Hz	2003-04-17 07:47:54	89	00:00:11.546000
Bp	20Hz	2003-04-17 07:48:18	87	00:00:23.748000
Bp	20Hz	2003-04-17 07:48:30	90	00:00:11.545000
Bp	20Hz	2003-04-17 07:48:42	89	00:00:12.689000
Bp	20Hz	2003-04-17 10:19:16		02:30:33.837000
Bp	20Hz	2003-04-17 10:19:29		00:00:13.146000	singlet
Bp	20Hz	2003-04-17 10:19:43		00:00:13.375000
Bp	20Hz	2003-04-17 10:19:55		00:00:12.803000
Bp	20Hz	2003-04-17 10:20:08		00:00:12.774000
Bp	20Hz	2003-04-17 10:20:20		00:00:12.231000
Bp	20Hz	2003-04-17 10:20:36		00:00:15.090000
Bp	20Hz	2003-04-17 12:16:07		01:55:31.650000
Bp	20Hz	2003-04-17 12:16:20		00:00:12.917000	singlet
Bp	20Hz	2003-04-17 12:16:33		00:00:13.032000
Bp	20Hz	2003-04-17 12:16:46		00:00:12.918000
Bp	20Hz	2003-04-17 12:17:00		00:00:13.489000
Bp	20Hz	2003-04-17 12:17:12		00:00:12.688000
Bp	20Hz	2003-04-17 12:17:26		00:00:13.489000
Bp	20Hz	2003-04-17 12:17:39		00:00:12.803000
Bp	20Hz	2003-04-17 12:17:52		00:00:13.032000
Bp	20Hz	2003-04-17 12:18:04		00:00:12.774000
Bp	20Hz	2003-04-17 12:18:17		00:00:12.803000
Bp	20Hz	2003-04-17 12:18:30		00:00:13.032000
Bp	20Hz	2003-04-17 12:18:43		00:00:13.146000
Bp	20Hz	2003-04-17 12:18:56		00:00:13.146000
Bp	20Hz	2003-04-17 12:19:09		00:00:12.575000
Bp	20Hz	2003-04-17 12:19:23		00:00:13.603000
Bp	20Hz	2003-04-17 12:19:36		00:00:13.032000
Bp	20Hz	2003-04-17 12:22:29		00:02:53.355000
Bp	20Hz	2003-04-17 12:22:42		00:00:13.375000	singlet
Bp	20Hz	2003-04-17 12:22:56		00:00:13.489000
Bp	20Hz	2003-04-17 12:23:08		00:00:12.574000
Bp	20Hz	2003-04-17 12:23:22		00:00:13.489000
Bp	20Hz	2003-04-17 12:23:35		00:00:13.146000
Bp	20Hz	2003-04-17 12:23:48		00:00:12.689000
Bp	20Hz	2003-04-17 12:24:01		00:00:12.887000
Bp	20Hz	2003-04-17 12:24:14		00:00:12.919000
Bp	20Hz	2003-04-17 12:24:27		00:00:12.917000
Bp	20Hz	2003-04-17 12:24:39		00:00:12.917000
Bp	20Hz	2003-04-17 12:24:53		00:00:13.146000
Bp	20Hz	2003-04-17 12:25:06		00:00:12.918000
Bp	20Hz	2003-04-17 12:25:18		00:00:12.574000
Bp	20Hz	2003-04-17 12:25:31		00:00:12.918000
Bp	20Hz	2003-04-17 12:25:44		00:00:13.374000
Bp	20Hz	2003-04-17 12:25:58		00:00:13.345000
Bp	20Hz	2003-04-17 12:27:21		00:01:22.878000
Bp	20Hz	2003-04-17 12:27:36		00:00:15.433000	singlet
Bp	20Hz	2003-04-17 12:27:50		00:00:13.489000
Bp	20Hz	2003-04-17 12:28:15		00:00:25.348000
Bp	20Hz	2003-04-17 12:28:28		00:00:13.146000
Bp	20Hz	2003-04-17 12:28:41		00:00:12.803000
Bp	20Hz	2003-04-17 12:28:54		00:00:13.261000
Bp	20Hz	2003-04-17 12:29:07		00:00:12.917000
Bp	20Hz	2003-04-17 12:29:20		00:00:12.803000
Bp	20Hz	2003-04-17 12:29:33		00:00:12.917000
Bp	20Hz	2003-04-17 12:29:59		00:00:25.805000
Bp	20Hz	2003-04-17 12:30:25		00:00:26.522000
Bp	20Hz	2003-04-17 12:30:38		00:00:12.460000
Bp	20Hz	2003-04-17 12:31:04		00:00:26.292000
Bp	20Hz	2003-04-17 12:31:17		00:00:12.918000
Bp	20Hz	2003-04-17 12:31:30		00:00:13.260000
Bp	20Hz	2003-04-17 12:31:43		00:00:12.689000
Bp	20Hz	2003-04-17 12:32:09		00:00:26.148000
Bp	20Hz	2003-04-17 12:32:22		00:00:13.146000
Bp	20Hz	2003-04-17 12:32:34		00:00:12.461000

## Sheet: EI_2014
Species Code	Call	Start time	Overtone Freq (Hz)	IPI (s)	Pattern
Bp	20Hz	2014-03-05 06:24:49	87
Bp	20Hz	2014-03-05 06:25:01	87	00:00:12.440000	doublet
Bp	20Hz	2014-03-05 06:25:12	85	00:00:10.961000
Bp	20Hz	2014-03-05 06:25:26	87	00:00:13.876000
Bp	20Hz	2014-03-05 06:25:39	88	00:00:12.932000
Bp	20Hz	2014-03-05 06:25:52	87	00:00:13.302000
Bp	20Hz	2014-03-05 06:26:05	88	00:00:12.194000
Bp	20Hz	2014-03-05 06:26:19	87	00:00:14.287000
Bp	20Hz	2014-03-05 06:26:31	89	00:00:12.070000
Bp	20Hz	2014-03-05 06:26:44	87	00:00:13.056000
Bp	20Hz	2014-03-05 06:27:01	84	00:00:17.243000
Bp	20Hz	2014-03-05 06:27:15	88	00:00:13.671000
Bp	20Hz	2014-03-05 06:27:27	88	00:00:12.107000
Bp	20Hz	2014-03-05 06:27:42	88	00:00:14.780000
Bp	20Hz	2014-03-05 06:27:54	87	00:00:12.563000
Bp	20Hz	2014-03-05 06:28:08	87	00:00:13.794000
Bp	20Hz	2014-03-05 06:28:21	89	00:00:12.563000
Bp	20Hz	2014-03-05 06:28:35	84	00:00:14.164000
Bp	20Hz	2014-03-05 09:37:31	87	03:08:55.691000
Bp	20Hz	2014-03-05 09:37:45	87	00:00:14.410000	triplet
Bp	20Hz	2014-03-05 09:37:55	89	00:00:10.222000
Bp	20Hz	2014-03-05 09:38:09	85	00:00:13.918000
Bp	20Hz	2014-03-05 09:38:22	85	00:00:12.563000
Bp	20Hz	2014-03-05 09:38:36	86	00:00:14.533000
Bp	20Hz	2014-03-05 09:38:51	86	00:00:14.287000
Bp	20Hz	2014-03-05 09:39:05	87	00:00:14.049000
Bp	20Hz	2014-03-05 09:39:17	89	00:00:12.316000
Bp	20Hz	2014-03-05 09:39:32	86	00:00:14.657000
Bp	20Hz	2014-03-05 09:39:44	88	00:00:12.686000
Bp	20Hz	2014-03-05 09:39:58	85	00:00:14.164000
Bp	20Hz	2014-03-05 09:40:13	91	00:00:14.287000
Bp	20Hz	2014-03-05 09:40:28	86	00:00:14.903000
Bp	20Hz	2014-03-05 09:40:40	87	00:00:12.440000
Bp	20Hz	2014-03-05 09:40:54	87	00:00:14.164000
Bp	20Hz	2014-03-05 09:43:35	87	00:02:40.392000
Bp	20Hz	2014-03-05 09:43:49	87	00:00:14.902000	doublet
Bp	20Hz	2014-03-05 09:44:02	88	00:00:12.563000
Bp	20Hz	2014-03-05 09:44:17	85	00:00:14.657000
Bp	20Hz	2014-03-05 09:44:29	87	00:00:11.947000
Bp	20Hz	2014-03-05 09:44:43	85	00:00:14.656000
Bp	20Hz	2014-03-05 09:45:10	84	00:00:26.562000
Bp	20Hz	2014-03-05 09:45:24	87	00:00:14.533000
Bp	20Hz	2014-03-05 09:45:37	88	00:00:12.317000
Bp	20Hz	2014-03-05 09:45:52	90	00:00:14.903000
Bp	20Hz	2014-03-05 10:35:02	88	00:49:10.241000
Bp	20Hz	2014-03-05 10:35:16	87	00:00:14.041000	doublet
Bp	20Hz	2014-03-05 10:35:28	88	00:00:12.563000
Bp	20Hz	2014-03-05 10:35:43	86	00:00:14.041000
Bp	20Hz	2014-03-05 10:35:55	89	00:00:12.070000
Bp	20Hz	2014-03-05 10:36:08	87	00:00:13.672000
Bp	20Hz	2014-03-05 10:36:21	92	00:00:13.178000
Bp	20Hz	2014-03-05 10:36:35	88	00:00:14.041000
Bp	20Hz	2014-03-05 10:36:48	88	00:00:12.686000
Bp	20Hz	2014-03-05 10:37:03	87	00:00:14.447000
Bp	20Hz	2014-03-05 10:37:15	87	00:00:11.947000
Bp	20Hz	2014-03-05 10:37:28	87	00:00:13.672000
Bp	20Hz	2014-03-05 10:37:43	87	00:00:14.410000
Bp	20Hz	2014-03-05 10:37:55	87	00:00:12.070000
Bp	20Hz	2014-03-05 10:38:09	86	00:00:14.288000
Bp	20Hz	2014-03-05 10:38:23	87	00:00:14.410000
Bp	20Hz	2014-03-05 10:38:38	86	00:00:14.410000
Bp	20Hz	2014-03-05 10:38:47	87	00:00:08.991000
Bp	20Hz	2014-03-05 10:41:02	86	00:02:15.063000
Bp	20Hz	2014-03-05 10:41:15	86	00:00:12.933000	doublet
Bp	20Hz	2014-03-05 10:41:29	86	00:00:14.287000
Bp	20Hz	2014-03-05 10:41:42	87	00:00:12.932000
Bp	20Hz	2014-03-05 10:41:56	87	00:00:13.795000
Bp	20Hz	2014-03-05 10:42:09	87	00:00:13.055000
Bp	20Hz	2014-03-05 10:42:23	85	00:00:13.918000
Bp	20Hz	2014-03-05 10:42:36	87	00:00:13.179000
Bp	20Hz	2014-03-05 10:42:50	86	00:00:13.794000
Bp	20Hz	2014-03-05 10:43:06	85	00:00:16.418000
Bp	20Hz	2014-03-05 11:31:26	88	00:48:19.688000
Bp	20Hz	2014-03-05 11:31:41	85	00:00:15.272000	triplet
Bp	20Hz	2014-03-05 11:31:55	89	00:00:14.041000
Bp	20Hz	2014-03-05 11:32:04	89	00:00:08.536000
Bp	20Hz	2014-03-05 11:32:14	87	00:00:09.853000
Bp	20Hz	2014-03-05 11:32:25	89	00:00:11.577000
Bp	20Hz	2014-03-05 11:32:40	87	00:00:14.534000
Bp	20Hz	2014-03-05 11:32:53	84	00:00:13.795000
Bp	20Hz	2014-03-05 11:33:04	87	00:00:10.099000
Bp	20Hz	2014-03-05 11:33:17	88	00:00:13.918000
Bp	20Hz	2014-03-05 11:33:30	86	00:00:12.070000
Bp	20Hz	2014-03-05 11:33:44	87	00:00:14.164000
Bp	20Hz	2014-03-05 11:33:59	87	00:00:14.799000
Bp	20Hz	2014-03-05 14:22:41	86	02:48:42.414000
Bp	20Hz	2014-03-05 14:22:53	88	00:00:12.440000	doublet
Bp	20Hz	2014-03-05 14:23:07	87	00:00:14.040000
Bp	20Hz	2014-03-05 14:23:21	86	00:00:14.041000
Bp	20Hz	2014-03-05 14:23:34	88	00:00:12.193000
Bp	20Hz	2014-03-05 14:23:48	87	00:00:14.164000
Bp	20Hz	2014-03-05 14:24:00	88	00:00:12.194000
Bp	20Hz	2014-03-05 14:24:14	85	00:00:14.410000
Bp	20Hz	2014-03-05 14:24:41	86	00:00:26.315000
Bp	20Hz	2014-03-05 14:24:50	90	00:00:09.484000
Bp	20Hz	2014-03-05 14:25:04	85	00:00:13.918000
Bp	20Hz	2014-03-05 14:25:17	87	00:00:12.440000
Bp	20Hz	2014-03-05 14:25:31	86	00:00:14.656000
Bp	20Hz	2014-03-20 00:00:26	85
Bp	20Hz	2014-03-20 00:00:42	86	00:00:15.150000	doublet
Bp	20Hz	2014-03-20 00:00:54	86	00:00:12.686000
Bp	20Hz	2014-03-20 00:01:09	86	00:00:15.026000
Bp	20Hz	2014-03-20 00:01:24	85	00:00:14.534000
Bp	20Hz	2014-03-20 00:01:39	83	00:00:14.779000
Bp	20Hz	2014-03-20 00:01:51	87	00:00:12.070000
Bp	20Hz	2014-03-20 00:02:05	85	00:00:14.041000
Bp	20Hz	2014-03-20 00:02:18	86	00:00:13.340000
Bp	20Hz	2014-03-20 00:02:33	85	00:00:14.533000
Bp	20Hz	2014-03-20 00:24:38	88	00:22:05.448000
Bp	20Hz	2014-03-20 00:24:53	88	00:00:15.026000	singlet
Bp	20Hz	2014-03-20 00:25:08	84	00:00:14.780000
Bp	20Hz	2014-03-20 00:25:23	84	00:00:15.026000
Bp	20Hz	2014-03-20 00:25:35	87	00:00:12.137000
Bp	20Hz	2014-03-20 00:25:50	87	00:00:15.149000
Bp	20Hz	2014-03-20 00:26:04	84	00:00:14.287000
Bp	20Hz	2014-03-20 00:26:18	86	00:00:13.425000
Bp	20Hz	2014-03-20 00:26:32	86	00:00:14.041000
Bp	20Hz	2014-03-20 00:26:46	87	00:00:14.287000
Bp	20Hz	2014-03-20 00:27:00	83	00:00:14.287000
Bp	20Hz	2014-03-20 00:27:15	87	00:00:14.410000
Bp	20Hz	2014-03-20 00:27:28	84	00:00:13.636000
Bp	20Hz	2014-03-20 00:27:43	84	00:00:14.533000
Bp	20Hz	2014-03-20 00:27:56	86	00:00:12.932000
Bp	20Hz	2014-03-20 00:28:10	84	00:00:14.410000
Bp	20Hz	2014-03-20 00:28:28	87	00:00:17.737000
Bp	20Hz	2014-03-20 04:21:38	88	03:53:09.871000
Bp	20Hz	2014-03-20 04:21:53	84	00:00:14.903000	doublet
Bp	20Hz	2014-03-20 04:22:07	86	00:00:14.288000
Bp	20Hz	2014-03-20 04:22:20	87	00:00:12.932000
Bp	20Hz	2014-03-20 04:22:34	83	00:00:13.918000
Bp	20Hz	2014-03-20 04:22:47	84	00:00:13.055000
Bp	20Hz	2014-03-20 04:23:01	86	00:00:14.287000
Bp	20Hz	2014-03-20 04:23:13	88	00:00:11.824000
Bp	20Hz	2014-03-20 04:23:28	82	00:00:15.310000
Bp	20Hz	2014-03-20 04:23:41	87	00:00:12.932000
Bp	20Hz	2014-03-20 04:23:55	86	00:00:13.548000
Bp	20Hz	2014-03-20 04:24:09	85	00:00:14.533000
Bp	20Hz	2014-03-20 04:24:22	87	00:00:12.440000
Bp	20Hz	2014-03-20 04:24:48	92	00:00:25.988000
Bp	20Hz	2014-03-20 04:25:02	86	00:00:13.918000
Bp	20Hz	2014-03-20 04:25:16	87	00:00:14.287000
Bp	20Hz	2014-03-20 04:27:28	87	00:02:11.491000
Bp	20Hz	2014-03-20 04:27:42	85	00:00:14.041000	doublet
Bp	20Hz	2014-03-20 04:27:55	86	00:00:12.932000
Bp	20Hz	2014-03-20 04:28:08	84	00:00:13.795000
Bp	20Hz	2014-03-20 04:28:21	87	00:00:12.317000
Bp	20Hz	2014-03-20 04:28:34	82	00:00:13.302000
Bp	20Hz	2014-03-20 04:28:47	85	00:00:13.301000
Bp	20Hz	2014-03-20 04:29:01	85	00:00:14.164000
Bp	20Hz	2014-03-20 04:29:16	86	00:00:14.287000
Bp	20Hz	2014-03-20 04:29:30	83	00:00:13.833000
Bp	20Hz	2014-03-20 04:29:43	88	00:00:13.301000
Bp	20Hz	2014-03-20 04:29:56	87	00:00:13.548000
Bp	20Hz	2014-03-20 04:30:11	86	00:00:14.534000
Bp	20Hz	2014-03-20 04:30:22	87	00:00:10.838000
Bp	20Hz	2014-03-20 05:05:39	86	00:35:17.632000
Bp	20Hz	2014-03-20 05:05:52	89	00:00:12.686000	doublet
Bp	20Hz	2014-03-20 05:06:07	87	00:00:14.410000
Bp	20Hz	2014-03-20 05:06:19	87	00:00:12.809000
Bp	20Hz	2014-03-20 05:06:34	87	00:00:14.657000
Bp	20Hz	2014-03-20 05:06:48	87	00:00:14.287000
Bp	20Hz	2014-03-20 05:07:01	90	00:00:12.439000
Bp	20Hz	2014-03-20 05:07:15	87	00:00:14.534000
Bp	20Hz	2014-03-20 05:07:28	86	00:00:12.353000
Bp	20Hz	2014-03-20 05:07:43	86	00:00:15.026000
Bp	20Hz	2014-03-20 05:07:56	89	00:00:12.933000
Bp	20Hz	2014-03-20 05:08:10	84	00:00:14.164000
Bp	20Hz	2014-03-20 05:08:23	89	00:00:13.179000
Bp	20Hz	2014-03-20 05:08:37	84	00:00:13.794000
Bp	20Hz	2014-03-20 05:09:04	92	00:00:27.712000
Bp	20Hz	2014-03-20 05:09:19	87	00:00:14.534000
Bp	20Hz	2014-03-20 05:09:36	85	00:00:17.403000
Bp	20Hz	2014-03-20 05:09:51	90	00:00:15.149000
Bp	20Hz	2014-03-20 06:37:40	86	01:27:48.394000
Bp	20Hz	2014-03-20 06:37:54	88	00:00:14.164000	doublet
Bp	20Hz	2014-03-20 06:38:06	87	00:00:11.947000
Bp	20Hz	2014-03-20 06:38:21	84	00:00:15.395000
Bp	20Hz	2014-03-20 06:38:34	87	00:00:12.317000
Bp	20Hz	2014-03-20 06:38:48	87	00:00:14.410000
Bp	20Hz	2014-03-20 06:39:01	87	00:00:12.809000
Bp	20Hz	2014-03-20 06:39:15	86	00:00:14.164000
Bp	20Hz	2014-03-20 06:39:29	85	00:00:14.108000
Bp	20Hz	2014-03-20 06:39:42	86	00:00:12.685000
Bp	20Hz	2014-03-20 06:39:56	85	00:00:14.411000
Bp	20Hz	2014-03-20 06:41:16	91	00:01:19.441000
Bp	20Hz	2014-03-20 06:41:31	87	00:00:15.310000	doublet
Bp	20Hz	2014-03-20 06:41:44	88	00:00:12.809000
Bp	20Hz	2014-03-20 06:41:58	86	00:00:14.164000
Bp	20Hz	2014-03-20 06:42:12	87	00:00:13.548000
Bp	20Hz	2014-03-20 06:42:26	86	00:00:14.410000
Bp	20Hz	2014-03-20 06:42:39	88	00:00:12.687000
Bp	20Hz	2014-03-20 06:42:53	84	00:00:13.917000
Bp	20Hz	2014-03-20 06:43:07	83	00:00:14.534000
Bp	20Hz	2014-03-20 06:43:20	88	00:00:12.563000
Bp	20Hz	2014-03-20 16:34:31	87	09:51:11.567000
Bp	20Hz	2014-03-20 16:34:46	87	00:00:14.287000	doublet
Bp	20Hz	2014-03-20 16:35:03	87	00:00:16.996000
Bp	20Hz	2014-03-20 16:35:17	85	00:00:14.287000
Bp	20Hz	2014-03-20 16:35:29	87	00:00:12.137000
Bp	20Hz	2014-03-20 16:35:43	87	00:00:14.534000
Bp	20Hz	2014-03-20 16:35:57	87	00:00:13.056000
Bp	20Hz	2014-03-20 16:36:11	87	00:00:14.163000
Bp	20Hz	2014-03-20 16:36:23	89	00:00:12.317000
Bp	20Hz	2014-03-20 16:36:38	88	00:00:14.533000
Bp	20Hz	2014-03-20 16:36:50	87	00:00:12.563000
Bp	20Hz	2014-03-20 16:37:06	85	00:00:15.519000
Bp	20Hz	2014-03-20 16:37:20	86	00:00:14.164000
Bp	20Hz	2014-03-20 16:56:28	88	00:19:08.394000
Bp	20Hz	2014-03-20 16:56:43	86	00:00:14.903000	singlet
Bp	20Hz	2014-03-20 16:56:58	87	00:00:14.779000
Bp	20Hz	2014-03-20 16:57:13	85	00:00:15.026000
Bp	20Hz	2014-03-20 16:57:27	85	00:00:14.571000
Bp	20Hz	2014-03-20 16:57:40	84	00:00:12.440000
Bp	20Hz	2014-03-20 16:57:54	87	00:00:14.533000
Bp	20Hz	2014-03-20 16:58:09	85	00:00:14.657000
Bp	20Hz	2014-03-20 16:58:24	84	00:00:14.411000
Bp	20Hz	2014-03-20 16:58:36	88	00:00:12.562000
Bp	20Hz	2014-03-20 16:58:50	87	00:00:14.411000
Bp	20Hz	2014-03-20 17:00:58	86	00:02:07.513000
Bp	20Hz	2014-03-20 17:01:11	87	00:00:12.932000	triplet
Bp	20Hz	2014-03-20 17:01:26	86	00:00:14.620000
Bp	20Hz	2014-03-20 17:01:40	85	00:00:14.411000
Bp	20Hz	2014-03-20 17:01:53	87	00:00:12.809000
Bp	20Hz	2014-03-20 17:02:07	84	00:00:14.164000
Bp	20Hz	2014-03-20 17:02:20	87	00:00:13.302000
Bp	20Hz	2014-03-20 17:02:34	86	00:00:13.794000
Bp	20Hz	2014-03-20 17:02:49	86	00:00:14.903000
Bp	20Hz	2014-03-20 17:03:02	85	00:00:12.809000
Bp	20Hz	2014-03-20 17:03:16	88	00:00:14.498000
Bp	20Hz	2014-03-20 17:03:31	84	00:00:14.410000
Bp	20Hz	2014-03-20 17:03:44	87	00:00:13.178000
Bp	20Hz	2014-03-20 17:03:58	86	00:00:14.287000
Bp	20Hz	2014-03-20 17:04:13	87	00:00:14.781000
Bp	20Hz	2014-03-20 17:04:28	85	00:00:14.903000
Bp	20Hz	2014-03-20 17:04:40	87	00:00:12.562000
Bp	20Hz	2014-03-20 17:04:55	89	00:00:14.411000
Bp	20Hz	2014-03-20 17:05:10	85	00:00:15.026000
Bp	20Hz	2014-03-20 17:05:39	87	00:00:28.829000
Bp	20Hz	2014-03-20 17:05:53	85	00:00:14.656000
Bp	20Hz	2014-03-20 17:06:06	87	00:00:12.809000
Bp	20Hz	2014-03-20 17:06:21	87	00:00:14.780000
Bp	20Hz	2014-03-20 17:06:36	86	00:00:14.780000
Bp	20Hz	2014-03-20 17:06:50	86	00:00:14.287000
Bp	20Hz	2014-03-20 17:07:05	86	00:00:15.272000
Bp	20Hz	2014-03-20 17:07:18	88	00:00:12.383000
Bp	20Hz	2014-03-20 17:07:32	85	00:00:14.164000
Bp	20Hz	2014-03-20 17:07:47	86	00:00:14.780000
Bp	20Hz	2014-03-20 17:08:01	88	00:00:14.780000
Bp	20Hz	2014-03-20 17:08:14	86	00:00:12.563000
Bp	20Hz	2014-03-20 17:08:28	87	00:00:14.287000
Bp	20Hz	2014-03-20 17:08:43	89	00:00:14.410000
Bp	20Hz	2014-03-20 17:08:57	86	00:00:14.903000
Bp	20Hz	2014-03-20 17:09:12	87	00:00:14.194000
Bp	20Hz	2014-03-20 17:09:25	87	00:00:12.969000
Bp	20Hz	2014-03-20 17:09:39	87	00:00:14.657000
Bp	20Hz	2014-03-20 17:09:53	86	00:00:14.040000
Bp	20Hz	2014-03-20 17:10:09	85	00:00:15.519000
Bp	20Hz	2014-03-20 17:12:19	85	00:02:09.661000
Bp	20Hz	2014-03-20 17:12:32	88	00:00:13.179000	triplet
Bp	20Hz	2014-03-20 17:12:45	87	00:00:13.671000
Bp	20Hz	2014-03-20 17:12:59	86	00:00:13.179000
Bp	20Hz	2014-03-20 17:13:13	88	00:00:14.164000
Bp	20Hz	2014-03-20 17:13:28	87	00:00:14.780000
Bp	20Hz	2014-03-20 17:13:40	85	00:00:12.316000
Bp	20Hz	2014-03-20 17:13:55	85	00:00:14.780000
Bp	20Hz	2014-03-20 17:14:09	89	00:00:14.040000
Bp	20Hz	2014-03-20 17:17:56	88	00:03:46.941000
Bp	20Hz	2014-03-20 17:18:08	87	00:00:12.193000	triplet
Bp	20Hz	2014-03-20 17:18:23	87	00:00:15.273000
Bp	20Hz	2014-03-20 17:18:38	88	00:00:14.533000
Bp	20Hz	2014-03-20 17:18:50	87	00:00:12.686000
Bp	20Hz	2014-03-20 17:19:05	87	00:00:14.287000
Bp	20Hz	2014-03-20 17:19:19	87	00:00:14.411000
Bp	20Hz	2014-03-20 17:19:33	86	00:00:14.163000
Bp	20Hz	2014-03-20 17:19:46	86	00:00:12.999000
Bp	20Hz	2014-03-20 17:20:00	89	00:00:14.041000
Bp	20Hz	2014-03-20 17:20:13	84	00:00:12.686000
Bp	20Hz	2014-03-20 17:20:27	88	00:00:13.918000
Bp	20Hz	2014-04-02 01:50:39	86
Bp	20Hz	2014-04-02 01:50:54	86	00:00:14.410000	singlet
Bp	20Hz	2014-04-02 01:51:09	87	00:00:14.903000
Bp	20Hz	2014-04-02 01:51:37	87	00:00:28.575000
Bp	20Hz	2014-04-02 01:51:52	88	00:00:14.533000
Bp	20Hz	2014-04-02 01:52:07	85	00:00:14.941000
Bp	20Hz	2014-04-02 01:52:21	86	00:00:14.287000
Bp	20Hz	2014-04-02 01:52:35	86	00:00:14.041000
Bp	20Hz	2014-04-02 01:52:49	88	00:00:14.287000
Bp	20Hz	2014-04-02 01:53:04	87	00:00:14.533000
Bp	20Hz	2014-04-02 01:53:18	87	00:00:14.534000
Bp	20Hz	2014-04-02 01:53:33	86	00:00:14.533000
Bp	20Hz	2014-04-02 01:53:47	88	00:00:14.041000
Bp	20Hz	2014-04-02 01:56:13	85	00:02:26.213000
Bp	20Hz	2014-04-02 01:56:28	88	00:00:15.149000	singlet
Bp	20Hz	2014-04-02 01:56:43	87	00:00:14.534000
Bp	20Hz	2014-04-02 01:56:57	87	00:00:14.287000
Bp	20Hz	2014-04-02 01:57:12	87	00:00:14.656000
Bp	20Hz	2014-04-02 01:57:26	86	00:00:14.780000
Bp	20Hz	2014-04-02 01:57:41	89	00:00:14.780000
Bp	20Hz	2014-04-02 01:57:55	89	00:00:14.183000
Bp	20Hz	2014-04-02 01:58:09	87	00:00:13.671000
Bp	20Hz	2014-04-02 01:58:24	89	00:00:14.780000
Bp	20Hz	2014-04-02 01:58:38	88	00:00:14.041000
Bp	20Hz	2014-04-02 01:58:52	87	00:00:14.287000
Bp	20Hz	2014-04-02 01:59:07	89	00:00:14.780000
Bp	20Hz	2014-04-02 01:59:21	88	00:00:14.031000
Bp	20Hz	2014-04-02 01:59:36	92	00:00:14.656000
Bp	20Hz	2014-04-02 01:59:50	85	00:00:14.411000
Bp	20Hz	2014-04-02 02:00:04	85	00:00:14.410000
Bp	20Hz	2014-04-02 02:02:37	87	00:02:32.117000
Bp	20Hz	2014-04-02 02:02:51	86	00:00:14.410000	singlet
Bp	20Hz	2014-04-02 02:03:05	88	00:00:14.287000
Bp	20Hz	2014-04-02 02:03:20	87	00:00:14.946000
Bp	20Hz	2014-04-02 02:03:34	86	00:00:14.041000
Bp	20Hz	2014-04-02 02:03:49	87	00:00:14.780000
Bp	20Hz	2014-04-02 02:04:04	87	00:00:14.780000
Bp	20Hz	2014-04-02 02:04:18	88	00:00:14.287000
Bp	20Hz	2014-04-02 02:04:32	87	00:00:14.164000
Bp	20Hz	2014-04-02 02:04:47	85	00:00:14.410000
Bp	20Hz	2014-04-02 02:05:02	88	00:00:15.519000
Bp	20Hz	2014-04-02 02:05:17	86	00:00:14.324000
Bp	20Hz	2014-04-02 02:05:31	89	00:00:14.657000
Bp	20Hz	2014-04-02 02:05:46	87	00:00:14.533000
Bp	20Hz	2014-04-02 02:06:01	85	00:00:15.149000
Bp	20Hz	2014-04-02 11:17:50	86	09:11:49.532000
Bp	20Hz	2014-04-02 11:18:05	87	00:00:14.533000	triplet
Bp	20Hz	2014-04-02 11:18:17	87	00:00:11.578000
Bp	20Hz	2014-04-02 11:18:31	84	00:00:14.533000
Bp	20Hz	2014-04-02 11:18:45	88	00:00:14.411000
Bp	20Hz	2014-04-02 11:19:00	86	00:00:14.533000
Bp	20Hz	2014-04-02 11:19:12	87	00:00:11.861000
Bp	20Hz	2014-04-02 11:19:26	86	00:00:14.164000
Bp	20Hz	2014-04-02 11:19:40	85	00:00:14.041000
Bp	20Hz	2014-04-02 11:19:52	85	00:00:12.317000
Bp	20Hz	2014-04-02 11:20:06	87	00:00:14.040000
Bp	20Hz	2014-04-02 11:20:21	84	00:00:14.164000
Bp	20Hz	2014-04-02 11:21:56	88	00:01:35.338000
Bp	20Hz	2014-04-02 11:22:10	87	00:00:14.164000	doublet
Bp	20Hz	2014-04-02 11:22:24	87	00:00:13.671000
Bp	20Hz	2014-04-02 11:22:38	86	00:00:14.410000
Bp	20Hz	2014-04-02 11:22:50	86	00:00:11.701000
Bp	20Hz	2014-04-02 11:23:05	87	00:00:15.149000
Bp	20Hz	2014-04-02 11:23:16	87	00:00:11.275000
Bp	20Hz	2014-04-02 11:23:31	86	00:00:14.533000
Bp	20Hz	2014-04-02 11:23:44	87	00:00:12.686000
Bp	20Hz	2014-04-02 11:23:58	84	00:00:14.164000
Bp	20Hz	2014-04-02 11:24:12	86	00:00:14.164000
Bp	20Hz	2014-04-02 11:24:23	85	00:00:11.578000
Bp	20Hz	2014-04-02 11:24:38	87	00:00:14.287000
Bp	20Hz	2014-04-02 11:24:52	84	00:00:14.534000
Bp	20Hz	2014-04-02 11:25:07	89	00:00:14.670000
Bp	20Hz	2014-04-02 11:25:18	84	00:00:11.577000
Bp	20Hz	2014-04-02 11:25:34	87	00:00:15.396000
Bp	20Hz	2014-04-02 13:33:46	88	02:08:11.947000
Bp	20Hz	2014-04-02 13:34:00	86	00:00:13.918000	triplet
Bp	20Hz	2014-04-02 13:34:14	84	00:00:14.287000
Bp	20Hz	2014-04-02 13:34:27	92	00:00:13.055000
Bp	20Hz	2014-04-02 13:34:41	85	00:00:13.672000
Bp	20Hz	2014-04-02 13:34:56	86	00:00:14.902000
Bp	20Hz	2014-04-02 13:35:10	84	00:00:13.955000
Bp	20Hz	2014-04-02 13:35:22	86	00:00:12.317000
Bp	20Hz	2014-04-02 13:35:36	83	00:00:14.410000
Bp	20Hz	2014-04-02 13:35:49	88	00:00:12.440000
Bp	20Hz	2014-04-02 13:36:02	85	00:00:13.548000
Bp	20Hz	2014-04-02 13:36:17	84	00:00:14.657000
Bp	20Hz	2014-04-02 13:36:31	84	00:00:14.287000
Bp	20Hz	2014-04-02 13:36:43	86	00:00:12.070000
Bp	20Hz	2014-04-02 13:37:12	86	00:00:29.054000
Bp	20Hz	2014-04-02 13:37:24	87	00:00:11.578000
Bp	20Hz	2014-04-02 13:37:39	87	00:00:14.657000
Bp	20Hz	2014-04-02 13:37:51	87	00:00:12.316000
Bp	20Hz	2014-04-02 13:38:05	86	00:00:13.918000
Bp	20Hz	2014-04-02 13:38:19	87	00:00:14.041000
Bp	20Hz	2014-04-02 17:16:16	87	03:37:57.261000
Bp	20Hz	2014-04-02 17:16:30	88	00:00:14.287000	triplet
Bp	20Hz	2014-04-02 17:16:43	87	00:00:12.932000
Bp	20Hz	2014-04-02 17:16:58	87	00:00:14.780000
Bp	20Hz	2014-04-02 17:17:12	87	00:00:13.738000
Bp	20Hz	2014-04-02 17:17:27	87	00:00:14.656000
Bp	20Hz	2014-04-02 17:17:39	87	00:00:12.687000
Bp	20Hz	2014-04-02 17:17:54	88	00:00:14.533000
Bp	20Hz	2014-04-02 17:18:06	89	00:00:12.193000
Bp	20Hz	2014-04-02 17:18:21	86	00:00:14.903000
Bp	20Hz	2014-04-02 17:18:35	85	00:00:14.041000
Bp	20Hz	2014-04-02 17:18:47	87	00:00:12.193000
Bp	20Hz	2014-04-02 17:19:01	87	00:00:13.795000
Bp	20Hz	2014-04-02 17:19:08	90	00:00:07.427000
Bp	20Hz	2014-04-02 17:19:28	85	00:00:19.460000
Bp	20Hz	2014-04-02 17:19:38	87	00:00:09.976000
Bp	20Hz	2014-04-02 17:19:51	86	00:00:12.933000
Bp	20Hz	2014-04-02 17:19:58	87	00:00:07.636000
Bp	20Hz	2014-04-02 17:20:14	87	00:00:15.273000
Bp	20Hz	2014-04-02 17:29:12	86	00:08:58.171000
Bp	20Hz	2014-04-02 17:29:26	86	00:00:13.794000	singlet
Bp	20Hz	2014-04-02 17:29:39	83	00:00:13.918000
Bp	20Hz	2014-04-02 17:29:55	85	00:00:15.395000
Bp	20Hz	2014-04-02 17:30:09	87	00:00:14.534000
Bp	20Hz	2014-04-02 17:30:23	88	00:00:14.041000
Bp	20Hz	2014-04-02 17:30:38	85	00:00:14.041000
Bp	20Hz	2014-04-02 17:30:51	90	00:00:13.794000
Bp	20Hz	2014-04-02 17:31:06	87	00:00:14.620000
Bp	20Hz	2014-04-02 17:31:18	87	00:00:11.948000
Bp	20Hz	2014-04-02 17:31:32	85	00:00:13.918000
Bp	20Hz	2014-04-02 17:31:48	86	00:00:15.888000
Bp	20Hz	2014-04-02 17:32:02	86	00:00:14.410000
Bp	20Hz	2014-04-02 17:32:14	87	00:00:11.824000
Bp	20Hz	2014-04-02 17:32:29	87	00:00:14.903000
Bp	20Hz	2014-04-02 17:32:44	87	00:00:15.026000
Bp	20Hz	2014-04-02 18:49:58	88	01:17:14.276000
Bp	20Hz	2014-04-02 18:50:12	85	00:00:13.795000	singlet
Bp	20Hz	2014-04-02 18:50:27	86	00:00:14.656000
Bp	20Hz	2014-04-02 18:50:41	88	00:00:14.287000
Bp	20Hz	2014-04-02 18:50:54	88	00:00:13.179000
Bp	20Hz	2014-04-02 18:51:08	88	00:00:14.231000
Bp	20Hz	2014-04-02 18:51:22	87	00:00:14.040000
Bp	20Hz	2014-04-02 18:51:35	87	00:00:13.179000
Bp	20Hz	2014-04-02 18:51:50	86	00:00:14.533000
Bp	20Hz	2014-04-02 18:52:04	86	00:00:14.042000
Bp	20Hz	2014-04-02 18:52:17	89	00:00:13.301000
Bp	20Hz	2014-04-02 18:52:31	88	00:00:13.918000
Bp	20Hz	2014-04-02 18:52:44	87	00:00:12.932000
Bp	20Hz	2014-04-02 18:52:59	86	00:00:14.966000
Bp	20Hz	2014-04-02 18:53:13	88	00:00:14.288000
Bp	20Hz	2014-04-02 18:53:28	87	00:00:14.410000
Bp	20Hz	2014-04-02 18:53:42	87	00:00:14.411000
Bp	20Hz	2014-04-02 18:53:56	87	00:00:14.163000
Bp	20Hz	2014-04-02 18:54:10	87	00:00:13.302000
Bp	20Hz	2014-04-02 18:54:24	87	00:00:14.164000
Bp	20Hz	2014-04-02 18:54:38	85	00:00:14.164000
Bp	20Hz	2014-04-02 18:54:52	87	00:00:13.832000
Bp	20Hz	2014-04-02 18:55:05	87	00:00:13.302000
Bp	20Hz	2014-04-02 18:55:20	87	00:00:14.533000
Bp	20Hz	2014-04-02 18:55:48	87	00:00:28.741000
Bp	20Hz	2014-04-02 18:56:06	86	00:00:17.243000
Bp	20Hz	2014-04-02 18:56:21	87	00:00:15.026000
Bp	20Hz	2014-04-02 18:56:35	87	00:00:14.041000
Bp	20Hz	2014-04-02 18:56:49	89	00:00:14.533000
Bp	20Hz	2014-04-02 18:57:04	87	00:00:14.287000
Bp	20Hz	2014-04-02 18:57:18	87	00:00:14.483000
Bp	20Hz	2014-04-02 18:57:32	86	00:00:14.164000
Bp	20Hz	2014-04-02 18:57:47	86	00:00:14.533000
Bp	20Hz	2014-04-02 18:58:02	88	00:00:15.642000
Bp	20Hz	2014-04-02 18:58:58	88	00:00:55.302000
Bp	20Hz	2014-04-02 18:59:09	87	00:00:11.577000	triplet
Bp	20Hz	2014-04-02 18:59:18	86	00:00:08.413000
Bp	20Hz	2014-04-02 18:59:32	85	00:00:14.657000
Bp	20Hz	2014-04-02 18:59:46	89	00:00:14.040000
Bp	20Hz	2014-04-02 19:00:01	87	00:00:15.026000
Bp	20Hz	2014-04-02 19:00:14	88	00:00:12.686000
Bp	20Hz	2014-04-02 19:00:29	86	00:00:14.534000
Bp	20Hz	2014-04-02 19:00:43	86	00:00:14.533000
Bp	20Hz	2014-04-02 19:00:58	87	00:00:14.657000
Bp	20Hz	2014-04-02 19:01:11	86	00:00:13.301000
Bp	20Hz	2014-04-02 19:01:25	85	00:00:13.586000
Bp	20Hz	2014-04-02 19:01:39	86	00:00:14.410000
Bp	20Hz	2014-04-02 19:02:08	90	00:00:28.545000
Bp	20Hz	2014-04-02 19:02:23	88	00:00:15.273000
Bp	20Hz	2014-04-02 19:02:37	88	00:00:14.410000
Bp	20Hz	2014-04-02 19:02:52	86	00:00:14.657000
Bp	20Hz	2014-04-02 19:03:04	89	00:00:11.947000
Bp	20Hz	2014-04-02 19:03:19	87	00:00:14.846000
Bp	20Hz	2014-04-02 19:03:33	86	00:00:14.533000
Bp	20Hz	2014-04-02 19:03:48	86	00:00:14.534000
Bp	20Hz	2014-04-02 19:04:01	86	00:00:13.548000
Bp	20Hz	2014-04-02 19:04:15	87	00:00:13.917000
Bp	20Hz	2014-04-02 19:04:30	86	00:00:14.904000
Bp	20Hz	2014-04-02 19:04:45	87	00:00:14.287000
Bp	20Hz	2014-04-02 19:04:57	86	00:00:12.563000
Bp	20Hz	2014-04-02 19:05:11	87	00:00:14.227000
Bp	20Hz	2014-04-02 19:05:26	86	00:00:14.780000
Bp	20Hz	2014-04-02 19:05:41	85	00:00:15.150000
Bp	20Hz	2014-04-02 19:05:55	86	00:00:13.548000
Bp	20Hz	2014-04-02 19:06:09	86	00:00:13.794000
Bp	20Hz	2014-04-02 19:06:23	87	00:00:14.041000
Bp	20Hz	2014-04-02 19:06:37	86	00:00:14.533000
Bp	20Hz	2014-04-02 19:06:52	90	00:00:14.657000
Bp	20Hz	2014-04-02 19:08:21	84	00:01:29.549000
Bp	20Hz	2014-04-02 19:08:34	91	00:00:12.193000	triplet
Bp	20Hz	2014-04-02 19:08:48	88	00:00:14.657000
Bp	20Hz	2014-04-02 19:09:02	88	00:00:13.861000
Bp	20Hz	2014-04-02 19:09:17	88	00:00:14.779000
Bp	20Hz	2014-04-02 19:09:29	87	00:00:12.317000
Bp	20Hz	2014-04-02 19:09:44	86	00:00:14.657000
Bp	20Hz	2014-04-02 19:09:58	86	00:00:14.287000
Bp	20Hz	2014-04-02 19:10:13	87	00:00:14.780000
Bp	20Hz	2014-04-02 19:10:25	88	00:00:12.563000
Bp	20Hz	2014-04-02 19:10:40	86	00:00:14.656000
Bp	20Hz	2014-04-02 19:10:54	87	00:00:14.287000
Bp	20Hz	2014-04-02 19:11:09	91	00:00:14.817000
Bp	20Hz	2014-04-02 19:11:22	88	00:00:13.056000
Bp	20Hz	2014-04-02 19:11:37	86	00:00:14.410000
Bp	20Hz	2014-04-02 19:11:51	86	00:00:14.041000
Bp	20Hz	2014-04-02 19:12:03	84	00:00:12.563000
Bp	20Hz	2014-04-02 19:12:18	88	00:00:15.149000
Bp	20Hz	2014-04-02 19:12:34	86	00:00:15.396000
Bp	20Hz	2014-04-02 19:12:48	84	00:00:13.794000
Bp	20Hz	2014-04-02 19:13:02	86	00:00:14.571000
Bp	20Hz	2014-04-02 19:13:14	89	00:00:12.194000
Bp	20Hz	2014-04-02 19:13:29	88	00:00:14.533000
Bp	20Hz	2014-04-02 19:13:43	86	00:00:14.041000
Bp	20Hz	2014-04-02 19:13:58	86	00:00:15.149000
Bp	20Hz	2014-04-02 19:14:27	87	00:00:29.161000
Bp	20Hz	2014-04-02 19:14:42	86	00:00:14.287000
Bp	20Hz	2014-04-02 19:14:54	85	00:00:12.439000
Bp	20Hz	2014-04-02 19:15:07	87	00:00:12.876000
Bp	20Hz	2014-04-02 19:15:21	84	00:00:14.287000
Bp	20Hz	2014-04-02 19:15:35	91	00:00:14.164000
Bp	20Hz	2014-04-02 19:15:48	87	00:00:13.056000
Bp	20Hz	2014-04-02 19:16:01	86	00:00:12.932000
Bp	20Hz	2014-04-02 19:16:16	87	00:00:14.903000
Bp	20Hz	2014-04-02 19:16:31	87	00:00:14.534000
Bp	20Hz	2014-04-02 19:16:47	87	00:00:15.765000
Bp	20Hz	2014-04-02 19:17:01	88	00:00:14.424000
Bp	20Hz	2014-04-02 19:17:16	89	00:00:14.657000
Bp	20Hz	2014-04-02 19:17:30	87	00:00:14.040000
Bp	20Hz	2014-04-02 19:17:42	84	00:00:12.563000
Bp	20Hz	2014-04-02 19:17:57	82	00:00:14.657000
Bp	20Hz	2014-04-02 19:18:11	87	00:00:14.040000
Bp	20Hz	2014-04-02 19:39:15	87	00:21:03.931000
Bp	20Hz	2014-04-02 19:39:30	90	00:00:14.657000	triplet
Bp	20Hz	2014-04-02 19:39:44	87	00:00:14.287000
Bp	20Hz	2014-04-02 19:39:56	85	00:00:12.563000
Bp	20Hz	2014-04-02 19:40:11	85	00:00:14.656000
Bp	20Hz	2014-04-02 19:40:24	86	00:00:13.302000
Bp	20Hz	2014-04-02 19:40:39	87	00:00:14.287000
Bp	20Hz	2014-04-02 19:40:51	89	00:00:12.383000
Bp	20Hz	2014-04-02 19:41:06	84	00:00:14.780000
Bp	20Hz	2014-04-02 19:41:18	87	00:00:12.316000
Bp	20Hz	2014-04-02 19:41:33	87	00:00:14.534000
Bp	20Hz	2014-04-02 19:41:47	87	00:00:14.534000
Bp	20Hz	2014-04-02 19:42:03	84	00:00:15.395000
Bp	20Hz	2014-04-02 19:42:14	84	00:00:11.455000
Bp	20Hz	2014-04-02 19:42:29	87	00:00:14.779000
Bp	20Hz	2014-04-02 19:42:42	87	00:00:12.933000
Bp	20Hz	2014-04-02 19:42:56	87	00:00:14.201000
Bp	20Hz	2014-04-02 19:43:10	85	00:00:14.411000
Bp	20Hz	2014-04-02 19:43:22	89	00:00:12.070000
Bp	20Hz	2014-04-02 19:43:37	87	00:00:14.903000
Bp	20Hz	2014-04-02 19:43:50	88	00:00:12.562000
Bp	20Hz	2014-04-02 19:44:05	88	00:00:14.657000
Bp	20Hz	2014-04-02 19:44:19	85	00:00:14.533000
Bp	20Hz	2014-04-02 19:44:32	87	00:00:12.686000
Bp	20Hz	2014-04-02 19:44:46	88	00:00:13.918000
Bp	20Hz	2014-04-02 19:45:01	88	00:00:15.679000
Bp	20Hz	2014-04-02 20:50:36	90	01:05:34.321000
Bp	20Hz	2014-04-02 20:50:50	85	00:00:14.324000	triplet
Bp	20Hz	2014-04-02 20:51:05	85	00:00:14.534000
Bp	20Hz	2014-04-02 20:51:18	89	00:00:13.055000
Bp	20Hz	2014-04-02 20:51:32	86	00:00:14.041000
Bp	20Hz	2014-04-02 20:51:46	87	00:00:14.411000
Bp	20Hz	2014-04-02 20:51:59	87	00:00:12.809000
Bp	20Hz	2014-04-02 20:52:13	86	00:00:14.533000
Bp	20Hz	2014-04-02 20:52:28	87	00:00:15.026000
Bp	20Hz	2014-04-02 20:52:41	88	00:00:12.281000
Bp	20Hz	2014-04-02 20:52:55	86	00:00:14.533000
Bp	20Hz	2014-04-02 23:05:57	91	02:13:02.075000
Bp	20Hz	2014-04-02 23:06:09	84	00:00:11.824000	triplet
Bp	20Hz	2014-04-02 23:06:22	89	00:00:12.686000
Bp	20Hz	2014-04-02 23:06:37	88	00:00:15.187000
Bp	20Hz	2014-04-02 23:06:52	86	00:00:15.149000
Bp	20Hz	2014-04-02 23:07:05	86	00:00:12.440000
Bp	20Hz	2014-04-02 23:07:19	89	00:00:14.533000
Bp	20Hz	2014-04-02 23:07:32	86	00:00:13.056000
Bp	20Hz	2014-04-02 23:07:46	84	00:00:13.671000
Bp	20Hz	2014-04-02 23:08:01	85	00:00:14.903000
Bp	20Hz	2014-04-02 23:08:15	87	00:00:13.917000
Bp	20Hz	2014-04-02 23:08:27	85	00:00:12.686000
Bp	20Hz	2014-04-02 23:08:42	88	00:00:14.325000
Bp	20Hz	2014-04-02 23:08:54	86	00:00:12.070000
Bp	20Hz	2014-04-02 23:09:08	86	00:00:14.164000
Bp	20Hz	2014-04-02 23:09:20	91	00:00:12.563000
Bp	20Hz	2014-04-02 23:09:35	85	00:00:14.164000
Bp	20Hz	2014-04-02 23:09:49	86	00:00:14.410000
Bp	20Hz	2014-04-02 23:10:02	89	00:00:12.933000
Bp	20Hz	2014-04-02 23:10:16	89	00:00:13.548000
Bp	20Hz	2014-04-02 23:10:42	87	00:00:26.735000
Bp	20Hz	2014-04-02 23:10:57	88	00:00:15.149000
Bp	20Hz	2014-04-02 23:11:12	87	00:00:14.287000
Bp	20Hz	2014-04-02 23:11:26	86	00:00:14.533000
Bp	20Hz	2014-04-02 23:11:39	90	00:00:12.317000
Bp	20Hz	2014-04-02 23:11:54	88	00:00:15.395000
Bp	20Hz	2014-04-02 23:12:09	87	00:00:15.519000
Bp	20Hz	2014-04-02 23:12:22	88	00:00:12.440000
Bp	20Hz	2014-04-02 23:12:36	87	00:00:14.477000
Bp	20Hz	2014-04-02 23:12:49	87	00:00:12.563000
Bp	20Hz	2014-04-02 23:13:02	85	00:00:13.055000
Bp	20Hz	2014-04-02 23:13:16	89	00:00:14.411000
Bp	20Hz	2014-04-02 23:13:31	87	00:00:14.410000
Bp	20Hz	2014-04-02 23:13:43	86	00:00:12.193000
Bp	20Hz	2014-04-02 23:13:58	88	00:00:14.534000
Bp	20Hz	2014-04-02 23:14:10	88	00:00:12.193000
Bp	20Hz	2014-04-02 23:14:24	87	00:00:14.656000
Bp	20Hz	2014-04-02 23:14:36	89	00:00:12.108000
Bp	20Hz	2014-04-02 23:14:51	86	00:00:14.780000
Bp	20Hz	2014-04-02 23:15:02	87	00:00:10.345000
Bp	20Hz	2014-04-17 05:18:17	88
Bp	20Hz	2014-04-17 05:18:31	85	00:00:14.477000	triplet
Bp	20Hz	2014-04-17 05:18:44	87	00:00:12.686000
Bp	20Hz	2014-04-17 05:18:58	87	00:00:14.657000
Bp	20Hz	2014-04-17 05:19:13	87	00:00:14.410000
Bp	20Hz	2014-04-17 05:19:26	87	00:00:12.933000
Bp	20Hz	2014-04-17 05:19:41	87	00:00:15.026000
Bp	20Hz	2014-04-17 05:19:55	87	00:00:14.533000
Bp	20Hz	2014-04-17 05:20:11	86	00:00:15.519000
Bp	20Hz	2014-04-17 05:20:26	88	00:00:15.409000
Bp	20Hz	2014-04-17 05:20:41	86	00:00:14.780000
Bp	20Hz	2014-04-17 05:20:56	87	00:00:15.026000
Bp	20Hz	2014-04-17 05:21:11	86	00:00:14.657000
Bp	20Hz	2014-04-17 05:21:23	84	00:00:11.947000
Bp	20Hz	2014-04-17 05:21:37	86	00:00:14.779000
Bp	20Hz	2014-04-17 05:21:52	87	00:00:14.780000
Bp	20Hz	2014-04-17 05:22:21	87	00:00:28.489000
Bp	20Hz	2014-04-17 05:22:35	85	00:00:14.533000
Bp	20Hz	2014-04-17 05:22:48	87	00:00:12.686000
Bp	20Hz	2014-04-17 05:23:01	86	00:00:13.548000
Bp	20Hz	2014-04-17 05:23:21	86	00:00:19.460000
Bp	20Hz	2014-04-17 05:23:36	86	00:00:14.657000
Bp	20Hz	2014-04-17 05:23:50	86	00:00:14.780000
Bp	20Hz	2014-04-17 05:43:50	87	00:19:59.478000
Bp	20Hz	2014-04-17 05:44:05	88	00:00:14.903000	triplet
Bp	20Hz	2014-04-17 05:44:19	86	00:00:14.600000
Bp	20Hz	2014-04-17 05:44:32	87	00:00:13.055000
Bp	20Hz	2014-04-17 05:44:47	86	00:00:14.410000
Bp	20Hz	2014-04-17 05:45:02	87	00:00:15.026000
Bp	20Hz	2014-04-17 05:45:16	85	00:00:14.411000
Bp	20Hz	2014-04-17 05:45:29	88	00:00:12.932000
Bp	20Hz	2014-04-17 05:45:43	85	00:00:14.164000
Bp	20Hz	2014-04-17 05:45:58	86	00:00:14.287000
Bp	20Hz	2014-04-17 05:55:38	87	00:09:40.142000
Bp	20Hz	2014-04-17 05:55:53	86	00:00:15.272000	triplet
Bp	20Hz	2014-04-17 05:56:08	88	00:00:14.657000
Bp	20Hz	2014-04-17 05:56:20	88	00:00:12.136000
Bp	20Hz	2014-04-17 05:56:34	87	00:00:14.411000
Bp	20Hz	2014-04-17 05:56:48	85	00:00:13.302000
Bp	20Hz	2014-04-17 05:57:02	88	00:00:14.780000
Bp	20Hz	2014-04-17 05:57:17	87	00:00:14.287000
Bp	20Hz	2014-04-17 05:57:31	88	00:00:14.533000
Bp	20Hz	2014-04-17 05:58:28	88	00:00:56.693000
Bp	20Hz	2014-04-17 05:58:45	89	00:00:16.874000	triplet
Bp	20Hz	2014-04-17 05:59:00	85	00:00:14.779000
Bp	20Hz	2014-04-17 05:59:13	85	00:00:13.056000
Bp	20Hz	2014-04-17 05:59:26	84	00:00:13.548000
Bp	20Hz	2014-04-17 05:59:37	85	00:00:10.839000
Bp	20Hz	2014-04-17 05:59:51	89	00:00:14.410000
Bp	20Hz	2014-04-17 06:00:07	87	00:00:15.149000
Bp	20Hz	2014-04-17 06:01:33	85	00:01:26.470000
Bp	20Hz	2014-04-17 06:01:46	86	00:00:12.809000	doublet
Bp	20Hz	2014-04-17 06:02:00	89	00:00:14.164000
Bp	20Hz	2014-04-17 06:02:13	87	00:00:12.932000
Bp	20Hz	2014-04-17 06:02:29	86	00:00:16.448000
Bp	20Hz	2014-04-17 06:02:43	87	00:00:13.302000
Bp	20Hz	2014-04-17 06:02:57	89	00:00:14.534000
Bp	20Hz	2014-04-17 06:03:10	89	00:00:12.809000
Bp	20Hz	2014-04-17 06:03:37	87	00:00:27.096000
Bp	20Hz	2014-04-17 06:03:52	84	00:00:14.533000
Bp	20Hz	2014-04-17 06:04:07	85	00:00:15.026000
Bp	20Hz	2014-04-17 06:04:21	86	00:00:14.202000
Bp	20Hz	2014-04-17 06:04:36	87	00:00:14.779000
Bp	20Hz	2014-04-17 06:04:50	86	00:00:14.657000
Bp	20Hz	2014-04-17 06:05:05	85	00:00:15.026000
Bp	20Hz	2014-04-17 06:05:19	85	00:00:13.425000
Bp	20Hz	2014-04-17 06:05:39	87	00:00:19.830000
Bp	20Hz	2014-04-17 06:05:54	87	00:00:15.026000
Bp	20Hz	2014-04-17 06:06:06	84	00:00:11.947000
Bp	20Hz	2014-04-17 06:06:21	82	00:00:15.310000
Bp	20Hz	2014-04-17 06:06:34	86	00:00:13.302000
Bp	20Hz	2014-04-17 06:06:49	85	00:00:14.533000
Bp	20Hz	2014-04-17 06:07:02	85	00:00:13.302000
Bp	20Hz	2014-04-17 06:07:16	84	00:00:14.410000
Bp	20Hz	2014-04-17 06:10:10	86	00:02:53.331000
Bp	20Hz	2014-04-17 06:10:24	87	00:00:14.570000	triplet
Bp	20Hz	2014-04-17 06:10:39	86	00:00:14.780000
Bp	20Hz	2014-04-17 06:10:54	87	00:00:14.780000
Bp	20Hz	2014-04-17 06:11:08	85	00:00:14.164000
Bp	20Hz	2014-04-17 06:11:23	87	00:00:14.533000
Bp	20Hz	2014-04-17 06:11:37	85	00:00:14.903000
Bp	20Hz	2014-04-17 06:11:50	86	00:00:12.317000
Bp	20Hz	2014-04-17 06:12:05	88	00:00:15.272000
Bp	20Hz	2014-04-17 06:12:18	86	00:00:13.099000
Bp	20Hz	2014-04-17 06:12:29	83	00:00:10.469000
Bp	20Hz	2014-04-17 06:12:43	85	00:00:14.656000
Bp	20Hz	2014-04-17 06:12:57	86	00:00:13.303000
Bp	20Hz	2014-04-17 06:13:10	84	00:00:13.794000
Bp	20Hz	2014-04-17 06:13:26	85	00:00:15.149000
Bp	20Hz	2014-04-17 06:13:39	87	00:00:13.179000
Bp	20Hz	2014-04-17 06:14:09	85	00:00:30.635000
Bp	20Hz	2014-04-17 06:14:23	84	00:00:13.178000
Bp	20Hz	2014-04-17 06:14:37	84	00:00:14.780000
Bp	20Hz	2014-04-17 06:14:52	86	00:00:15.149000
Bp	20Hz	2014-04-17 06:15:07	89	00:00:14.903000
Bp	20Hz	2014-04-17 06:15:20	88	00:00:12.193000
Bp	20Hz	2014-04-17 06:15:35	90	00:00:15.642000
Bp	20Hz	2014-04-17 06:15:49	87	00:00:14.231000
Bp	20Hz	2014-04-17 06:16:01	85	00:00:12.070000
Bp	20Hz	2014-04-17 06:16:17	83	00:00:15.395000
Bp	20Hz	2014-04-17 06:16:30	87	00:00:13.180000
Bp	20Hz	2014-04-17 06:16:44	86	00:00:14.287000
Bp	20Hz	2014-04-17 06:16:57	85	00:00:12.562000
Bp	20Hz	2014-04-17 06:17:13	86	00:00:15.642000
Bp	20Hz	2014-04-17 06:17:25	87	00:00:12.563000
Bp	20Hz	2014-04-17 06:17:40	86	00:00:14.578000
Bp	20Hz	2014-04-17 06:17:54	85	00:00:14.447000
Bp	20Hz	2014-04-17 06:18:07	86	00:00:12.932000
Bp	20Hz	2014-04-17 06:18:21	85	00:00:14.411000
Bp	20Hz	2014-04-17 06:20:14	85	00:01:52.088000
Bp	20Hz	2014-04-17 06:20:27	84	00:00:13.548000	singlet
Bp	20Hz	2014-04-17 06:20:41	86	00:00:14.287000
Bp	20Hz	2014-04-17 06:20:55	84	00:00:14.041000
Bp	20Hz	2014-04-17 06:21:10	87	00:00:14.410000
Bp	20Hz	2014-04-17 06:21:25	85	00:00:14.780000
Bp	20Hz	2014-04-17 06:21:39	84	00:00:14.287000
Bp	20Hz	2014-04-17 06:21:47	87	00:00:08.073000
Bp	20Hz	2014-04-17 06:22:02	85	00:00:14.779000
Bp	20Hz	2014-04-17 06:22:17	87	00:00:15.150000
Bp	20Hz	2014-04-17 06:22:35	88	00:00:17.982000
Bp	20Hz	2014-04-17 06:22:51	87	00:00:15.642000
Bp	20Hz	2014-04-17 06:23:04	87	00:00:13.425000
Bp	20Hz	2014-04-17 06:23:19	85	00:00:14.903000
Bp	20Hz	2014-04-17 06:23:34	86	00:00:14.903000
Bp	20Hz	2014-04-17 06:23:48	84	00:00:14.694000
Bp	20Hz	2014-04-17 06:24:03	84	00:00:14.533000
Bp	20Hz	2014-04-17 06:24:17	85	00:00:14.288000
Bp	20Hz	2014-04-17 06:24:34	84	00:00:16.504000
Bp	20Hz	2014-04-17 06:24:48	85	00:00:14.410000
Bp	20Hz	2014-04-17 06:25:00	87	00:00:12.070000
Bp	20Hz	2014-04-17 06:25:17	83	00:00:16.997000
Bp	20Hz	2014-04-17 06:25:31	87	00:00:14.040000
Bp	20Hz	2014-04-17 06:25:46	85	00:00:15.064000
Bp	20Hz	2014-04-17 06:26:01	88	00:00:14.903000
Bp	20Hz	2014-04-17 06:29:06	90	00:03:04.785000
Bp	20Hz	2014-04-17 06:29:20	90	00:00:13.794000	singlet
Bp	20Hz	2014-04-17 06:29:32	85	00:00:12.440000
Bp	20Hz	2014-04-17 06:29:47	84	00:00:14.570000
Bp	20Hz	2014-04-17 06:30:01	87	00:00:14.534000
Bp	20Hz	2014-04-17 06:30:16	83	00:00:14.411000
Bp	20Hz	2014-04-17 06:30:30	85	00:00:14.410000
Bp	20Hz	2014-04-17 06:30:45	85	00:00:14.780000
Bp	20Hz	2014-04-17 06:30:59	85	00:00:13.548000
Bp	20Hz	2014-04-17 06:31:13	85	00:00:14.040000
Bp	20Hz	2014-04-17 06:31:27	85	00:00:14.164000
Bp	20Hz	2014-04-17 06:31:42	87	00:00:15.273000
Bp	20Hz	2014-04-17 06:31:56	85	00:00:14.078000
Bp	20Hz	2014-04-17 06:32:11	84	00:00:15.026000
Bp	20Hz	2014-04-17 06:32:40	84	00:00:28.422000
Bp	20Hz	2014-04-17 06:32:54	85	00:00:14.656000
Bp	20Hz	2014-04-17 06:33:09	84	00:00:14.411000
Bp	20Hz	2014-04-17 06:33:23	83	00:00:14.287000
Bp	20Hz	2014-04-17 06:33:37	86	00:00:14.533000
Bp	20Hz	2014-04-17 06:33:52	84	00:00:14.847000
Bp	20Hz	2014-04-17 06:34:07	86	00:00:14.534000
Bp	20Hz	2014-04-17 06:34:21	86	00:00:14.410000
Bp	20Hz	2014-04-17 06:34:36	85	00:00:14.410000
Bp	20Hz	2014-04-17 06:34:50	86	00:00:14.164000
Bp	20Hz	2014-04-17 06:35:03	86	00:00:13.179000
Bp	20Hz	2014-04-17 06:35:18	87	00:00:14.533000
Bp	20Hz	2014-04-17 06:41:21	86	00:06:03.941000
Bp	20Hz	2014-04-17 06:41:32	85	00:00:10.346000	triplet
Bp	20Hz	2014-04-17 06:41:47	86	00:00:15.063000
Bp	20Hz	2014-04-17 06:41:59	87	00:00:12.440000
Bp	20Hz	2014-04-17 06:42:14	86	00:00:14.657000
Bp	20Hz	2014-04-17 06:42:28	85	00:00:14.410000
Bp	20Hz	2014-04-17 06:42:42	87	00:00:13.918000
Bp	20Hz	2014-04-17 06:42:57	85	00:00:15.149000
Bp	20Hz	2014-04-17 06:43:10	87	00:00:12.932000
Bp	20Hz	2014-04-17 06:43:25	86	00:00:14.287000
Bp	20Hz	2014-04-17 08:25:59	86	01:42:34.647000
Bp	20Hz	2014-04-17 08:26:14	87	00:00:14.657000	singlet
Bp	20Hz	2014-04-17 08:26:28	86	00:00:14.533000
Bp	20Hz	2014-04-17 08:26:43	87	00:00:14.657000
Bp	20Hz	2014-04-17 08:26:58	85	00:00:14.657000
Bp	20Hz	2014-04-17 08:27:14	87	00:00:16.380000
Bp	20Hz	2014-04-17 08:27:31	85	00:00:16.381000
Bp	20Hz	2014-04-17 08:27:45	87	00:00:14.621000
Bp	20Hz	2014-04-17 08:28:00	86	00:00:14.533000
Bp	20Hz	2014-04-17 08:28:14	87	00:00:14.657000
Bp	20Hz	2014-04-17 08:28:29	86	00:00:14.780000
Bp	20Hz	2014-04-17 08:39:33	85	00:11:03.420000
Bp	20Hz	2014-04-17 08:39:47	86	00:00:14.534000	singlet
Bp	20Hz	2014-04-17 08:40:02	86	00:00:14.656000
Bp	20Hz	2014-04-17 08:40:16	85	00:00:14.410000
Bp	20Hz	2014-04-17 08:40:48	86	00:00:31.900000
Bp	20Hz	2014-04-17 08:41:02	84	00:00:13.794000
Bp	20Hz	2014-04-17 08:41:16	86	00:00:14.287000
Bp	20Hz	2014-04-17 08:41:31	87	00:00:15.064000
Bp	20Hz	2014-04-17 08:41:46	85	00:00:14.533000
Bp	20Hz	2014-04-17 08:42:00	84	00:00:14.288000
Bp	20Hz	2014-04-17 09:02:01	87	00:20:01.202000
Bp	20Hz	2014-04-17 09:02:16	89	00:00:15.026000	singlet
Bp	20Hz	2014-04-17 09:02:30	87	00:00:13.918000
Bp	20Hz	2014-04-17 09:02:40	88	00:00:09.730000
Bp	20Hz	2014-04-17 09:02:55	88	00:00:14.903000
Bp	20Hz	2014-04-17 09:03:10	86	00:00:14.779000
Bp	20Hz	2014-04-17 09:03:25	89	00:00:15.463000
Bp	20Hz	2014-04-17 09:03:39	87	00:00:13.794000
Bp	20Hz	2014-04-17 09:03:55	86	00:00:16.627000
Bp	20Hz	2014-04-17 09:04:10	86	00:00:14.164000
Bp	20Hz	2014-04-17 09:04:24	87	00:00:14.534000
Bp	20Hz	2014-04-17 09:04:43	87	00:00:18.475000
Bp	20Hz	2014-04-17 09:04:55	87	00:00:12.439000
Bp	20Hz	2014-04-17 09:05:10	87	00:00:15.150000
Bp	20Hz	2014-04-17 09:05:24	85	00:00:13.339000
Bp	20Hz	2014-04-17 09:05:37	87	00:00:13.795000
Bp	20Hz	2014-04-17 09:05:52	85	00:00:14.533000
Bp	20Hz	2014-04-17 09:06:07	87	00:00:15.272000
Bp	20Hz	2014-04-17 09:06:21	84	00:00:14.287000
Bp	20Hz	2014-04-17 09:06:36	87	00:00:14.780000
Bp	20Hz	2014-04-17 09:06:48	84	00:00:11.701000
Bp	20Hz	2014-04-17 09:07:01	86	00:00:13.055000
Bp	20Hz	2014-04-17 09:07:16	87	00:00:14.534000
Bp	20Hz	2014-04-17 09:07:29	86	00:00:13.216000
Bp	20Hz	2014-04-17 09:07:43	86	00:00:13.794000
Bp	20Hz	2014-04-17 09:11:00	86	00:03:16.978000
Bp	20Hz	2014-04-17 09:11:15	88	00:00:15.026000	singlet
Bp	20Hz	2014-04-17 09:11:29	88	00:00:14.694000
Bp	20Hz	2014-04-17 09:11:44	85	00:00:14.657000
Bp	20Hz	2014-04-17 09:11:57	86	00:00:12.686000
Bp	20Hz	2014-04-17 09:12:12	87	00:00:15.519000
Bp	20Hz	2014-04-17 09:12:27	85	00:00:14.903000
Bp	20Hz	2014-04-17 09:12:42	86	00:00:14.903000
Bp	20Hz	2014-04-17 09:12:58	87	00:00:16.504000
Bp	20Hz	2014-04-17 09:13:16	88	00:00:17.735000
Bp	20Hz	2014-04-17 09:13:25	85	00:00:08.413000
Bp	20Hz	2014-04-17 09:13:39	87	00:00:14.533000
Bp	20Hz	2014-04-17 09:13:54	85	00:00:14.657000
Bp	20Hz	2014-04-17 19:35:59	88	10:22:04.775000
Bp	20Hz	2014-04-17 19:36:14	87	00:00:15.026000	doublet
Bp	20Hz	2014-04-17 19:36:28	90	00:00:14.533000
Bp	20Hz	2014-04-17 19:36:43	89	00:00:15.272000
Bp	20Hz	2014-04-17 19:36:55	88	00:00:11.578000
Bp	20Hz	2014-04-17 19:37:09	86	00:00:14.533000
Bp	20Hz	2014-04-17 19:37:21	87	00:00:11.891000
Bp	20Hz	2014-04-17 19:37:37	87	00:00:15.149000
Bp	20Hz	2014-04-17 19:37:48	85	00:00:11.824000
Bp	20Hz	2014-04-17 19:38:03	85	00:00:15.026000
Bp	20Hz	2014-04-17 19:38:15	85	00:00:12.070000
Bp	20Hz	2014-04-17 19:38:30	86	00:00:14.164000
Bp	20Hz	2014-04-17 19:38:42	86	00:00:12.686000
Bp	20Hz	2014-04-17 19:38:57	86	00:00:14.287000
Bp	20Hz	2014-04-17 19:39:10	88	00:00:13.795000
Bp	20Hz	2014-04-17 20:22:53	89	00:43:42.141000
Bp	20Hz	2014-04-17 20:23:08	89	00:00:15.026000	singlet
Bp	20Hz	2014-04-17 20:23:23	87	00:00:15.063000
Bp	20Hz	2014-04-17 20:23:38	89	00:00:14.903000
Bp	20Hz	2014-04-17 20:23:52	86	00:00:14.903000
Bp	20Hz	2014-04-17 20:24:08	86	00:00:15.273000
Bp	20Hz	2014-04-17 20:24:23	89	00:00:15.026000
Bp	20Hz	2014-04-17 20:24:35	86	00:00:12.193000
Bp	20Hz	2014-04-17 20:24:50	84	00:00:14.657000
Bp	20Hz	2014-04-17 20:25:05	87	00:00:15.026000
Bp	20Hz	2014-04-17 20:25:17	86	00:00:12.650000
Bp	20Hz	2014-04-17 20:28:09	89	00:02:51.729000
Bp	20Hz	2014-04-17 20:28:24	84	00:00:15.396000	singlet
Bp	20Hz	2014-04-17 20:28:39	89	00:00:14.657000
Bp	20Hz	2014-04-17 20:28:53	86	00:00:14.163000
Bp	20Hz	2014-04-17 20:29:07	86	00:00:13.795000
Bp	20Hz	2014-04-17 20:29:22	87	00:00:14.694000
Bp	20Hz	2014-04-17 20:29:37	86	00:00:15.519000
Bp	20Hz	2014-04-17 20:29:52	84	00:00:14.780000
Bp	20Hz	2014-04-17 20:30:09	85	00:00:17.120000
Bp	20Hz	2014-04-17 20:30:22	85	00:00:12.809000
Bp	20Hz	2014-04-17 20:30:35	85	00:00:13.301000
Bp	20Hz	2014-04-17 20:30:50	87	00:00:15.273000
Bp	20Hz	2014-04-17 20:31:06	87	00:00:15.642000
Bp	20Hz	2014-04-17 20:31:21	87	00:00:14.940000
Bp	20Hz	2014-04-17 20:31:35	87	00:00:13.671000
Bp	20Hz	2014-04-17 20:32:03	87	00:00:28.669000
Bp	20Hz	2014-04-17 20:32:17	87	00:00:14.040000
Bp	20Hz	2014-04-17 20:32:32	88	00:00:14.164000
Bp	20Hz	2014-04-17 20:32:46	86	00:00:14.164000
Bp	20Hz	2014-04-17 20:33:00	84	00:00:14.041000
Bp	20Hz	2014-04-17 20:33:28	87	00:00:28.395000
Bp	20Hz	2014-04-17 20:33:42	85	00:00:13.917000
Bp	20Hz	2014-04-17 20:33:56	85	00:00:14.287000
Bp	20Hz	2014-04-17 20:34:11	86	00:00:14.410000
Bp	20Hz	2014-04-17 20:34:25	83	00:00:13.795000
Bp	20Hz	2014-04-17 20:34:39	84	00:00:14.164000
Bp	20Hz	2014-04-17 20:34:53	84	00:00:14.287000
Bp	20Hz	2014-04-17 20:35:07	83	00:00:14.164000
Bp	20Hz	2014-04-17 20:35:21	83	00:00:13.955000
Bp	20Hz	2014-04-17 20:35:35	86	00:00:13.671000
Bp	20Hz	2014-04-17 20:35:49	84	00:00:14.534000
Bp	20Hz	2014-04-17 20:36:03	86	00:00:13.918000
Bp	20Hz	2014-04-17 20:36:16	86	00:00:12.686000
Bp	20Hz	2014-04-17 20:36:31	85	00:00:14.533000
Bp	20Hz	2014-04-17 20:38:12	87	00:01:41.399000
Bp	20Hz	2014-04-17 20:38:24	85	00:00:11.701000	singlet
Bp	20Hz	2014-04-17 20:38:37	83	00:00:13.548000
Bp	20Hz	2014-04-17 20:38:52	85	00:00:14.656000
Bp	20Hz	2014-04-17 20:39:06	87	00:00:14.231000
Bp	20Hz	2014-04-17 20:39:20	87	00:00:13.918000
Bp	20Hz	2014-04-17 20:39:34	85	00:00:14.410000
Bp	20Hz	2014-04-17 20:39:49	85	00:00:14.164000
Bp	20Hz	2014-04-17 20:40:03	86	00:00:14.534000
Bp	20Hz	2014-04-17 20:40:17	89	00:00:13.917000
Bp	20Hz	2014-04-17 20:40:31	88	00:00:14.410000
Bp	20Hz	2014-04-17 20:40:43	88	00:00:11.947000
Bp	20Hz	2014-04-17 20:40:57	85	00:00:14.105000
Bp	20Hz	2014-04-17 20:41:11	86	00:00:14.040000
Bp	20Hz	2014-04-17 20:41:26	85	00:00:14.164000
Bp	20Hz	2014-04-17 20:41:40	86	00:00:14.410000
Bp	20Hz	2014-04-17 20:41:54	87	00:00:14.042000
Bp	20Hz	2014-04-17 20:42:08	86	00:00:14.040000
Bp	20Hz	2014-04-17 20:42:23	86	00:00:14.411000
Bp	20Hz	2014-04-17 20:42:37	86	00:00:14.040000
Bp	20Hz	2014-04-17 20:42:50	84	00:00:13.832000
Bp	20Hz	2014-04-17 20:43:05	85	00:00:14.410000
Bp	20Hz	2014-04-17 20:43:21	87	00:00:15.889000
Bp	20Hz	2014-04-17 20:44:56	86	00:01:35.244000
Bp	20Hz	2014-04-17 20:45:10	86	00:00:14.163000	singlet
Bp	20Hz	2014-04-17 20:45:24	85	00:00:14.164000
Bp	20Hz	2014-04-17 20:45:38	85	00:00:14.042000
Bp	20Hz	2014-04-17 20:45:53	86	00:00:14.287000
Bp	20Hz	2014-04-17 20:46:07	86	00:00:14.410000
Bp	20Hz	2014-04-17 20:46:21	86	00:00:14.287000
Bp	20Hz	2014-04-17 20:46:35	86	00:00:13.918000
Bp	20Hz	2014-04-17 20:46:49	87	00:00:13.586000
Bp	20Hz	2014-04-17 20:47:04	85	00:00:14.779000
Bp	20Hz	2014-04-17 20:47:18	84	00:00:14.164000
Bp	20Hz	2014-04-17 20:47:32	84	00:00:14.041000
Bp	20Hz	2014-04-17 20:47:49	87	00:00:17.366000
Bp	20Hz	2014-04-17 20:48:04	89	00:00:15.149000
Bp	20Hz	2014-04-17 20:48:19	85	00:00:14.657000
Bp	20Hz	2014-04-17 20:48:34	87	00:00:15.272000
Bp	20Hz	2014-04-17 20:50:33	86	00:01:58.486000
Bp	20Hz	2014-04-17 20:50:47	86	00:00:14.287000	singlet
Bp	20Hz	2014-04-17 20:51:02	85	00:00:14.780000
Bp	20Hz	2014-04-17 20:51:13	85	00:00:11.577000
Bp	20Hz	2014-04-17 20:51:28	84	00:00:14.410000
Bp	20Hz	2014-04-17 20:51:42	87	00:00:14.041000
Bp	20Hz	2014-04-17 20:52:15	87	00:00:33.567000
Bp	20Hz	2014-04-17 20:52:30	87	00:00:14.903000
Bp	20Hz	2014-04-17 20:52:43	86	00:00:12.933000
Bp	20Hz	2014-04-17 20:52:58	88	00:00:14.533000
Bp	20Hz	2014-04-17 20:53:27	84	00:00:29.560000
Bp	20Hz	2014-04-17 20:53:40	88	00:00:12.932000
Bp	20Hz	2014-04-17 20:53:51	88	00:00:11.208000
Bp	20Hz	2014-04-17 20:54:05	85	00:00:13.586000
Bp	20Hz	2014-04-17 20:54:20	85	00:00:14.534000
Bp	20Hz	2014-04-17 20:54:34	88	00:00:14.533000
Bp	20Hz	2014-04-17 20:54:49	86	00:00:14.657000
Bp	20Hz	2014-04-17 20:55:03	86	00:00:13.794000
Bp	20Hz	2014-04-17 20:55:17	88	00:00:14.533000
Bp	20Hz	2014-04-17 20:55:34	86	00:00:16.381000
Bp	20Hz	2014-04-17 20:55:48	86	00:00:14.903000
Bp	20Hz	2014-04-17 20:56:03	87	00:00:14.325000
Bp	20Hz	2014-04-17 20:56:17	87	00:00:14.410000
Bp	20Hz	2014-04-17 21:30:09	85	00:33:51.625000
Bp	20Hz	2014-04-17 21:30:23	86	00:00:14.410000	singlet
Bp	20Hz	2014-04-17 21:30:35	87	00:00:11.331000
Bp	20Hz	2014-04-17 21:30:49	87	00:00:14.780000
Bp	20Hz	2014-04-17 21:31:04	87	00:00:14.534000
Bp	20Hz	2014-04-17 21:31:18	86	00:00:14.656000
Bp	20Hz	2014-04-17 21:31:33	85	00:00:14.410000
Bp	20Hz	2014-04-17 21:31:47	87	00:00:14.287000
Bp	20Hz	2014-04-17 21:52:49	84	00:21:01.714000
Bp	20Hz	2014-04-17 21:53:01	87	00:00:12.440000	triplet
Bp	20Hz	2014-04-17 21:53:16	87	00:00:14.657000
Bp	20Hz	2014-04-17 21:53:30	87	00:00:14.163000
Bp	20Hz	2014-04-17 21:53:45	87	00:00:14.903000
Bp	20Hz	2014-04-17 21:53:58	86	00:00:12.853000
Bp	20Hz	2014-04-17 21:54:12	86	00:00:14.410000
Bp	20Hz	2014-04-17 21:54:27	86	00:00:14.287000
Bp	20Hz	2014-04-17 21:54:43	84	00:00:16.012000
Bp	20Hz	2014-04-17 21:54:57	87	00:00:14.533000
Bp	20Hz	2014-04-17 21:55:12	85	00:00:15.026000
Bp	20Hz	2014-04-17 21:55:57	84	00:00:44.992000
Bp	20Hz	2014-04-17 21:56:12	86	00:00:14.657000	singlet
Bp	20Hz	2014-04-17 21:56:27	87	00:00:15.027000
Bp	20Hz	2014-04-17 21:56:42	84	00:00:15.272000
Bp	20Hz	2014-04-17 21:56:57	86	00:00:14.533000
Bp	20Hz	2014-04-17 21:57:11	87	00:00:14.287000
Bp	20Hz	2014-04-17 21:57:25	86	00:00:14.164000
Bp	20Hz	2014-04-17 21:57:40	86	00:00:14.780000
Bp	20Hz	2014-04-17 21:57:59	85	00:00:18.758000
Bp	20Hz	2014-04-17 21:58:13	87	00:00:14.411000
Bp	20Hz	2014-04-17 21:58:28	86	00:00:14.779000
Bp	20Hz	2014-04-17 21:59:58	86	00:01:30.318000
Bp	20Hz	2014-04-17 22:00:13	87	00:00:14.903000	singlet
Bp	20Hz	2014-04-17 22:00:28	87	00:00:14.657000
Bp	20Hz	2014-04-17 22:00:43	86	00:00:15.272000
Bp	20Hz	2014-04-17 22:00:57	87	00:00:14.287000
Bp	20Hz	2014-04-17 22:01:24	86	00:00:26.234000
Bp	20Hz	2014-04-17 22:01:39	87	00:00:15.026000
Bp	20Hz	2014-04-17 22:01:53	86	00:00:14.571000
Bp	20Hz	2014-04-17 22:02:08	87	00:00:14.533000
Bp	20Hz	2014-04-17 22:02:22	85	00:00:14.534000
Bp	20Hz	2014-04-17 22:02:37	87	00:00:14.656000
Bp	20Hz	2014-04-17 22:02:52	86	00:00:14.904000
Bp	20Hz	2014-04-17 22:03:07	87	00:00:15.026000
Bp	20Hz	2014-04-17 22:03:21	87	00:00:14.410000
Bp	20Hz	2014-04-17 22:03:36	84	00:00:14.410000
Bp	20Hz	2014-04-17 22:03:50	85	00:00:14.547000
Bp	20Hz	2014-04-17 22:04:05	87	00:00:14.781000
Bp	20Hz	2014-04-17 22:04:19	87	00:00:14.410000
Bp	20Hz	2014-04-17 22:04:26	85	00:00:06.651000
Bp	20Hz	2014-04-17 22:04:41	83	00:00:14.656000
Bp	20Hz	2014-04-17 22:06:11	85	00:01:30.687000
Bp	20Hz	2014-04-17 22:06:24	83	00:00:12.932000	singlet
Bp	20Hz	2014-04-17 22:06:39	85	00:00:14.411000
Bp	20Hz	2014-04-17 22:06:54	85	00:00:15.272000
Bp	20Hz	2014-04-17 22:07:08	87	00:00:14.410000
Bp	20Hz	2014-04-17 22:07:23	87	00:00:15.026000
Bp	20Hz	2014-04-17 22:07:38	85	00:00:14.671000
Bp	20Hz	2014-04-17 22:07:53	86	00:00:14.780000
Bp	20Hz	2014-04-17 22:08:07	85	00:00:14.410000
Bp	20Hz	2014-04-17 22:08:22	86	00:00:15.149000
Bp	20Hz	2014-04-17 22:08:37	88	00:00:14.657000
Bp	20Hz	2014-04-17 22:08:52	86	00:00:14.903000
Bp	20Hz	2014-04-17 22:09:06	88	00:00:14.533000
Bp	20Hz	2014-04-17 22:09:21	87	00:00:14.657000
Bp	20Hz	2014-04-17 22:09:52	90	00:00:31.198000
Bp	20Hz	2014-04-17 22:10:07	86	00:00:14.656000
Bp	20Hz	2014-04-17 22:10:22	86	00:00:14.904000
Bp	20Hz	2014-04-17 22:10:36	87	00:00:14.533000
Bp	20Hz	2014-04-17 22:10:52	87	00:00:15.519000
Bp	20Hz	2014-04-17 22:12:22	87	00:01:29.578000
Bp	20Hz	2014-04-17 22:12:36	88	00:00:14.534000	singlet
Bp	20Hz	2014-04-17 22:12:50	85	00:00:14.040000
Bp	20Hz	2014-04-17 22:13:05	87	00:00:15.396000
Bp	20Hz	2014-04-17 22:13:20	88	00:00:14.287000
Bp	20Hz	2014-04-17 22:13:34	88	00:00:14.694000
Bp	20Hz	2014-04-17 22:13:49	87	00:00:14.903000
Bp	20Hz	2014-04-17 22:14:04	87	00:00:14.287000
Bp	20Hz	2014-04-17 22:14:20	87	00:00:16.381000
Bp	20Hz	2014-04-17 22:14:35	85	00:00:14.780000
Bp	20Hz	2014-04-17 22:14:49	88	00:00:14.656000
Bp	20Hz	2014-04-17 22:15:04	86	00:00:14.903000
Bp	20Hz	2014-04-17 22:15:19	87	00:00:14.534000
Bp	20Hz	2014-04-17 22:15:34	84	00:00:14.694000
Bp	20Hz	2014-04-17 22:15:48	86	00:00:14.779000
Bp	20Hz	2014-04-17 22:16:03	87	00:00:14.411000
Bp	20Hz	2014-04-17 22:16:18	86	00:00:14.779000
Bp	20Hz	2014-04-17 22:16:32	87	00:00:14.904000
Bp	20Hz	2014-04-17 22:16:49	86	00:00:16.504000
Bp	20Hz	2014-04-17 22:17:04	86	00:00:14.903000
Bp	20Hz	2014-04-17 22:17:34	87	00:00:29.937000
Bp	20Hz	2014-04-17 22:17:48	86	00:00:14.287000
Bp	20Hz	2014-04-17 22:18:03	89	00:00:14.780000
Bp	20Hz	2014-04-17 22:18:18	87	00:00:14.903000
Bp	20Hz	2014-04-17 22:18:32	87	00:00:14.410000
Bp	20Hz	2014-04-17 22:18:47	87	00:00:14.533000
Bp	20Hz	2014-04-17 22:19:01	86	00:00:14.411000
Bp	20Hz	2014-04-17 22:19:16	85	00:00:15.149000
Bp	20Hz	2014-04-17 22:19:31	87	00:00:14.846000
Bp	20Hz	2014-04-17 22:19:46	87	00:00:14.534000
Bp	20Hz	2014-04-17 22:20:00	89	00:00:14.656000
Bp	20Hz	2014-04-17 22:31:47	87	00:11:46.452000
Bp	20Hz	2014-04-17 22:32:02	85	00:00:14.780000	singlet
Bp	20Hz	2014-04-17 22:32:16	84	00:00:14.410000
Bp	20Hz	2014-04-17 22:32:32	85	00:00:15.766000
Bp	20Hz	2014-04-17 22:32:46	86	00:00:14.164000
Bp	20Hz	2014-04-17 22:33:00	84	00:00:14.410000
Bp	20Hz	2014-04-17 22:33:19	85	00:00:19.090000
Bp	20Hz	2014-04-17 22:33:31	86	00:00:11.862000
Bp	20Hz	2014-04-17 22:33:46	86	00:00:14.533000
Bp	20Hz	2014-04-17 22:34:01	85	00:00:15.027000
Bp	20Hz	2014-04-17 22:34:15	87	00:00:14.287000
Bp	20Hz	2014-04-17 23:57:10	85	01:22:55.025000
Bp	20Hz	2014-04-17 23:57:25	86	00:00:14.903000	triplet
Bp	20Hz	2014-04-17 23:57:40	87	00:00:14.846000
Bp	20Hz	2014-04-17 23:57:55	85	00:00:14.780000
Bp	20Hz	2014-04-17 23:58:07	87	00:00:12.686000
Bp	20Hz	2014-04-17 23:58:22	85	00:00:14.410000
Bp	20Hz	2014-04-17 23:58:37	87	00:00:14.903000
Bp	20Hz	2014-04-17 23:58:50	85	00:00:13.548000
Bp	20Hz	2014-04-17 23:59:05	88	00:00:14.657000
Bp	20Hz	2014-04-18 00:00:12	86	00:01:07.409000
Bp	20Hz	2014-04-18 00:00:26	85	00:00:14.164000	singlet
Bp	20Hz	2014-04-18 00:00:42	85	00:00:15.518000
Bp	20Hz	2014-04-18 00:00:56	87	00:00:14.534000
Bp	20Hz	2014-04-18 00:01:11	87	00:00:14.533000
Bp	20Hz	2014-04-18 00:01:26	87	00:00:14.657000
Bp	20Hz	2014-04-18 00:01:41	87	00:00:15.186000
Bp	20Hz	2014-04-18 00:01:53	86	00:00:12.563000
Bp	20Hz	2014-04-18 00:02:07	84	00:00:13.302000
Bp	20Hz	2014-04-18 00:02:22	86	00:00:14.903000
Bp	20Hz	2014-04-18 00:02:36	87	00:00:14.534000
Bp	20Hz	2014-04-18 00:02:51	88	00:00:14.533000
Bp	20Hz	2014-04-18 00:03:17	88	00:00:26.451000
Bp	20Hz	2014-04-18 00:03:32	90	00:00:14.970000
Bp	20Hz	2014-04-18 00:03:46	87	00:00:14.164000
Bp	20Hz	2014-04-18 00:04:00	86	00:00:13.301000
Bp	20Hz	2014-04-18 00:04:14	87	00:00:14.411000
Bp	20Hz	2014-04-18 00:04:29	87	00:00:14.656000
Bp	20Hz	2014-04-18 00:04:43	85	00:00:14.657000
Bp	20Hz	2014-04-18 00:05:35	84	00:00:51.274000
Bp	20Hz	2014-04-18 00:05:49	87	00:00:14.288000	singlet
Bp	20Hz	2014-04-18 00:06:04	87	00:00:14.779000
Bp	20Hz	2014-04-18 00:06:19	86	00:00:15.026000
Bp	20Hz	2014-04-18 00:06:33	87	00:00:14.041000
Bp	20Hz	2014-04-18 00:06:48	89	00:00:14.903000
Bp	20Hz	2014-04-18 00:07:02	89	00:00:14.780000
Bp	20Hz	2014-04-18 00:07:17	85	00:00:14.287000
Bp	20Hz	2014-04-18 00:07:31	87	00:00:14.817000
Bp	20Hz	2014-04-18 00:07:46	88	00:00:14.410000
Bp	20Hz	2014-04-18 00:08:01	87	00:00:14.657000
Bp	20Hz	2014-04-18 00:08:16	85	00:00:15.026000
Bp	20Hz	2014-04-18 00:08:30	85	00:00:14.410000
Bp	20Hz	2014-04-18 00:08:45	87	00:00:14.780000
Bp	20Hz	2014-05-13 00:58:38	86
Bp	20Hz	2014-05-13 00:58:53	87	00:00:14.847000	singlet
Bp	20Hz	2014-05-13 00:59:08	88	00:00:14.779000
Bp	20Hz	2014-05-13 00:59:21	85	00:00:13.795000
Bp	20Hz	2014-05-13 00:59:36	86	00:00:14.656000
Bp	20Hz	2014-05-13 01:00:05	86	00:00:28.698000
Bp	20Hz	2014-05-13 01:00:19	86	00:00:14.534000
Bp	20Hz	2014-05-13 01:00:34	86	00:00:14.287000
Bp	20Hz	2014-05-13 01:00:48	85	00:00:14.570000
Bp	20Hz	2014-05-13 01:01:03	86	00:00:14.411000
Bp	20Hz	2014-05-13 01:01:17	88	00:00:14.903000
Bp	20Hz	2014-05-13 01:01:32	87	00:00:14.780000
Bp	20Hz	2014-05-13 01:01:46	86	00:00:13.917000
Bp	20Hz	2014-05-13 01:02:00	86	00:00:14.287000
Bp	20Hz	2014-05-13 01:02:14	87	00:00:14.041000
Bp	20Hz	2014-05-13 01:02:29	86	00:00:14.534000
Bp	20Hz	2014-05-13 01:02:43	87	00:00:14.410000
Bp	20Hz	2014-05-13 01:02:58	84	00:00:14.571000
Bp	20Hz	2014-05-13 01:03:13	85	00:00:14.656000
Bp	20Hz	2014-05-13 01:03:27	85	00:00:14.164000
Bp	20Hz	2014-05-13 01:03:42	85	00:00:14.780000
Bp	20Hz	2014-05-13 01:04:55	85	00:01:13.045000
Bp	20Hz	2014-05-13 01:05:09	86	00:00:14.534000	singlet
Bp	20Hz	2014-05-13 01:05:24	87	00:00:14.656000
Bp	20Hz	2014-05-13 01:05:38	85	00:00:14.534000
Bp	20Hz	2014-05-13 01:05:53	87	00:00:14.903000
Bp	20Hz	2014-05-13 01:06:08	85	00:00:14.902000
Bp	20Hz	2014-05-13 01:06:22	87	00:00:14.287000
Bp	20Hz	2014-05-13 01:06:37	87	00:00:14.903000
Bp	20Hz	2014-05-13 01:06:58	87	00:00:20.512000
Bp	20Hz	2014-05-13 01:07:13	85	00:00:15.026000
Bp	20Hz	2014-05-13 01:07:28	88	00:00:14.904000
Bp	20Hz	2014-05-13 01:07:42	86	00:00:14.533000
Bp	20Hz	2014-05-13 01:07:56	86	00:00:13.795000
Bp	20Hz	2014-05-13 01:08:11	87	00:00:15.026000
Bp	20Hz	2014-05-13 01:08:26	86	00:00:14.656000
Bp	20Hz	2014-05-13 01:08:40	86	00:00:14.534000
Bp	20Hz	2014-05-13 01:11:07	86	00:02:26.584000
Bp	20Hz	2014-05-13 01:11:21	86	00:00:14.131000	singlet
Bp	20Hz	2014-05-13 01:11:36	84	00:00:14.938000
Bp	20Hz	2014-05-13 01:11:51	87	00:00:14.534000
Bp	20Hz	2014-05-13 01:12:05	87	00:00:14.534000
Bp	20Hz	2014-05-13 01:12:20	85	00:00:14.804000
Bp	20Hz	2014-05-13 01:12:34	88	00:00:14.265000
Bp	20Hz	2014-05-13 01:12:49	86	00:00:14.473000
Bp	20Hz	2014-05-13 01:13:03	85	00:00:14.669000
Bp	20Hz	2014-05-13 01:13:17	85	00:00:14.130000
Bp	20Hz	2014-05-13 01:13:32	86	00:00:15.073000
Bp	20Hz	2014-05-13 01:13:47	87	00:00:14.534000
Bp	20Hz	2014-05-13 01:14:08	86	00:00:20.725000
Bp	20Hz	2014-05-13 01:14:22	87	00:00:14.131000
Bp	20Hz	2014-05-13 01:14:36	85	00:00:14.265000
Bp	20Hz	2014-05-13 01:14:51	87	00:00:14.761000
Bp	20Hz	2014-05-13 01:15:05	86	00:00:14.130000
Bp	20Hz	2014-05-13 01:15:20	87	00:00:15.342000
Bp	20Hz	2014-05-13 01:15:34	87	00:00:13.996000
Bp	20Hz	2014-05-13 01:15:49	87	00:00:14.938000
Bp	20Hz	2014-05-13 01:23:32	88	00:07:42.389000
Bp	20Hz	2014-05-13 01:23:46	84	00:00:14.535000	singlet
Bp	20Hz	2014-05-13 01:24:01	86	00:00:14.534000
Bp	20Hz	2014-05-13 01:24:15	85	00:00:14.130000
Bp	20Hz	2014-05-13 01:24:29	87	00:00:13.996000
Bp	20Hz	2014-05-13 01:24:58	86	00:00:29.277000
Bp	20Hz	2014-05-13 01:25:13	85	00:00:14.399000
Bp	20Hz	2014-05-13 01:25:27	87	00:00:14.266000
Bp	20Hz	2014-05-13 01:25:41	86	00:00:14.534000
Bp	20Hz	2014-05-13 01:25:56	86	00:00:14.399000
Bp	20Hz	2014-05-13 01:26:10	87	00:00:14.371000
Bp	20Hz	2014-05-13 01:26:24	86	00:00:14.295000
Bp	20Hz	2014-05-13 01:26:39	84	00:00:15.019000
Bp	20Hz	2014-05-13 01:26:54	86	00:00:14.287000
Bp	20Hz	2014-05-13 01:27:08	86	00:00:14.523000
Bp	20Hz	2014-05-13 01:27:23	87	00:00:14.535000
Bp	20Hz	2014-05-13 01:27:37	86	00:00:14.542000
Bp	20Hz	2014-05-13 01:27:52	86	00:00:14.411000
Bp	20Hz	2014-05-13 01:28:06		00:00:14.570000
Bp	20Hz	2014-05-13 01:30:03	87	00:01:56.305000
Bp	20Hz	2014-05-13 01:30:17	87	00:00:14.780000	singlet
Bp	20Hz	2014-05-13 01:30:32	85	00:00:14.410000
Bp	20Hz	2014-05-13 01:30:46	85	00:00:14.164000
Bp	20Hz	2014-05-13 01:31:01	85	00:00:14.780000
Bp	20Hz	2014-05-13 01:31:15	85	00:00:14.534000
Bp	20Hz	2014-05-13 01:31:29	87	00:00:14.164000
Bp	20Hz	2014-05-13 01:31:44	86	00:00:14.164000
Bp	20Hz	2014-05-13 01:31:58	85	00:00:14.680000
Bp	20Hz	2014-05-13 01:32:13	87	00:00:14.448000
Bp	20Hz	2014-05-13 01:32:27	86	00:00:14.287000
Bp	20Hz	2014-05-13 01:32:41	86	00:00:14.410000
Bp	20Hz	2014-05-13 01:32:56	86	00:00:14.780000
Bp	20Hz	2014-05-13 01:33:11	85	00:00:14.533000
Bp	20Hz	2014-05-13 01:33:25	87	00:00:14.411000
Bp	20Hz	2014-05-13 01:33:40	85	00:00:15.272000
Bp	20Hz	2014-05-13 01:33:55	85	00:00:14.410000
Bp	20Hz	2014-05-13 01:34:23	86	00:00:28.612000
Bp	20Hz	2014-05-13 01:34:40	86	00:00:16.134000
Bp	20Hz	2014-05-13 01:34:52	85	00:00:12.687000
Bp	20Hz	2014-05-13 01:35:07	84	00:00:14.656000
Bp	20Hz	2014-05-13 01:35:21	84	00:00:14.411000
Bp	20Hz	2014-05-13 01:35:36	84	00:00:14.410000
Bp	20Hz	2014-05-13 01:36:05	87	00:00:28.914000
Bp	20Hz	2014-05-13 01:36:19	86	00:00:14.108000
Bp	20Hz	2014-05-13 01:36:33	85	00:00:14.656000
Bp	20Hz	2014-05-13 01:36:48	86	00:00:14.287000
Bp	20Hz	2014-05-13 01:37:02	86	00:00:14.534000
Bp	20Hz	2014-05-13 01:37:17	84	00:00:14.410000
Bp	20Hz	2014-05-13 01:37:31	83	00:00:14.534000
Bp	20Hz	2014-05-13 01:37:45	85	00:00:14.287000
Bp	20Hz	2014-05-13 01:38:00	87	00:00:14.410000
Bp	20Hz	2014-05-13 01:39:29	86	00:01:28.963000
Bp	20Hz	2014-05-13 01:39:44	87	00:00:14.656000	singlet
Bp	20Hz	2014-05-13 01:39:57	86	00:00:13.918000
Bp	20Hz	2014-05-13 01:40:12	85	00:00:14.694000
Bp	20Hz	2014-05-13 01:40:26	85	00:00:14.287000
Bp	20Hz	2014-05-13 01:40:41	87	00:00:14.780000
Bp	20Hz	2014-05-13 01:40:56	86	00:00:14.533000
Bp	20Hz	2014-05-13 01:41:10	85	00:00:14.041000
Bp	20Hz	2014-05-13 01:41:24	86	00:00:14.164000
Bp	20Hz	2014-05-13 01:41:38	85	00:00:13.918000
Bp	20Hz	2014-05-13 01:42:07	86	00:00:29.421000
Bp	20Hz	2014-05-13 01:42:22	86	00:00:14.287000
Bp	20Hz	2014-05-13 01:42:36	87	00:00:14.780000
Bp	20Hz	2014-05-13 01:42:51	86	00:00:14.287000
Bp	20Hz	2014-05-13 01:43:05	85	00:00:14.533000
Bp	20Hz	2014-05-13 01:43:19	87	00:00:14.164000
Bp	20Hz	2014-05-13 01:43:34	86	00:00:14.410000
Bp	20Hz	2014-05-13 01:43:48	87	00:00:14.657000
Bp	20Hz	2014-05-13 01:44:03	85	00:00:14.477000
Bp	20Hz	2014-05-13 01:44:18	86	00:00:14.903000
Bp	20Hz	2014-05-13 01:44:32	86	00:00:14.287000
Bp	20Hz	2014-05-13 01:44:47	84	00:00:14.657000
Bp	20Hz	2014-05-13 01:45:01	86	00:00:14.410000
Bp	20Hz	2014-05-13 01:45:16	87	00:00:14.903000
Bp	20Hz	2014-05-13 01:45:30	87	00:00:14.041000
Bp	20Hz	2014-05-13 01:45:45	86	00:00:14.779000
Bp	20Hz	2014-05-13 01:46:19	88	00:00:34.277000
Bp	20Hz	2014-05-13 01:46:34	87	00:00:14.411000
Bp	20Hz	2014-05-13 01:46:49	86	00:00:15.272000
Bp	20Hz	2014-05-13 01:47:03	85	00:00:14.164000
Bp	20Hz	2014-05-13 01:47:18	86	00:00:14.657000
Bp	20Hz	2014-05-13 01:47:32	86	00:00:14.780000
Bp	20Hz	2014-05-13 01:47:47	87	00:00:14.164000
Bp	20Hz	2014-05-13 02:20:15	87	00:32:28.415000
Bp	20Hz	2014-05-13 02:20:29	87	00:00:13.671000	singlet
Bp	20Hz	2014-05-13 02:20:44	86	00:00:15.273000
Bp	20Hz	2014-05-13 02:20:58	87	00:00:14.410000
Bp	20Hz	2014-05-13 02:21:13	85	00:00:14.657000
Bp	20Hz	2014-05-13 02:21:27	87	00:00:14.410000
Bp	20Hz	2014-05-13 02:21:43	87	00:00:15.272000
Bp	20Hz	2014-05-13 02:21:57	85	00:00:14.201000
Bp	20Hz	2014-05-13 02:22:12	86	00:00:14.657000
Bp	20Hz	2014-05-13 02:22:26	86	00:00:14.533000
Bp	20Hz	2014-05-13 02:22:41	86	00:00:14.657000
Bp	20Hz	2014-05-13 02:22:56	88	00:00:15.642000
Bp	20Hz	2014-05-13 02:23:08	87	00:00:11.454000
Bp	20Hz	2014-05-13 02:23:23	87	00:00:15.027000
Bp	20Hz	2014-05-13 02:23:36	87	00:00:12.809000
Bp	20Hz	2014-05-13 02:23:51	87	00:00:15.026000
Bp	20Hz	2014-05-13 02:25:43	88	00:01:52.334000
Bp	20Hz	2014-05-13 02:25:58	85	00:00:14.600000	triplet
Bp	20Hz	2014-05-13 02:26:11	85	00:00:13.548000
Bp	20Hz	2014-05-13 02:26:26	84	00:00:15.027000
Bp	20Hz	2014-05-13 02:26:40	86	00:00:14.287000
Bp	20Hz	2014-05-13 02:26:54	86	00:00:13.425000
Bp	20Hz	2014-05-13 02:27:09	89	00:00:14.780000
Bp	20Hz	2014-05-13 02:27:24	87	00:00:15.272000
Bp	20Hz	2014-05-13 02:27:38	85	00:00:13.795000
Bp	20Hz	2014-05-13 02:28:08	86	00:00:30.213000
Bp	20Hz	2014-05-13 02:28:21	86	00:00:12.686000
Bp	20Hz	2014-05-13 02:28:35	85	00:00:14.533000
Bp	20Hz	2014-05-13 02:28:50	89	00:00:15.026000
Bp	20Hz	2014-05-13 02:29:03	85	00:00:13.179000
Bp	20Hz	2014-05-13 02:29:19	85	00:00:15.272000
Bp	20Hz	2014-05-13 02:29:31	87	00:00:12.809000
Bp	20Hz	2014-05-13 02:29:46	87	00:00:14.780000
Bp	20Hz	2014-05-13 02:30:01	86	00:00:14.940000
Bp	20Hz	2014-05-13 02:30:13	86	00:00:12.317000
Bp	20Hz	2014-05-13 02:30:28	87	00:00:14.410000
Bp	20Hz	2014-05-13 02:30:43	87	00:00:15.026000
Bp	20Hz	2014-05-13 02:30:56	87	00:00:12.809000
Bp	20Hz	2014-05-13 02:31:10	85	00:00:13.918000
Bp	20Hz	2014-05-13 02:31:24	87	00:00:14.533000
Bp	20Hz	2014-05-13 02:32:45	86	00:01:20.834000
Bp	20Hz	2014-05-13 02:33:00	87	00:00:15.026000	triplet
Bp	20Hz	2014-05-13 02:33:13	84	00:00:12.933000
Bp	20Hz	2014-05-13 02:33:28	87	00:00:14.902000
Bp	20Hz	2014-05-13 02:33:43	87	00:00:14.903000
Bp	20Hz	2014-05-13 02:33:55	87	00:00:12.158000
Bp	20Hz	2014-05-13 02:34:09	87	00:00:14.410000
Bp	20Hz	2014-05-13 02:34:22	86	00:00:12.317000
Bp	20Hz	2014-05-13 02:34:37	87	00:00:14.903000
Bp	20Hz	2014-05-13 02:34:52	86	00:00:15.026000
Bp	20Hz	2014-05-13 02:35:04	88	00:00:12.439000
Bp	20Hz	2014-05-13 02:35:19	86	00:00:14.903000
Bp	20Hz	2014-05-13 02:35:33	89	00:00:14.287000
Bp	20Hz	2014-05-13 02:35:46	87	00:00:13.056000
Bp	20Hz	2014-05-13 02:36:02	86	00:00:15.556000
Bp	20Hz	2014-05-13 02:36:19	87	00:00:17.120000
Bp	20Hz	2014-05-13 02:36:34	90	00:00:15.518000
Bp	20Hz	2014-05-13 02:36:47	86	00:00:12.440000
Bp	20Hz	2014-05-13 02:36:59	87	00:00:12.317000
Bp	20Hz	2014-05-13 02:37:14	87	00:00:14.780000
Bp	20Hz	2014-05-13 02:37:27	87	00:00:12.932000
Bp	20Hz	2014-05-13 02:37:42	87	00:00:15.026000
Bp	20Hz	2014-05-13 02:38:10	89	00:00:27.864000
Bp	20Hz	2014-05-13 02:38:24	85	00:00:14.410000
Bp	20Hz	2014-05-13 02:38:39	85	00:00:14.903000
Bp	20Hz	2014-05-13 02:39:02	86	00:00:23.032000
Bp	20Hz	2014-05-13 02:39:17	88	00:00:14.656000
Bp	20Hz	2014-05-13 02:39:31	86	00:00:14.411000
Bp	20Hz	2014-05-13 02:39:46	87	00:00:15.216000
Bp	20Hz	2014-05-13 02:40:01	86	00:00:14.410000
Bp	20Hz	2014-05-13 02:44:24	87	00:04:23.003000
Bp	20Hz	2014-05-13 02:44:38	86	00:00:14.533000	singlet
Bp	20Hz	2014-05-13 02:44:53	85	00:00:14.780000
Bp	20Hz	2014-05-13 02:45:08	87	00:00:15.149000
Bp	20Hz	2014-05-13 02:45:23	86	00:00:14.287000
Bp	20Hz	2014-05-13 02:45:38	88	00:00:15.272000
Bp	20Hz	2014-05-13 02:45:52	85	00:00:14.477000
Bp	20Hz	2014-05-13 02:46:22	85	00:00:29.929000
Bp	20Hz	2014-05-13 02:46:37	87	00:00:14.780000
Bp	20Hz	2014-05-13 02:46:52	87	00:00:14.780000
Bp	20Hz	2014-05-13 02:47:06	87	00:00:14.411000
Bp	20Hz	2014-05-13 02:47:21	87	00:00:14.656000
Bp	20Hz	2014-05-13 02:50:32	86	00:03:11.251000
Bp	20Hz	2014-05-13 02:50:47	87	00:00:14.955000	singlet
Bp	20Hz	2014-05-13 02:51:02	85	00:00:14.570000
Bp	20Hz	2014-05-13 02:51:17	86	00:00:14.837000
Bp	20Hz	2014-05-13 02:51:31	87	00:00:14.838000
Bp	20Hz	2014-05-13 02:51:46	86	00:00:14.570000
Bp	20Hz	2014-05-13 02:52:01	85	00:00:14.971000
Bp	20Hz	2014-05-13 03:02:57	85	00:10:55.577000
Bp	20Hz	2014-05-13 03:03:11	88	00:00:14.703000	singlet
Bp	20Hz	2014-05-13 03:03:26	86	00:00:14.437000
Bp	20Hz	2014-05-13 03:03:42		00:00:16.575000
Bp	20Hz	2014-05-13 03:03:57	86	00:00:14.703000
Bp	20Hz	2014-05-13 03:04:27	87	00:00:29.675000
Bp	20Hz	2014-05-13 03:04:41	86	00:00:14.128000
Bp	20Hz	2014-05-13 03:04:55	86	00:00:14.704000
Bp	20Hz	2014-05-13 03:05:10	84	00:00:14.302000
Bp	20Hz	2014-05-13 03:05:24	86	00:00:14.704000
Bp	20Hz	2014-05-13 03:05:53	86	00:00:29.007000
Bp	20Hz	2014-05-13 03:06:08	87	00:00:14.169000
Bp	20Hz	2014-05-13 03:06:22	87	00:00:14.570000
Bp	20Hz	2014-05-13 03:06:37	87	00:00:14.644000
Bp	20Hz	2014-05-13 03:06:51	87	00:00:14.570000
Bp	20Hz	2014-05-13 03:07:06	86	00:00:14.303000
Bp	20Hz	2014-05-13 03:07:20	85	00:00:14.436000
Bp	20Hz	2014-05-13 03:07:34	87	00:00:14.303000
Bp	20Hz	2014-05-13 03:07:49	85	00:00:14.837000
Bp	20Hz	2014-05-13 03:08:03	86	00:00:14.036000
Bp	20Hz	2014-05-13 03:08:18	88	00:00:14.584000
Bp	20Hz	2014-05-13 03:08:33	87	00:00:14.704000
Bp	20Hz	2014-05-13 03:08:47	87	00:00:14.570000
Bp	20Hz	2014-05-13 03:09:22	85	00:00:35.027000
Bp	20Hz	2014-05-13 03:09:37	87	00:00:15.104000	singlet
Bp	20Hz	2014-05-13 03:09:52	85	00:00:14.704000
Bp	20Hz	2014-05-13 03:10:06	86	00:00:14.395000
Bp	20Hz	2014-05-13 03:10:22	86	00:00:15.239000
Bp	20Hz	2014-05-13 03:10:37	87	00:00:15.239000
Bp	20Hz	2014-05-13 03:10:59	87	00:00:21.788000
Bp	20Hz	2014-05-13 03:11:10	84	00:00:11.094000
Bp	20Hz	2014-05-13 03:11:24	86	00:00:14.303000
Bp	20Hz	2014-05-13 03:11:38	85	00:00:14.436000
Bp	20Hz	2014-05-13 03:11:53	85	00:00:14.571000
Bp	20Hz	2014-05-13 03:12:08	86	00:00:14.667000
Bp	20Hz	2014-05-13 03:12:23	88	00:00:14.837000
Bp	20Hz	2014-05-13 03:12:37	85	00:00:14.570000
Bp	20Hz	2014-05-13 03:12:52	87	00:00:15.239000
Bp	20Hz	2014-05-13 03:13:07	88	00:00:14.437000
Bp	20Hz	2014-05-13 03:13:22	86	00:00:14.971000
Bp	20Hz	2014-05-13 03:13:40	85	00:00:17.911000
Bp	20Hz	2014-05-13 03:13:54	86	00:00:14.571000
Bp	20Hz	2014-05-13 03:15:23	84	00:01:28.325000
Bp	20Hz	2014-05-13 03:15:37	86	00:00:14.570000	singlet
Bp	20Hz	2014-05-13 03:15:52	85	00:00:14.704000
Bp	20Hz	2014-05-13 03:16:07	85	00:00:14.662000
Bp	20Hz	2014-05-13 03:16:21	85	00:00:14.659000
Bp	20Hz	2014-05-13 03:16:35	87	00:00:14.164000
Bp	20Hz	2014-05-13 03:16:50	87	00:00:14.534000
Bp	20Hz	2014-05-13 03:17:04	85	00:00:14.410000
Bp	20Hz	2014-05-13 03:17:18	87	00:00:13.794000
Bp	20Hz	2014-05-13 03:17:47	85	00:00:29.228000
Bp	20Hz	2014-05-13 03:18:02	85	00:00:14.534000
Bp	20Hz	2014-05-13 03:18:16	86	00:00:14.163000
Bp	20Hz	2014-05-13 03:18:31	87	00:00:14.780000
Bp	20Hz	2014-05-13 03:18:45	84	00:00:14.410000
Bp	20Hz	2014-05-13 03:19:14	87	00:00:29.190000
Bp	20Hz	2014-05-13 03:19:28	86	00:00:13.795000
Bp	20Hz	2014-05-13 03:19:43	86	00:00:14.694000
Bp	20Hz	2014-05-13 03:19:57	87	00:00:13.917000
Bp	20Hz	2014-05-13 03:20:28	88	00:00:30.792000
Bp	20Hz	2014-05-13 03:20:42	86	00:00:14.657000
Bp	20Hz	2014-05-13 03:20:57	85	00:00:14.287000
Bp	20Hz	2014-05-13 03:21:11	85	00:00:14.779000
Bp	20Hz	2014-05-13 03:21:40	86	00:00:28.706000
Bp	20Hz	2014-05-13 03:21:54	88	00:00:14.287000
Bp	20Hz	2014-05-13 03:22:09	85	00:00:14.780000
Bp	20Hz	2014-05-13 03:22:24	85	00:00:14.533000
Bp	20Hz	2014-05-13 03:40:33	85	00:18:09.238000
Bp	20Hz	2014-05-13 03:40:47	85	00:00:14.533000	singlet
Bp	20Hz	2014-05-13 03:41:02	84	00:00:14.780000
Bp	20Hz	2014-05-13 03:41:17	87	00:00:14.780000
Bp	20Hz	2014-05-13 03:41:46	85	00:00:29.379000
Bp	20Hz	2014-05-13 03:42:01	85	00:00:14.657000
Bp	20Hz	2014-05-13 03:42:16	85	00:00:15.272000
Bp	20Hz	2014-05-13 03:42:31	86	00:00:15.150000
Bp	20Hz	2014-05-13 03:52:56	86	00:10:24.973000
Bp	20Hz	2014-05-13 03:53:11	87	00:00:15.026000	singlet
Bp	20Hz	2014-05-13 03:53:25	85	00:00:13.918000
Bp	20Hz	2014-05-13 03:53:49	88	00:00:23.221000
Bp	20Hz	2014-05-13 03:54:03	88	00:00:14.781000
Bp	20Hz	2014-05-13 03:54:18	86	00:00:14.779000
Bp	20Hz	2014-05-13 03:54:30	87	00:00:12.317000
Bp	20Hz	2014-05-13 03:54:45	86	00:00:14.533000
Bp	20Hz	2014-05-13 03:55:00	87	00:00:14.657000
Bp	20Hz	2014-05-13 03:55:14	85	00:00:13.917000
Bp	20Hz	2014-05-13 03:55:28	87	00:00:14.657000
Bp	20Hz	2014-05-13 03:55:43	85	00:00:14.447000
Bp	20Hz	2014-05-13 03:55:57	85	00:00:14.780000
Bp	20Hz	2014-05-13 03:56:12	84	00:00:14.164000
Bp	20Hz	2014-05-13 03:56:26	86	00:00:14.411000
Bp	20Hz	2014-05-13 03:56:41	84	00:00:14.656000
Bp	20Hz	2014-05-13 03:56:55	86	00:00:14.534000
Bp	20Hz	2014-05-13 03:57:10	86	00:00:14.656000
Bp	20Hz	2014-05-13 03:57:25	85	00:00:15.150000
Bp	20Hz	2014-05-13 03:57:39	86	00:00:14.078000
Bp	20Hz	2014-05-13 03:57:54	87	00:00:15.026000
Bp	20Hz	2014-05-13 03:58:08	87	00:00:14.164000
Bp	20Hz	2014-05-13 03:58:23	87	00:00:14.410000
Bp	20Hz	2014-05-13 03:59:06	87	00:00:43.448000
Bp	20Hz	2014-05-13 03:59:21	84	00:00:14.657000	singlet
Bp	20Hz	2014-05-13 03:59:36	87	00:00:15.216000
Bp	20Hz	2014-05-13 03:59:50	86	00:00:14.163000
Bp	20Hz	2014-05-13 04:00:05	86	00:00:14.411000
Bp	20Hz	2014-05-13 04:00:19	85	00:00:14.410000
Bp	20Hz	2014-05-13 04:00:33	86	00:00:13.918000
Bp	20Hz	2014-05-13 04:00:48	84	00:00:14.903000
Bp	20Hz	2014-05-13 04:01:17	85	00:00:28.820000
Bp	20Hz	2014-05-13 04:01:31	84	00:00:14.287000
Bp	20Hz	2014-05-13 04:01:45	85	00:00:14.448000
Bp	20Hz	2014-05-13 04:02:00	86	00:00:14.533000
Bp	20Hz	2014-05-13 04:02:31	86	00:00:30.915000
Bp	20Hz	2014-05-13 04:02:46	86	00:00:15.149000
Bp	20Hz	2014-05-13 04:03:00	84	00:00:14.288000
Bp	20Hz	2014-05-13 04:03:15	85	00:00:14.656000
Bp	20Hz	2014-05-13 04:03:29	86	00:00:14.287000
Bp	20Hz	2014-05-13 04:03:44	84	00:00:14.694000
Bp	20Hz	2014-05-13 04:03:58	87	00:00:14.411000
Bp	20Hz	2014-05-13 04:04:13	86	00:00:14.533000
Bp	20Hz	2014-05-13 04:04:27	87	00:00:13.918000
Bp	20Hz	2014-05-13 04:04:42	84	00:00:14.780000
Bp	20Hz	2014-05-13 06:03:18	86	01:58:36.193000
Bp	20Hz	2014-05-13 06:03:30	87	00:00:12.582000	triplet
Bp	20Hz	2014-05-13 06:03:45	86	00:00:14.779000
Bp	20Hz	2014-05-13 06:04:00	87	00:00:14.534000
Bp	20Hz	2014-05-13 06:04:12	88	00:00:12.562000
Bp	20Hz	2014-05-13 06:04:27	86	00:00:14.411000
Bp	20Hz	2014-05-13 06:04:41	86	00:00:14.533000
Bp	20Hz	2014-05-13 06:05:10	87	00:00:29.257000
Bp	20Hz	2014-05-13 06:05:25	86	00:00:14.714000
Bp	20Hz	2014-05-13 06:05:39	86	00:00:14.229000
Bp	20Hz	2014-05-13 06:05:52	88	00:00:12.782000
Bp	20Hz	2014-05-13 06:06:06	86	00:00:14.192000
Bp	20Hz	2014-05-13 06:06:21	86	00:00:14.410000
Bp	20Hz	2014-05-13 06:06:35	90	00:00:14.657000
Bp	20Hz	2014-05-13 06:06:48	87	00:00:12.411000
Bp	20Hz	2014-05-13 06:07:02	86	00:00:14.353000
Bp	20Hz	2014-05-13 06:07:23	87	00:00:21.241000
Bp	20Hz	2014-05-13 06:07:38	87	00:00:14.723000
Bp	20Hz	2014-05-13 06:07:46	87	00:00:07.882000
Bp	20Hz	2014-05-13 06:07:59	86	00:00:12.634000
Bp	20Hz	2014-05-13 06:08:13	87	00:00:13.970000
Bp	20Hz	2014-05-13 06:08:27	86	00:00:14.657000
Bp	20Hz	2014-05-13 06:08:40	88	00:00:12.510000
Bp	20Hz	2014-05-13 06:08:54	85	00:00:13.970000
Bp	20Hz	2014-05-13 06:09:06	88	00:00:12.723000
Bp	20Hz	2014-05-13 06:09:35	85	00:00:28.839000
Bp	20Hz	2014-05-13 06:09:48	87	00:00:12.563000
Bp	20Hz	2014-05-13 06:10:02	85	00:00:14.164000
Bp	20Hz	2014-05-13 06:10:17	87	00:00:14.903000
Bp	20Hz	2014-05-13 06:10:32	87	00:00:14.780000
Bp	20Hz	2014-05-13 06:10:43	85	00:00:11.700000
Bp	20Hz	2014-05-13 06:11:01	87	00:00:17.367000
Bp	20Hz	2014-05-13 06:11:11	89	00:00:10.099000
Bp	20Hz	2014-05-13 06:11:25	87	00:00:14.107000
Bp	20Hz	2014-05-13 06:11:38	87	00:00:12.810000
Bp	20Hz	2014-05-13 06:11:52	87	00:00:14.287000
Bp	20Hz	2014-05-13 06:12:05	88	00:00:12.809000
Bp	20Hz	2014-05-13 06:12:19	85	00:00:14.041000
Bp	20Hz	2014-05-13 06:12:34	86	00:00:14.657000
Bp	20Hz	2014-05-13 06:12:45	87	00:00:11.947000
Bp	20Hz	2014-05-13 06:34:31	86	00:21:45.437000
Bp	20Hz	2014-05-13 06:34:46	86	00:00:14.656000	singlet
Bp	20Hz	2014-05-13 06:35:00	86	00:00:14.411000
Bp	20Hz	2014-05-13 06:35:15	85	00:00:15.026000
Bp	20Hz	2014-05-13 06:35:30	88	00:00:14.477000
Bp	20Hz	2014-05-13 06:35:44	87	00:00:14.533000
Bp	20Hz	2014-05-13 06:35:59	86	00:00:14.657000
Bp	20Hz	2014-05-13 06:36:14	86	00:00:15.026000
Bp	20Hz	2014-05-13 06:36:39	87	00:00:25.249000
Bp	20Hz	2014-05-13 06:36:51	88	00:00:12.070000
Bp	20Hz	2014-05-13 06:37:06	88	00:00:15.026000
Bp	20Hz	2014-05-13 06:37:24	87	00:00:17.773000
Bp	20Hz	2014-05-13 06:37:36	87	00:00:12.070000
Bp	20Hz	2014-05-13 06:37:50		00:00:13.918000
Bp	20Hz	2014-05-13 06:38:05	85	00:00:15.026000
Bp	20Hz	2014-05-13 06:38:19	89	00:00:14.287000
Bp	20Hz	2014-05-13 06:38:34	85	00:00:14.411000
Bp	20Hz	2014-05-13 06:38:48	87	00:00:14.656000
Bp	20Hz	2014-05-13 06:39:04	87	00:00:15.642000
Bp	20Hz	2014-05-13 06:39:16	85	00:00:12.440000
Bp	20Hz	2014-05-13 06:39:25	85	00:00:08.658000
Bp	20Hz	2014-05-13 06:39:40	85	00:00:14.657000
Bp	20Hz	2014-05-13 06:39:52	86	00:00:12.686000
Bp	20Hz	2014-05-13 06:40:06	86	00:00:14.041000
Bp	20Hz	2014-05-13 06:40:33	87	00:00:27.162000
Bp	20Hz	2014-05-13 06:40:43	86	00:00:09.483000
Bp	20Hz	2014-05-13 06:41:00	88	00:00:17.120000
Bp	20Hz	2014-05-13 06:41:17	86	00:00:17.120000
Bp	20Hz	2014-05-13 06:41:32	84	00:00:14.903000
Bp	20Hz	2014-05-13 06:41:45	86	00:00:12.563000
Bp	20Hz	2014-05-13 06:41:55	86	00:00:09.976000
Bp	20Hz	2014-05-13 06:42:13	87	00:00:18.788000
Bp	20Hz	2014-05-13 06:42:29	85	00:00:15.149000
Bp	20Hz	2014-05-13 06:42:43	87	00:00:14.410000
Bp	20Hz	2014-05-13 06:42:55	87	00:00:12.317000
Bp	20Hz	2014-05-13 06:43:12	86	00:00:16.874000
Bp	20Hz	2014-05-13 06:43:23	86	00:00:10.469000
Bp	20Hz	2014-05-13 06:43:37	86	00:00:14.533000
Bp	20Hz	2014-05-13 06:43:52	85	00:00:15.026000
Bp	20Hz	2014-05-13 06:44:02	86	00:00:09.768000
Bp	20Hz	2014-05-13 06:44:19	84	00:00:16.750000
Bp	20Hz	2014-05-13 06:44:31	87	00:00:12.563000
Bp	20Hz	2014-05-13 06:44:44	87	00:00:13.056000
Bp	20Hz	2014-05-13 06:44:59	88	00:00:14.779000
Bp	20Hz	2014-05-13 06:45:13	87	00:00:13.672000
Bp	20Hz	2014-05-13 06:45:27	86	00:00:14.040000
Bp	20Hz	2014-05-13 06:45:39	88	00:00:12.317000
Bp	20Hz	2014-05-13 06:46:55	87	00:01:15.385000
Bp	20Hz	2014-05-13 06:47:07	89	00:00:12.193000	triplet
Bp	20Hz	2014-05-13 06:47:21	89	00:00:14.410000
Bp	20Hz	2014-05-13 06:47:36	89	00:00:14.657000
Bp	20Hz	2014-05-13 06:47:48	87	00:00:11.947000
Bp	20Hz	2014-05-13 06:48:03	87	00:00:14.846000
Bp	20Hz	2014-05-13 06:48:15	85	00:00:12.440000
Bp	20Hz	2014-05-13 06:48:29	85	00:00:14.410000
Bp	20Hz	2014-05-13 06:48:42	88	00:00:12.317000
Bp	20Hz	2014-05-13 06:48:55	86	00:00:13.425000
Bp	20Hz	2014-05-13 06:49:08	87	00:00:12.932000
Bp	20Hz	2014-05-13 06:49:22	87	00:00:13.795000
Bp	20Hz	2014-05-13 06:49:38	89	00:00:15.642000
Bp	20Hz	2014-05-13 06:49:51	84	00:00:13.794000
Bp	20Hz	2014-05-13 06:50:05	86	00:00:13.339000
Bp	20Hz	2014-05-13 06:50:20	87	00:00:15.149000
Bp	20Hz	2014-05-13 06:50:39	87	00:00:19.461000
Bp	20Hz	2014-05-13 06:50:50	88	00:00:11.085000
Bp	20Hz	2014-05-13 06:51:05	85	00:00:14.164000
Bp	20Hz	2014-05-13 06:51:24	87	00:00:19.090000
Bp	20Hz	2014-05-13 06:51:36	87	00:00:12.070000
Bp	20Hz	2014-05-13 06:51:51	87	00:00:15.149000
Bp	20Hz	2014-05-13 06:52:06	87	00:00:14.817000
Bp	20Hz	2014-05-13 06:52:17	87	00:00:11.455000
Bp	20Hz	2014-05-13 06:52:33	88	00:00:15.765000
Bp	20Hz	2014-05-13 06:53:00	86	00:00:26.944000
Bp	20Hz	2014-05-13 06:53:12	86	00:00:11.947000
Bp	20Hz	2014-05-13 06:53:26	85	00:00:14.287000
Bp	20Hz	2014-05-13 06:53:41	86	00:00:14.657000
Bp	20Hz	2014-05-13 06:53:56	88	00:00:14.872000
Bp	20Hz	2014-05-13 06:54:10	85	00:00:13.918000
Bp	20Hz	2014-05-13 06:54:24	87	00:00:14.287000
Bp	20Hz	2014-05-13 06:54:37	87	00:00:12.932000
Bp	20Hz	2014-05-13 06:54:51	86	00:00:13.918000
Bp	20Hz	2014-05-13 06:55:06	87	00:00:14.903000
Bp	20Hz	2014-05-13 06:55:23	85	00:00:17.612000
Bp	20Hz	2014-05-13 06:55:36	86	00:00:12.810000
Bp	20Hz	2014-05-13 06:55:51	88	00:00:14.817000
Bp	20Hz	2014-05-13 06:56:06	87	00:00:15.642000
Bp	20Hz	2014-05-13 06:56:23	86	00:00:16.504000
Bp	20Hz	2014-05-13 06:56:36	85	00:00:12.932000
Bp	20Hz	2014-05-13 06:56:57	85	00:00:21.308000
Bp	20Hz	2014-05-13 06:57:12	86	00:00:15.026000
Bp	20Hz	2014-05-13 06:57:24	90	00:00:11.700000
Bp	20Hz	2014-05-13 06:57:38	86	00:00:14.411000
Bp	20Hz	2014-05-13 06:57:53	87	00:00:14.694000
Bp	20Hz	2014-05-13 06:58:08	87	00:00:14.780000
Bp	20Hz	2014-05-13 06:58:20	86	00:00:11.700000
Bp	20Hz	2014-05-13 06:58:33	85	00:00:13.918000
Bp	20Hz	2014-05-13 06:58:47	85	00:00:13.548000
Bp	20Hz	2014-05-13 06:59:14	87	00:00:26.697000
Bp	20Hz	2014-05-13 06:59:28	87	00:00:14.411000
Bp	20Hz	2014-05-13 06:59:37	87	00:00:08.868000
Bp	20Hz	2014-05-13 06:59:52	85	00:00:14.723000
Bp	20Hz	2014-05-13 07:00:07	86	00:00:14.903000
Bp	20Hz	2014-05-13 07:00:20	84	00:00:13.917000
Bp	20Hz	2014-05-13 07:00:35	87	00:00:14.904000
Bp	20Hz	2014-05-13 07:00:50	88	00:00:14.533000
Bp	20Hz	2014-05-13 07:01:05	86	00:00:14.657000
Bp	20Hz	2014-05-13 07:01:20	86	00:00:15.149000
Bp	20Hz	2014-05-13 07:01:35	86	00:00:14.903000
Bp	20Hz	2014-05-13 07:01:49	88	00:00:14.201000
Bp	20Hz	2014-05-13 07:02:03	89	00:00:14.410000
Bp	20Hz	2014-05-13 07:02:18	86	00:00:14.903000
Bp	20Hz	2014-05-13 07:02:34	84	00:00:16.012000
Bp	20Hz	2014-05-13 07:02:49	84	00:00:14.410000
Bp	20Hz	2014-05-13 07:03:03	85	00:00:14.411000
Bp	20Hz	2014-05-13 07:03:17	86	00:00:14.163000
Bp	20Hz	2014-05-13 07:03:32	86	00:00:14.534000
Bp	20Hz	2014-05-13 07:03:42	86	00:00:09.976000
Bp	20Hz	2014-05-13 07:03:56	88	00:00:14.325000
Bp	20Hz	2014-05-13 07:04:10	87	00:00:14.287000
Bp	20Hz	2014-05-13 07:04:30	86	00:00:19.583000
Bp	20Hz	2014-05-13 07:04:44	87	00:00:14.534000
Bp	20Hz	2014-05-13 07:05:01	86	00:00:16.257000
Bp	20Hz	2014-05-13 07:05:46	89	00:00:45.042000
Bp	20Hz	2014-05-13 07:05:59	85	00:00:13.179000	singlet
Bp	20Hz	2014-05-13 07:06:13	86	00:00:14.533000
Bp	20Hz	2014-05-13 07:06:28	85	00:00:14.534000
Bp	20Hz	2014-05-13 07:06:42	90	00:00:14.411000
Bp	20Hz	2014-05-13 07:06:57	86	00:00:14.164000
Bp	20Hz	2014-05-13 07:07:13	84	00:00:16.504000
Bp	20Hz	2014-05-13 07:07:28	85	00:00:15.149000
Bp	20Hz	2014-05-13 07:07:42	87	00:00:14.078000
Bp	20Hz	2014-05-13 07:07:57	85	00:00:14.287000
Bp	20Hz	2014-05-13 07:08:11	86	00:00:14.534000
Bp	20Hz	2014-05-13 07:08:26	86	00:00:15.149000
Bp	20Hz	2014-05-13 07:08:40	85	00:00:14.041000
Bp	20Hz	2014-05-13 07:08:55	87	00:00:14.533000
Bp	20Hz	2014-05-13 07:09:10	87	00:00:15.149000
Bp	20Hz	2014-05-13 07:09:23	85	00:00:13.425000
Bp	20Hz	2014-05-13 07:09:39	85	00:00:15.902000
Bp	20Hz	2014-05-13 07:09:54	87	00:00:14.410000
Bp	20Hz	2014-05-13 07:10:08	86	00:00:14.041000
Bp	20Hz	2014-05-13 07:10:22	86	00:00:14.287000
Bp	20Hz	2014-05-13 07:10:37	87	00:00:14.657000
Bp	20Hz	2014-05-13 07:10:51	86	00:00:14.411000
Bp	20Hz	2014-05-13 07:11:06	86	00:00:14.656000
Bp	20Hz	2014-05-13 07:11:21	86	00:00:14.903000
Bp	20Hz	2014-05-13 07:11:36	86	00:00:15.404000
Bp	20Hz	2014-05-13 07:11:50	87	00:00:14.287000
Bp	20Hz	2014-05-13 07:12:07	86	00:00:16.258000
Bp	20Hz	2014-05-13 07:12:21	87	00:00:14.656000
Bp	20Hz	2014-05-13 07:12:35	86	00:00:13.795000
Bp	20Hz	2014-05-13 07:12:49	86	00:00:14.410000
Bp	20Hz	2014-05-13 07:13:04	85	00:00:14.534000
Bp	20Hz	2014-05-13 07:13:18	86	00:00:14.410000
Bp	20Hz	2014-05-13 07:13:32	85	00:00:14.107000
Bp	20Hz	2014-05-13 07:13:47	86	00:00:14.657000
Bp	20Hz	2014-05-13 07:14:02	84	00:00:14.533000
Bp	20Hz	2014-05-13 07:14:16	86	00:00:14.411000
Bp	20Hz	2014-05-13 07:14:30	86	00:00:13.794000
Bp	20Hz	2014-05-13 07:14:45	86	00:00:14.657000
Bp	20Hz	2014-05-13 07:14:59	85	00:00:14.656000
Bp	20Hz	2014-05-13 07:15:10	87	00:00:10.346000
Bp	20Hz	2014-05-13 07:15:21	84	00:00:11.085000
Bp	20Hz	2014-05-13 07:15:35	88	00:00:14.325000
Bp	20Hz	2014-05-13 07:15:50	85	00:00:14.779000
Bp	20Hz	2014-05-13 07:16:04	84	00:00:13.918000
Bp	20Hz	2014-05-13 07:16:18	87	00:00:14.656000
Bp	20Hz	2014-05-13 07:16:32	86	00:00:14.164000
Bp	20Hz	2014-05-13 07:16:47	86	00:00:14.411000
Bp	20Hz	2014-05-13 07:17:01	86	00:00:14.164000
Bp	20Hz	2014-05-13 07:18:30	85	00:01:28.687000
Bp	20Hz	2014-05-13 07:18:44	84	00:00:13.794000	singlet
Bp	20Hz	2014-05-13 07:18:58	85	00:00:14.780000
Bp	20Hz	2014-05-13 07:19:12	87	00:00:14.164000
Bp	20Hz	2014-05-13 07:19:42	85	00:00:29.133000
Bp	20Hz	2014-05-13 07:19:56	85	00:00:14.287000
Bp	20Hz	2014-05-13 07:20:10	85	00:00:13.795000
Bp	20Hz	2014-05-13 07:20:24	84	00:00:14.780000
Bp	20Hz	2014-05-13 07:20:38	87	00:00:14.041000
Bp	20Hz	2014-05-13 07:20:53	86	00:00:14.410000
Bp	20Hz	2014-05-13 07:21:07	85	00:00:14.287000
Bp	20Hz	2014-05-13 07:21:22	86	00:00:14.903000
[truncated: 5,490 more rows]

## Sheet: SSI_2015
Species Code	Call	Start time	Overtone Freq (Hz)	IPI (s)	Pattern
[truncated: 1,532 more rows]

[truncated: 1 more sheets: EIE_2016]
